# Supplementary material for: CDK12 Activity-Dependent Phosphorylation Events in Human Cells
Source: Biomolecules. 2019 Oct 22;9(10):634. doi: 10.3390/biom9100634 (PMC6844070; doi:10.3390/biom9100634)
Supplement: Supplementary file 1 [file biomolecules-09-00634-s001.zip]

Archive with 3 entries (2 files):
- final-supplementary/
- final-supplementary/Supplemental File I - 'AS'-Expt. Revised.xlsx
- final-supplementary/Supplementary II - WT Control Revised .xlsx
