# Supplementary material for: CDK12 Activity-Dependent Phosphorylation Events in Human Cells
Source: Biomolecules. 2019 Oct 22;9(10):634. doi: 10.3390/biom9100634 (PMC6844070; doi:10.3390/biom9100634)
Supplement: Supplementary file 1 [file biomolecules-09-00634-s001.zip › final-supplementary/Supplemental File I - 'AS'-Expt. Revised.xlsx]

## Sheet: Table S1 Samples (AS)
Samples	Proteomics ID	uL of 8 M Urea added to cell pellet	Rounds of sonication	uL taken for Bradford	Concentration (ug/uL)	Total ug of protein	uL to get 300 ug for digestion	uL of 8 M urea to add to normalize to 3.93 ug/uL	uL of 50 mM AmBic to add to dilute the urea to 1.6 M	Total volume (uL)	uL of 0.05 ug/uL casein to add to give 30 fmol of casein per ug of protein	uL of 200 mM DTT to add to make 10 mM DTT final	uL of 400 mM IAA to add to make 25 mM IAA final	uL of 1 ug/uL TPCK trypsin to add for a 1:50 trypsin:protein ratio	Total volume (uL)	uL of neat TFA to add to bring the pH down to ~2	New concentration (ug/uL)	uL to take out 10 ug for an open aliquot	ug left for TiO2 enrichment
BB AS 1	17443	200	4	3	4.22	844	71.09	5.20995	305.2	381.5	4.23	20.3016	27.0688	6	439.1	5	0.675523	14.8033	290
BB AS 2	17444	200	4	3	4.18	836	71.7703	4.52967	305.2	381.5	4.23	20.3016	27.0688	6	439.1	5	0.675523	14.8033	290
BB AS 3	17445	200	4	3	4.12	824	72.8155	3.48447	305.2	381.5	4.23	20.3016	27.0688	6	439.1	5	0.675523	14.8033	290
BB AS + I 1	17446	200	4	3	3.99	798	75.188	1.11203	305.2	381.5	4.23	20.3016	27.0688	6	439.1	5	0.675523	14.8033	290
BB AS + I 2	17447	200	4	3	3.93	786	76.3359	-0.0358779	305.2	381.5	4.23	20.3016	27.0688	6	439.1	5	0.675523	14.8033	290
BB AS + I 3	17448	200	4	3	4.31	862	69.6056	6.69443	305.2	381.5	4.23	20.3016	27.0688	6	439.1	5	0.675523	14.8033	290
Key
C[160.0307]	Alkylated Cys
M[147.0354]	Oxidized Met
S[166.9984]	Phos Ser
T[181.014]	Phos Thr
Y[243.0297]	Phos Tyr

## Sheet: Table S2 Run order (AS)
Run Order	File Name
1	QC Pool
2	17447
3	17443
4	17445
5	QC Pool
6	17448
7	17444
8	17446
9	QC Pool

## Sheet: Table S3 Raw Peptide (AS)
Primary Protein Name	Protein Description	Modified Peptide Sequence	Phosphorylated	Monoisotopic m/z	Charge State	Peak Centroid Time	ID17443_01	ID17444_01	ID17445_01	ID17446_01	ID17447_01	ID17448_01	ID17449_03	ID17449_04	ID17449_05
CH10_HUMAN	10 kDa heat shock protein, mitochondrial OS=Homo sapiens GN=HSPE1 PE=1 SV=2	VLQATVVAVGSGSK	No	658.382	2	53.2191	41251816	53924336	37095952	53931112	27253468	71353072	47765396	47115376	58619396
U5S1_HUMAN	116 kDa U5 small nuclear ribonucleoprotein component OS=Homo sapiens GN=EFTUD2 PE=1 SV=1	DLDEMDDDDDDDDVGDHDDDHPGMEVVLHEDK	No	917.597	4	60.6801	382368768	309093408	157693824	323192672	170365024	262539232	305426400	197387888	257815984
U5S1_HUMAN	116 kDa U5 small nuclear ribonucleoprotein component OS=Homo sapiens GN=EFTUD2 PE=1 SV=1	DLDEMDDDDDDDDVGDHDDDHPGMEVVLHEDKK	No	759.89905, 949.6223	4, 5	57.1501	1025568576	1049236288	683320512	1127995776	537253696	860454336	1006556224	757948864	769372288
1433B_HUMAN	14-3-3 protein beta/alpha OS=Homo sapiens GN=YWHAB PE=1 SV=3	DNLTLWTSENQGDEGDAGEGEN	No	784.3229, 784.32385, 1175.9772, 1175.9777, 1175.9784, 1175.9788, 1175.9789, 1175.9792, 1175.9794, 1175.9796, 1175.9797, 1175.9802, 1175.9806, 1175.9807, 1175.9812, 1175.9956	0, 2, 3	83.1256	2412040704	1599828992	2289643008	1688189440	2099778432	2100933888	2631196928	2354174720	2711549696
1433B_HUMAN	14-3-3 protein beta/alpha OS=Homo sapiens GN=YWHAB PE=1 SV=3	QTTVSNSQQAYQEAFEISK	No	720.348	3	61.8379	11412080	7.22559e+06	10396955	8165092	9279889	13941024	11343590	9390737	6872849
1433B_HUMAN	14-3-3 protein beta/alpha OS=Homo sapiens GN=YWHAB PE=1 SV=3	QTTVSNSQQAYQEAFEISKK	No	763.045	3	57.3115	85529080	88822576	73467216	93465864	58217120	132255208	112736168	77355872	85168808
1433B_HUMAN	14-3-3 protein beta/alpha OS=Homo sapiens GN=YWHAB PE=1 SV=3	TAFDEAIAELDTLNEESYK	No	1080.01	2	93.5119	4.99685e+06	4.13487e+06	5.03114e+06	3342074	4329500	13761951	5.92388e+06	1.7751e+06	4840460
1433B_HUMAN	14-3-3 protein beta/alpha OS=Homo sapiens GN=YWHAB PE=1 SV=3	YLSEVASGDNK	No	591.786	2	36.4247	147411744	156745520	144024112	128812888	106985824	172860896	150019584	143442320	139854080
1433E_HUMAN	14-3-3 protein epsilon OS=Homo sapiens GN=YWHAE PE=1 SV=1	AAFDDAIAELDTLS[166.9984]EESYK	Yes	723.3157, 1084.469	2, 3	85.4793	52162196	48916332	49193644	50149336	35178172	49835068	51524672	52258012	38582760
1433E_HUMAN	14-3-3 protein epsilon OS=Homo sapiens GN=YWHAE PE=1 SV=1	AAFDDAIAELDTLSEESYK	No	696.6602, 1044.4857	2, 3	94.3804	107187216	108483168	91252968	118343504	67045096	148757040	113815072	107055040	71731328
1433E_HUMAN	14-3-3 protein epsilon OS=Homo sapiens GN=YWHAE PE=1 SV=1	DNLTLWTSDMQGDGEEQNK	No	727.6518, 727.6519, 1090.9727, 1090.974	2, 3	69.7205	6546701824	5488540672	5142599680	5186585600	4357454336	5555180032	6275074560	5775201792	6176276992
1433E_HUMAN	14-3-3 protein epsilon OS=Homo sapiens GN=YWHAE PE=1 SV=1	DNLTLWTSDMQGDGEEQNKEALQDVEDENQ	No	863.6228, 1151.157, 1151.1606, 1151.1616, 1151.1648	0, 3	89.6836	10862257152	8659996672	9134547968	10045314048	7126579200	11371613184	12578187264	10076174336	10019496960
1433E_HUMAN	14-3-3 protein epsilon OS=Homo sapiens GN=YWHAE PE=1 SV=1	DNLTLWTSDM[147.0354]QGDGEEQNK	No	732.9832, 732.9841, 1098.971, 1098.9725	0, 2, 3	62.1291	1036748544	733612992	903117504	746715328	842957120	1014953600	954002496	932292992	1075228288
1433E_HUMAN	14-3-3 protein epsilon OS=Homo sapiens GN=YWHAE PE=1 SV=1	DNLTLWTSDM[147.0354]QGDGEEQNKEALQDVEDENQ	No	1156.493, 1156.4939	3	71.3596	2205874176	1547938176	2148764672	1765677184	1647980544	2756184832	2552494848	2233390080	2574687744
1433E_HUMAN	14-3-3 protein epsilon OS=Homo sapiens GN=YWHAE PE=1 SV=1	EALQDVEDENQ	No	645.2783, 1289.5491	1, 2	42.5349	14902202368	15045793792	14154513408	12734857216	9725615104	14502174720	14745887744	14076957696	13547168768
1433E_HUMAN	14-3-3 protein epsilon OS=Homo sapiens GN=YWHAE PE=1 SV=1	HLIPAANTGESK	No	619.3305, 619.33075	0, 2	36.8583	17399896	29383030	28866138	25659638	16386994	22733958	24812762	21741300	23257398
1433E_HUMAN	14-3-3 protein epsilon OS=Homo sapiens GN=YWHAE PE=1 SV=1	LIC[160.0307]C[160.0307]DILDVLDK	No	738.876	2	90.1287	40264416	36025992	23472378	43491944	25664884	55416508	34487068	25613908	27134298
1433E_HUMAN	14-3-3 protein epsilon OS=Homo sapiens GN=YWHAE PE=1 SV=1	YLAEFATGNDR	No	628.799	2	52.8404	89299256	79132448	69354536	81096320	76175080	98850360	83512592	71912280	79842256
1433E_HUMAN	14-3-3 protein epsilon OS=Homo sapiens GN=YWHAE PE=1 SV=1	YLAEFATGNDRK	No	692.846	2	46.5191	38646180	53629960	33043534	32356906	30004732	31606590	41878328	35070480	22584548
1433F_HUMAN	14-3-3 protein eta OS=Homo sapiens GN=YWHAH PE=1 SV=4	DNLTLWTSDQQDEEAGEGN	No	1061.4438, 1061.4443, 1061.4445, 1061.4462, 1061.4469, 1061.447	0, 2	85.7599	382155104	260503328	398617600	225667744	425778208	288656736	467456640	415173504	489539968
1433G_HUMAN	14-3-3 protein gamma OS=Homo sapiens GN=YWHAG PE=1 SV=2	DNLTLWTSDQQDDDGGEGNN	No	731.96515, 1097.4434, 1097.4442, 1097.4445, 1097.445, 1097.4476	2, 3	81.6662	6368252416	4915266048	6325944832	4713842688	4540487168	5457555456	6789764096	6184725504	6967196160
1433G_HUMAN	14-3-3 protein gamma OS=Homo sapiens GN=YWHAG PE=1 SV=2	NVTELNEPLSNEER	No	822.397	2	51.5218	136404080	145994720	119757792	145341440	104429160	151407360	153764896	123310752	138423232
1433S_HUMAN	14-3-3 protein sigma OS=Homo sapiens GN=SFN PE=1 SV=1	DNLTLWTADNAGEEGGEAPQEPQS	No	843.7041, 843.70544, 843.7071, 1265.0531, 1265.0533, 1265.0538, 1265.0547	0, 2, 3	77.1995	5511767552	4341645824	4705716224	4231260160	3981363712	4473818624	5917647872	4970400256	6183678464
1433S_HUMAN	14-3-3 protein sigma OS=Homo sapiens GN=SFN PE=1 SV=1	SNEEGSEEKGPEVR	No	516.238	3	26.9526	28242148	11360646	24225254	19722492	60901984	19419094	30897516	14166871	21855788
1433T_HUMAN	14-3-3 protein theta OS=Homo sapiens GN=YWHAQ PE=1 SV=1	AVTEQGAELSNEER	No	766.864	2	37.1513	31970748	34316268	20072074	29483524	17437360	38133344	37702708	29436440	31350342
1433T_HUMAN	14-3-3 protein theta OS=Homo sapiens GN=YWHAQ PE=1 SV=1	DNLTLWTSDSAGEEC[160.0307]DAAEGAEN	No	1227.9948, 1227.9951, 1227.9954, 1227.9955, 1227.9956, 1227.9957, 1227.9958, 1227.996, 1227.9961, 1227.9962, 1227.9963, 1227.9965, 1227.9974	0, 2	83.929	1008241344	779983104	834920704	780172480	848979392	893674816	1143446528	1123144448	1151061120
1433T_HUMAN	14-3-3 protein theta OS=Homo sapiens GN=YWHAQ PE=1 SV=1	KQTIDNSQGAYQEAFDISK	No	715.014	3	56.8897	13633069	22226114	15052593	21787954	16560018	33405232	22607804	13162950	13917100
1433T_HUMAN	14-3-3 protein theta OS=Homo sapiens GN=YWHAQ PE=1 SV=1	KQTIDNSQGAYQEAFDISKK	No	757.714	3	52.8116	36211556	29843796	31652438	30937848	18529440	35566216	39215980	29956760	19543928
1433T_HUMAN	14-3-3 protein theta OS=Homo sapiens GN=YWHAQ PE=1 SV=1	TAFDEAIAELDTLNEDSYK	No	1073	2	93.1175	4839963	4.05706e+06	2.0184e+06	8979669	1.76343e+06	9219364	4191082	2.78615e+06	3529578
1433Z_HUMAN	14-3-3 protein zeta/delta OS=Homo sapiens GN=YWHAZ PE=1 SV=1	DIC[160.0307]NDVLSLLEK	No	709.863	2	97.0103	151175920	103557992	104497944	142841760	80428256	181292768	100854352	60252036	38813340
1433Z_HUMAN	14-3-3 protein zeta/delta OS=Homo sapiens GN=YWHAZ PE=1 SV=1	DNLTLWTSDTQGDEAEAGEGGEN	No	803.66626, 803.6663, 803.6669, 803.66705, 803.6674, 803.66864, 803.66895, 803.6692, 803.6697, 803.66986, 803.67004, 803.67017, 803.6702, 803.6703, 803.67035, 803.6704, 803.6705, 803.67053, 803.6707, 803.6708, 803.6709, 803.67096, 803.671, 803.6711, 803.67114, 803.6712, 803.6716, 803.6719, 803.673, 1204.9962, 1204.9982, 1204.9989, 1204.9995, 1204.9998, 1205.0, 1205.0011, 1205.0012, 1205.0016, 1205…	0, 2, 3	86.8217	11205241856	8763862016	11815997440	7993831424	9051490304	8891864064	10770579456	10518291456	12028186624
1433Z_HUMAN	14-3-3 protein zeta/delta OS=Homo sapiens GN=YWHAZ PE=1 SV=1	FLIPNASQAESK	No	652.846	2	58.841	17410124	26210346	20830538	31341680	16658022	29217466	29632896	25989560	24065216
1433Z_HUMAN	14-3-3 protein zeta/delta OS=Homo sapiens GN=YWHAZ PE=1 SV=1	GIVDQSQQAYQEAFEISK	No	681.00055, 1020.99744	2, 3	72.8712	328269408	225940272	243629056	211912592	203285952	383951936	301433408	275038624	245912112
1433Z_HUMAN	14-3-3 protein zeta/delta OS=Homo sapiens GN=YWHAZ PE=1 SV=1	GIVDQSQQAYQEAFEISKK	No	723.699	3	68.9379	660942976	530966400	477233792	541831168	371589952	811041984	640432064	477445536	545150464
1433Z_HUMAN	14-3-3 protein zeta/delta OS=Homo sapiens GN=YWHAZ PE=1 SV=1	SVTEQGAELSNEER	No	774.86	2	37.9277	438501792	427281728	343622496	346073376	271115392	465725184	451652384	396756032	395309280
1433Z_HUMAN	14-3-3 protein zeta/delta OS=Homo sapiens GN=YWHAZ PE=1 SV=1	TAFDEAIAELDTLSEESYK	No	711.33545, 1066.5002	2, 3	99.8868	359800512	301479296	337280256	340001472	196950384	568838336	355679136	335330656	247418080
1433Z_HUMAN	14-3-3 protein zeta/delta OS=Homo sapiens GN=YWHAZ PE=1 SV=1	YLAEVAAGDDKK	No	427.222	3	37.7231	28732812	45910328	43916184	42699912	31552184	46875064	39003288	41821656	50718200
TB182_HUMAN	182 kDa tankyrase-1-binding protein OS=Homo sapiens GN=TNKS1BP1 PE=1 SV=3	LDSPPPS[166.9984]PIT[181.014]EASEAAEAAEAGNLAVSSR	Yes	999.7733, 999.77466	0, 3	90.9596	15383494	10998972	8296375	11599836	5.85075e+06	5.33566e+06	16744232	11734812	11252140
TB182_HUMAN	182 kDa tankyrase-1-binding protein OS=Homo sapiens GN=TNKS1BP1 PE=1 SV=3	ASRVPS[166.9984]S[166.9984]DEEVVEEPQSR	Yes	720.967	3	45.0554	44282272	80901160	75572048	59802804	24212584	49980616	64726672	55591888	56935932
TB182_HUMAN	182 kDa tankyrase-1-binding protein OS=Homo sapiens GN=TNKS1BP1 PE=1 SV=3	AS[166.9984]PEPPGPESSSR	Yes	689.288	2	31.9616	832017792	926604928	700194688	677279296	529861120	910854976	842132544	811507072	853239680
TB182_HUMAN	182 kDa tankyrase-1-binding protein OS=Homo sapiens GN=TNKS1BP1 PE=1 SV=3	DAELQDQEFGKRDS[166.9984]LGTYSSR	Yes	828.036	3	51.7958	118497352	157362480	131042064	161674880	83038920	119603808	138548960	98300384	134474720
TB182_HUMAN	182 kDa tankyrase-1-binding protein OS=Homo sapiens GN=TNKS1BP1 PE=1 SV=3	DS[166.9984]LGAYASQDANEQGQDLGKR	Yes	768.339	3	48.7852	43410368	41853952	47020936	46764780	28470590	45488908	47155860	33066282	35800932
TB182_HUMAN	182 kDa tankyrase-1-binding protein OS=Homo sapiens GN=TNKS1BP1 PE=1 SV=3	FSEGVLQS[166.9984]PSQDQEK	Yes	879.884	2	50.0593	8483048	18564974	18037708	14324982	7.73727e+06	15737766	17858492	13166074	21977804
TB182_HUMAN	182 kDa tankyrase-1-binding protein OS=Homo sapiens GN=TNKS1BP1 PE=1 SV=3	GSGGLFS[166.9984]PSTAHVPDGALGQR	Yes	697.66	3	69.6584	137777184	154063488	104732664	109353880	58577688	109635872	129423472	112376976	147808928
TB182_HUMAN	182 kDa tankyrase-1-binding protein OS=Homo sapiens GN=TNKS1BP1 PE=1 SV=3	GWSQEGPVKS[166.9984]PAEC[160.0307]R	Yes	589.922	3	42.2009	136760192	149420720	113025024	100721528	58176624	99523456	118180552	105344320	113579448
TB182_HUMAN	182 kDa tankyrase-1-binding protein OS=Homo sapiens GN=TNKS1BP1 PE=1 SV=3	HNGSLS[166.9984]PGLEAR	Yes	439.8698, 659.3008	2, 3	41.3253	556383488	579366528	527600384	412776928	271375456	468575168	492844832	484069664	465383552
TB182_HUMAN	182 kDa tankyrase-1-binding protein OS=Homo sapiens GN=TNKS1BP1 PE=1 SV=3	KEVLAS[166.9984]PDRLWGSR	Yes	565.286	3	61.7054	154893824	176283568	71249928	182006160	57746704	129824008	174011360	88063672	97051872
TB182_HUMAN	182 kDa tankyrase-1-binding protein OS=Homo sapiens GN=TNKS1BP1 PE=1 SV=3	LDSPPPS[166.9984]PITEASEAAEAAEAGNLAVSSR	Yes	973.112	0	89.7602	2.82241e+06	1.30147e+06	1871636	3.61185e+06	2.0536e+06	2.62648e+06	4219922	1.47016e+06	3168906
TB182_HUMAN	182 kDa tankyrase-1-binding protein OS=Homo sapiens GN=TNKS1BP1 PE=1 SV=3	LDS[166.9984]PPPSPITEASEAAEAAEAGNLAVSSR	Yes	973.121	3	89.2631	104949920	50592168	76370240	145479792	120437568	143055872	166964000	143021456	167029744
TB182_HUMAN	182 kDa tankyrase-1-binding protein OS=Homo sapiens GN=TNKS1BP1 PE=1 SV=3	LDS[166.9984]PPPS[166.9984]PITEASEAAEAAEAGNLAVSSR	Yes	999.776	3	90.116	159275792	107885944	116377472	137739440	82846920	120248488	157761808	168332688	130867840
TB182_HUMAN	182 kDa tankyrase-1-binding protein OS=Homo sapiens GN=TNKS1BP1 PE=1 SV=3	NMAPGAVC[160.0307]S[166.9984]PGESK	Yes	742.799	2	38.3214	54721652	46046660	38214024	32657772	17719508	37759072	50351716	41887460	42969784
TB182_HUMAN	182 kDa tankyrase-1-binding protein OS=Homo sapiens GN=TNKS1BP1 PE=1 SV=3	NRS[166.9984]AEEGELAESK	Yes	750.323	2	30.3534	315629760	341731136	285438816	244969376	172072064	312495552	287775904	285490848	295132768
TB182_HUMAN	182 kDa tankyrase-1-binding protein OS=Homo sapiens GN=TNKS1BP1 PE=1 SV=3	RDS[166.9984]LGAYASQDANEQGQDLGK	Yes	768.339	3	48.0147	72016896	77970504	70946480	75052096	45644588	67309040	79252232	59821220	60769256
TB182_HUMAN	182 kDa tankyrase-1-binding protein OS=Homo sapiens GN=TNKS1BP1 PE=1 SV=3	RDS[166.9984]LGAYASQDANEQGQDLGKR	Yes	820.371	3	45.3861	159931536	190406368	159020016	203202144	118031312	178008992	201410496	179574192	163250128
TB182_HUMAN	182 kDa tankyrase-1-binding protein OS=Homo sapiens GN=TNKS1BP1 PE=1 SV=3	RDS[166.9984]LGTYSSR	Yes	611.266	2	33.1531	260707552	312436160	265571616	273365984	177715296	317976992	292716000	294102048	286028608
TB182_HUMAN	182 kDa tankyrase-1-binding protein OS=Homo sapiens GN=TNKS1BP1 PE=1 SV=3	RES[166.9984]AASGLGGLLEEEGAGAGAAQEEVLEPGR	Yes	1030.82	3	80.8605	132202896	89558224	91531784	109553464	64848344	82344752	120830544	96820464	89296976
TB182_HUMAN	182 kDa tankyrase-1-binding protein OS=Homo sapiens GN=TNKS1BP1 PE=1 SV=3	RPS[166.9984]QGPPAR	Yes	523.251, 523.25146	0, 2	21.0769	87489992	104376944	103772144	227674096	68735672	141470160	124223968	125446264	110125232
TB182_HUMAN	182 kDa tankyrase-1-binding protein OS=Homo sapiens GN=TNKS1BP1 PE=1 SV=3	SFGTRPLS[166.9984]SGFSPEEAQQQDEEFEK	Yes	970.753	3	66.1667	251844016	170387696	296068928	109142008	188650432	216910688	276730304	233496944	291501792
TB182_HUMAN	182 kDa tankyrase-1-binding protein OS=Homo sapiens GN=TNKS1BP1 PE=1 SV=3	S[166.9984]AEEGELAESK	Yes	615.25	2	32.043	70710024	89746488	53631864	38118536	30153352	55437008	65535960	55864848	56183568
TB182_HUMAN	182 kDa tankyrase-1-binding protein OS=Homo sapiens GN=TNKS1BP1 PE=1 SV=3	S[166.9984]QEADVQDWEFR	Yes	795.318	2	65.9208	71356136	58714492	66535300	48961628	46152820	67413552	83451616	66500100	64112792
TB182_HUMAN	182 kDa tankyrase-1-binding protein OS=Homo sapiens GN=TNKS1BP1 PE=1 SV=3	TEAQDLC[160.0307]RAS[166.9984]PEPPGPESSSR	Yes	784.337	3	42.2374	654355392	800506816	727156864	617766976	398906752	636981376	739110400	648496768	702086592
TB182_HUMAN	182 kDa tankyrase-1-binding protein OS=Homo sapiens GN=TNKS1BP1 PE=1 SV=3	VNLFPGLS[166.9984]PSALK	Yes	711.872	2	91.0107	69561488	63536472	57224460	70793704	40246676	68377960	71801992	77146448	69936280
TB182_HUMAN	182 kDa tankyrase-1-binding protein OS=Homo sapiens GN=TNKS1BP1 PE=1 SV=3	VPSS[166.9984]DEEVVEEPQSR	Yes	883.87787, 883.8781	0, 2	44.822	130294016	169926000	136935776	134175488	88634432	136002432	149508896	142074688	131743392
TB182_HUMAN	182 kDa tankyrase-1-binding protein OS=Homo sapiens GN=TNKS1BP1 PE=1 SV=3	VPS[166.9984]S[166.9984]DEEVVEEPQSR	Yes	923.8611, 923.8619	0, 2	47.2165	262473536	309952032	253394384	283692480	158596992	273804064	262563008	265001456	262084416
TB182_HUMAN	182 kDa tankyrase-1-binding protein OS=Homo sapiens GN=TNKS1BP1 PE=1 SV=3	VSGAGFS[166.9984]PSSK	Yes	552.242	2	36.6259	187517040	230890032	199940592	172592176	103635744	158908048	179317280	179208880	158963616
TB182_HUMAN	182 kDa tankyrase-1-binding protein OS=Homo sapiens GN=TNKS1BP1 PE=1 SV=3	WLDDLLAS[166.9984]PPPSGGGAR	Yes	596.9488, 596.94885, 894.9196	0, 2	81.6277	513071104	403356640	366487232	462793440	274098528	433518240	484846240	404184800	433120192
TB182_HUMAN	182 kDa tankyrase-1-binding protein OS=Homo sapiens GN=TNKS1BP1 PE=1 SV=3	YESQEPLAGQES[166.9984]PLPLATR	Yes	722.675	3	66.9236	105904472	106089936	73909536	103116856	51519304	82975776	109401208	73782136	54265996
TB182_HUMAN	182 kDa tankyrase-1-binding protein OS=Homo sapiens GN=TNKS1BP1 PE=1 SV=3	DQSSWQNSDASQEVGGHQER	No	748.988	3	38.3225	463425696	495079072	361851936	389351680	301815680	493758624	493052192	455180768	432701440
TB182_HUMAN	182 kDa tankyrase-1-binding protein OS=Homo sapiens GN=TNKS1BP1 PE=1 SV=3	DSLGAYASQDANEQGQDLGKR	No	741.68	0	46.5246	27308950	24574142	15683169	23301406	17135366	25900546	27067156	15435678	23841546
TB182_HUMAN	182 kDa tankyrase-1-binding protein OS=Homo sapiens GN=TNKS1BP1 PE=1 SV=3	EEGVSQQGQGAGSAPSGSGSSWVQGDDPSMSLTQK	No	1146.18	3	61.1468	160019888	124047328	113008472	121884456	103510288	180411344	192114176	144569312	164604384
TB182_HUMAN	182 kDa tankyrase-1-binding protein OS=Homo sapiens GN=TNKS1BP1 PE=1 SV=3	GDGESQPQFPAVPLEPLPTTEGTPGLPLQQAEER	No	1195.93	3	93.4613	16380502	5186442	4403905	9169935	5973459	7967276	12820075	12142895	8152792
PLCB3_HUMAN	1-phosphatidylinositol-4,5-bisphosphate phosphodiesterase beta-3 OS=Homo sapiens GN=PLCB3 PE=1 SV=2	RPPGPTT[181.014]SPASTSLSSPGQR	Yes	687.664	3	42.7256	59623024	81615312	73522848	63129632	35262588	62502252	77092304	60564968	76052696
PLCB3_HUMAN	1-phosphatidylinositol-4,5-bisphosphate phosphodiesterase beta-3 OS=Homo sapiens GN=PLCB3 PE=1 SV=2	QLAALIGESEAQAGQETC[160.0307]QDTQSQQLGSQPSSNPTPSPLDASPR	No	1145.8	4	73.2766	163454608	124194712	102204536	114959880	68682664	154061936	185614032	144890160	129525472
PDE12_HUMAN	2',5'-phosphodiesterase 12 OS=Homo sapiens GN=PDE12 PE=1 SV=2	EAKPGAAEPEVGVPSSLSPSS[166.9984]PSSSWTETDVEER	Yes	1193.87	3	69.4593	136358608	98441560	106543464	102286000	90332128	139207856	143312768	116959272	137000416
PDE12_HUMAN	2',5'-phosphodiesterase 12 OS=Homo sapiens GN=PDE12 PE=1 SV=2	EAKPGAAEPEVGVPSS[166.9984]LSPSSPSSSWTETDVEER	Yes	1193.87	3	68.4772	13987538	8260576	9588306	9612418	10833271	22807032	13452910	14331820	10445356
PRS7_HUMAN	26S protease regulatory subunit 7 OS=Homo sapiens GN=PSMC2 PE=1 SV=3	FDDGAGGDNEVQR	No	690.294	2	31.0301	21852976	23576682	15512302	17772616	9702966	20461792	24323334	20733440	20752480
PSMD1_HUMAN	26S proteasome non-ATPase regulatory subunit 1 OS=Homo sapiens GN=PSMD1 PE=1 SV=2	TVGT[181.014]PIASVPGSTNTGTVPGSEKDSDSMETEEK	Yes	1130.17	3	56.4617	29653538	56932356	38339808	39464820	29099834	42284804	43909764	45071212	50907880
PSD10_HUMAN	26S proteasome non-ATPase regulatory subunit 10 OS=Homo sapiens GN=PSMD10 PE=1 SV=1	ASTNIQDTEGNTPLHLAC[160.0307]DEERVEEAK	No	757.605	4	57.7718	58576304	49860984	38024272	51784292	39081496	56971916	49834024	49443872	48560456
PSD11_HUMAN	26S proteasome non-ATPase regulatory subunit 11 OS=Homo sapiens GN=PSMD11 PE=1 SV=3	DIQENDEEAVQVK	No	758.859	2	42.4477	22228210	17892382	13296593	10581213	22096512	15038600	25851062	25404650	22092922
PSMD2_HUMAN	26S proteasome non-ATPase regulatory subunit 2 OS=Homo sapiens GN=PSMD2 PE=1 SV=3	APVQPQQS[166.9984]PAAAPGGTDEKPSGK	Yes	766.697	3	34.2265	495496288	543656320	444388064	454305728	292502272	557756224	534903552	508205184	519122464
PSMD2_HUMAN	26S proteasome non-ATPase regulatory subunit 2 OS=Homo sapiens GN=PSMD2 PE=1 SV=3	DKAPVQPQQS[166.9984]PAAAPGGTDEKPSGK	Yes	847.737	3	34.1021	913518016	1068505088	810566528	862037312	617527360	1103209472	1046065600	921608256	938444416
PSMD2_HUMAN	26S proteasome non-ATPase regulatory subunit 2 OS=Homo sapiens GN=PSMD2 PE=1 SV=3	APVQPQQSPAAAPGGTDEKPSGK	No	740.042	3	34.9728	25854674	12107309	12510380	12447388	18486490	29332060	29352528	18568204	17211024
PSMD2_HUMAN	26S proteasome non-ATPase regulatory subunit 2 OS=Homo sapiens GN=PSMD2 PE=1 SV=3	DKAPVQPQQSPAAAPGGTDEKPSGK	No	616.0633, 821.0819	3, 4	34.5319	2074689280	2227837696	1707417856	1798563328	1448056576	2204962304	2225663488	1996620032	1982744576
PSMD2_HUMAN	26S proteasome non-ATPase regulatory subunit 2 OS=Homo sapiens GN=PSMD2 PE=1 SV=3	FSHDADPEVSYNSIFAMGMVGSGTNNAR	No	992.107	3	81.7295	68895352	31801560	33301356	49598916	24787398	38385440	51856072	26078828	27913268
PSMD3_HUMAN	26S proteasome non-ATPase regulatory subunit 3 OS=Homo sapiens GN=PSMD3 PE=1 SV=2	SVFPEQANNNEWAR	No	554.59357, 831.3869	2, 3	58.6392	510445344	430594976	370582816	499113024	325264448	505966784	494197376	443809504	413346976
PSMD6_HUMAN	26S proteasome non-ATPase regulatory subunit 6 OS=Homo sapiens GN=PSMD6 PE=1 SV=1	DNNMAPYYEALC[160.0307]K	No	794.842	2	64.3534	93415016	70303088	59473252	68631872	65509528	76464512	92860240	79522784	74127352
HAP28_HUMAN	28 kDa heat- and acid-stable phosphoprotein OS=Homo sapiens GN=PDAP1 PE=1 SV=1	KSLDS[166.9984]DES[166.9984]EDEEDDYQQK	Yes	1160.41	2	37.2357	24181240	37864984	17726542	26584828	26940264	37733724	21909048	44478952	27607368
HAP28_HUMAN	28 kDa heat- and acid-stable phosphoprotein OS=Homo sapiens GN=PDAP1 PE=1 SV=1	KSLDS[166.9984]DES[166.9984]EDEEDDYQQKR	Yes	825.973	3	34.8699	24045108	26479464	24289264	14183486	20691478	16609232	37923864	29942528	26849236
HAP28_HUMAN	28 kDa heat- and acid-stable phosphoprotein OS=Homo sapiens GN=PDAP1 PE=1 SV=1	SLDS[166.9984]DES[166.9984]EDEEDDYQQK	Yes	1096.36	2	40.8599	225737424	323262560	197917120	214399744	141308000	274910176	206851200	289564160	286530240
HAP28_HUMAN	28 kDa heat- and acid-stable phosphoprotein OS=Homo sapiens GN=PDAP1 PE=1 SV=1	SLDS[166.9984]DES[166.9984]EDEEDDYQQKR	Yes	783.2756, 1174.4102	2, 3	37.4452	176100016	318766048	222001840	197133840	122550320	227520752	208882144	238243168	249430944
RT27_HUMAN	28S ribosomal protein S27, mitochondrial OS=Homo sapiens GN=MRPS27 PE=1 SV=3	ALTSADGASEEQSQNDEDNQGSEK	No	837.3515, 1255.5234	2, 3	31.4903	1720117504	1848304512	1607454336	1175301504	1120476800	1706087552	1879516416	1610452480	1758983808
DNPH1_HUMAN	2'-deoxynucleoside 5'-phosphate N-hydrolase 1 OS=Homo sapiens GN=DNPH1 PE=1 SV=1	SES[166.9984]WER	Yes	437.161	2	31.4919	50397788	88792688	45521852	61526248	58344252	75167040	74580616	69804904	72488264
DNPH1_HUMAN	2'-deoxynucleoside 5'-phosphate N-hydrolase 1 OS=Homo sapiens GN=DNPH1 PE=1 SV=1	YFEADPPGQVAAS[166.9984]PDPTT	Yes	971.91	2	59.8841	208727872	219103008	202092512	188175072	132977136	179514784	228023424	224126064	218310944
RM41_HUMAN	39S ribosomal protein L41, mitochondrial OS=Homo sapiens GN=MRPL41 PE=1 SV=1	DGTFDPDNLEK	No	625.78	2	52.8874	96421000	88201488	72717696	76292416	71692400	88544408	86133536	71702488	81760320
RM44_HUMAN	39S ribosomal protein L44, mitochondrial OS=Homo sapiens GN=MRPL44 PE=1 SV=1	SNQELSEQGTSFSQTC[160.0307]LTQFLEDEYPDMPTEGIK	No	1303.92	3	95.0596	7.77488e+06	1926795	4442278	2506197	1.40577e+06	5943280	5.86119e+06	2.95704e+06	1.09195e+06
HACD3_HUMAN	3-hydroxyacyl-CoA dehydratase 3 OS=Homo sapiens GN=PTPLAD1 PE=1 SV=2	LES[166.9984]EGSPETLTNLR	Yes	813.373	2	60.368	19052046	18982554	32259444	20268956	33964908	33448524	28548202	25733998	37171540
HACD3_HUMAN	3-hydroxyacyl-CoA dehydratase 3 OS=Homo sapiens GN=PTPLAD1 PE=1 SV=2	WLDES[166.9984]DAEMELR	Yes	787.315	2	73.2008	577072320	475013536	413919296	435224800	417251680	561268608	550112832	461716128	532032608
HACD3_HUMAN	3-hydroxyacyl-CoA dehydratase 3 OS=Homo sapiens GN=PTPLAD1 PE=1 SV=2	WLDES[166.9984]DAEM[147.0354]ELR	Yes	795.3131, 795.31335, 795.3138	2	67.9618	47308068	38343584	47478452	34522172	44290532	83235144	52241388	43317968	74774824
HCD2_HUMAN	3-hydroxyacyl-CoA dehydrogenase type-2 OS=Homo sapiens GN=HSD17B10 PE=1 SV=3	GLVAVITGGASGLGLATAER	No	605.011	3	86.8781	12074168	10514755	9643604	8605861	9214434	11397708	10770205	5.60876e+06	2.20919e+06
HCD2_HUMAN	3-hydroxyacyl-CoA dehydrogenase type-2 OS=Homo sapiens GN=HSD17B10 PE=1 SV=3	GVIINTASVAAFEGQVGQAAYSASK	No	813.754	3	85.0537	3.27708e+06	6.45272e+06	13346222	3.75274e+06	10448554	8965272	13838602	8.3523e+06	8310309
HCD2_HUMAN	3-hydroxyacyl-CoA dehydrogenase type-2 OS=Homo sapiens GN=HSD17B10 PE=1 SV=3	LVAGEMGQNEPDQGGQR	No	893.413	2	39.5876	876287808	862788608	528449408	660645184	485966432	852254976	842662464	755485248	726138048
HCD2_HUMAN	3-hydroxyacyl-CoA dehydrogenase type-2 OS=Homo sapiens GN=HSD17B10 PE=1 SV=3	LVAGEM[147.0354]GQNEPDQGGQR	No	901.40936, 901.40955	0, 2	31.318	79160696	70355200	59354900	47675216	64377168	109916184	76887408	89218792	95283880
HCD2_HUMAN	3-hydroxyacyl-CoA dehydrogenase type-2 OS=Homo sapiens GN=HSD17B10 PE=1 SV=3	VDVAVNC[160.0307]AGIAVASK	No	737.392	2	58.0978	3119187	4146432	3.28919e+06	1583317	3.91364e+06	6460922	3.97647e+06	6324791	4616641
PDPK1_HUMAN	3-phosphoinositide-dependent protein kinase 1 OS=Homo sapiens GN=PDPK1 PE=1 SV=1	ANS[166.9984]FVGTAQYVSPELLTEK	Yes	712.00854, 1067.5132	2, 3	80.3433	154551248	125544664	153365808	160762896	120904896	165039552	174484752	149754416	156225072
PPID_HUMAN	40 kDa peptidyl-prolyl cis-trans isomerase OS=Homo sapiens GN=PPID PE=1 SV=3	DGSGDSHPDFPEDADIDLK	No	677.292	3	62.8547	52101956	44306556	38123644	31411788	35737228	50392696	51319032	38188876	47513052
RS11_HUMAN	40S ribosomal protein S11 OS=Homo sapiens GN=RPS11 PE=1 SV=3	DVQIGDIVTVGEC[160.0307]RPLSK	No	662.682	3	72.3845	113021304	94253184	78798680	85005832	82363664	132060992	90297448	64544044	50897668
RS12_HUMAN	40S ribosomal protein S12 OS=Homo sapiens GN=RPS12 PE=1 SV=3	LVEALC[160.0307]AEHQINLIK	No	584.322	3	67.779	14503756	4.96087e+06	16855484	770627	5.08159e+06	13746089	17373436	9060512	7776296
RS14_HUMAN	40S ribosomal protein S14 OS=Homo sapiens GN=RPS14 PE=1 SV=3	ADRDESSPYAAMLAAQDVAQR	No	755.689	3	66.5893	17258746	9074035	20159216	10932426	23082112	10699037	9636674	9872826	10537100
RS14_HUMAN	40S ribosomal protein S14 OS=Homo sapiens GN=RPS14 PE=1 SV=3	IEDVTPIPSDSTR	No	715.362	2	51.0898	54283696	65788440	46217236	66686072	39186768	61773768	55622920	50763792	55967376
RS15A_HUMAN	40S ribosomal protein S15a OS=Homo sapiens GN=RPS15A PE=1 SV=2	FDVQLK	No	375.213	2	52.2948	2669912	5289799	10297773	11803323	2.54535e+06	6.52013e+06	4.01244e+06	5348691	6591916
RS17L_HUMAN	40S ribosomal protein S17-like OS=Homo sapiens GN=RPS17L PE=1 SV=1	LLDFGS[166.9984]LSNLQVTQPTVGMNFK	Yes	830.408	3	99.4905	24024890	24774414	23169088	26034466	15960798	21881406	26219044	20569282	13448337
RS17L_HUMAN	40S ribosomal protein S17-like OS=Homo sapiens GN=RPS17L PE=1 SV=1	DNYVPEVSALDQEIIEVDPDTK	No	830.4025, 1245.1002	2, 3	89.4445	1659006592	1152826368	1250875648	1463004800	1121124736	1723479808	1648942720	1528538752	1279157248
RS17L_HUMAN	40S ribosomal protein S17-like OS=Homo sapiens GN=RPS17L PE=1 SV=1	RDNYVPEVSALDQEIIEVDPDTK	No	882.438	3	82.6223	36904056	17084996	22011102	38395028	24636894	37101572	34780956	21351886	32680140
RS18_HUMAN	40S ribosomal protein S18 OS=Homo sapiens GN=RPS18 PE=1 SV=3	AGELTEDEVER	No	624.291	2	38.8494	72664952	74471056	69039312	70104440	52025004	78383800	75178840	73857320	71590256
RS18_HUMAN	40S ribosomal protein S18 OS=Homo sapiens GN=RPS18 PE=1 SV=3	YSQVLANGLDNK	No	661.341	2	49.6112	168145248	161091136	147325056	148913984	115800008	176251040	172084912	141305952	152964768
RS19_HUMAN	40S ribosomal protein S19 OS=Homo sapiens GN=RPS19 PE=1 SV=2	ELAPYDENWFYTR	No	852.388	0	78.2101	44618040	38021172	38384188	24571538	16864906	82329608	38969988	39095284	32572640
RS2_HUMAN	40S ribosomal protein S2 OS=Homo sapiens GN=RPS2 PE=1 SV=2	ETVFTKS[166.9984]PYQEFTDHLVK	Yes	750.356	3	73.3549	103332344	87188744	64244048	101777200	61687440	108793056	100267008	83538104	83755840
RS20_HUMAN	40S ribosomal protein S20 OS=Homo sapiens GN=RPS20 PE=1 SV=1	DTGKTPVEPEVAIHR	No	550.293	3	45.2092	26739172	33294854	32792530	29758348	20619882	25255362	29066812	25406874	27253918
RS26_HUMAN	40S ribosomal protein S26 OS=Homo sapiens GN=RPS26 PE=1 SV=3	DISEASVFDAYVLPK	No	827.422	2	86.7365	13905652	8467592	8295249	8.28814e+06	9150016	9657205	14122682	12117912	13306019
RS27_HUMAN	40S ribosomal protein S27 OS=Homo sapiens GN=RPS27 PE=1 SV=3	DLLHPS[166.9984]PEEEKR	Yes	510.57144, 765.3519	2, 3	44.3718	376894688	440108960	379759040	407181216	200629312	424503296	395546240	362229056	349793760
RS27_HUMAN	40S ribosomal protein S27 OS=Homo sapiens GN=RPS27 PE=1 SV=3	DLLHPS[166.9984]PEEEKRK	Yes	553.271	3	40.019	323892544	461868352	345228192	374703008	192386096	399134880	271866688	349847328	329854880
RS27A_HUMAN	40S ribosomal protein S27a OS=Homo sapiens GN=RPS27A PE=1 SV=1	EC[160.0307]PSDEC[160.0307]GAGVFMASHFDR	No	724.624	3	63.4385	26261758	20611718	23807994	22945064	15612993	27406638	27027672	12350416	20414118
RS3_HUMAN	40S ribosomal protein S3 OS=Homo sapiens GN=RPS3 PE=1 SV=2	DEILPTT[181.014]PISEQK	Yes	775.871	2	61.4228	4700352000	4890099712	4558486016	4532738560	3604846848	4774988288	4938184704	4413091840	4921945088
RS3_HUMAN	40S ribosomal protein S3 OS=Homo sapiens GN=RPS3 PE=1 SV=2	DEILPTTPISEQK	No	735.888	2	61.9475	127735824	130648552	109315656	116693408	100675576	139044416	134223792	113519888	129048520
RS3A_HUMAN	40S ribosomal protein S3a OS=Homo sapiens GN=RPS3A PE=1 SV=2	DWYDVK	No	413.192	2	52.8361	42858528	51459672	24932344	28831648	19254130	44092980	33358858	31251582	29589294
RS3A_HUMAN	40S ribosomal protein S3a OS=Homo sapiens GN=RPS3A PE=1 SV=2	VFEVSLADLQNDEVAFR	No	651.329	3	90.1596	1.65939e+06	1.97809e+06	4732765	1.19241e+06	2.38652e+06	2.63525e+06	2088977	204408	791626
RS4X_HUMAN	40S ribosomal protein S4, X isoform OS=Homo sapiens GN=RPS4X PE=1 SV=2	IGVITNR	No	386.737	2	39.4025	14064309	16625872	21518500	15586466	7.27614e+06	16121201	16424395	16535609	14034557
RS5_HUMAN	40S ribosomal protein S5 OS=Homo sapiens GN=RPS5 PE=1 SV=4	TIAEC[160.0307]LADELINAAK	No	544.6151, 816.41925, 816.4193	2, 3	94.4363	31640424	31915512	19612292	40413404	12424657	55365232	34233676	18289436	17045926
RS5_HUMAN	40S ribosomal protein S5 OS=Homo sapiens GN=RPS5 PE=1 SV=4	WSTDDVQINDISLQDYIAVK	No	775.05475, 775.0549	3	89.865	23959314	11867357	38928248	7.16953e+06	16752953	16361513	11900145	6818883	4549038
RS6_HUMAN	40S ribosomal protein S6 OS=Homo sapiens GN=RPS6 PE=1 SV=1	LSSLRAS[166.9984]TSK	Yes	565.284	2	30.1473	523579424	698087680	668364544	609649664	361086880	494149344	580927040	604125568	506626752
RS6_HUMAN	40S ribosomal protein S6 OS=Homo sapiens GN=RPS6 PE=1 SV=1	LSS[166.9984]LRAS[166.9984]TSK	Yes	605.267	2	32.3819	225785824	253424736	267873952	197559968	175655856	180523728	234357424	210607728	208773584
RS6_HUMAN	40S ribosomal protein S6 OS=Homo sapiens GN=RPS6 PE=1 SV=1	RLSS[166.9984]LR	Yes	406.213	2	33.6175	4255141632	4295968256	3852421376	3370584320	2709524992	3563150080	3901881600	3965413888	3551957760
RS6_HUMAN	40S ribosomal protein S6 OS=Homo sapiens GN=RPS6 PE=1 SV=1	RLS[166.9984]S[166.9984]LR	Yes	446.196	2	39.0106	4715893248	4832733696	4226418944	3674359808	2964511488	3777972480	4205072640	4012314368	3819518976
RS6_HUMAN	40S ribosomal protein S6 OS=Homo sapiens GN=RPS6 PE=1 SV=1	RLS[166.9984]S[166.9984]LRAS[166.9984]TSK	Yes	723.301	2	39.6992	611553152	722651008	545771392	560710848	340195872	491684384	575327040	603364032	533000160
RS6_HUMAN	40S ribosomal protein S6 OS=Homo sapiens GN=RPS6 PE=1 SV=1	LIEVDDER	No	494.751	2	42.1361	29626418	43578328	46300792	33856628	30427510	45421468	45672340	39410644	38411752
RS6_HUMAN	40S ribosomal protein S6 OS=Homo sapiens GN=RPS6 PE=1 SV=1	NKEEAAEYAK	No	576.78	0	25.4241	6600744	12768670	6168728	25454248	55919	16454205	12896652	4569265	12917423
RS7_HUMAN	40S ribosomal protein S7 OS=Homo sapiens GN=RPS7 PE=1 SV=1	DVNFEFPEFQL	No	692.825	2	102.387	13901962	5220438	4.323e+06	12857876	15542304	10077054	14280977	11683468	11219792
RS7_HUMAN	40S ribosomal protein S7 OS=Homo sapiens GN=RPS7 PE=1 SV=1	IVKPNGEKPDEFESGISQALLELEMNSDLK	No	833.428	4	96.5678	59619100	31696024	27993736	31331740	6521015	29778402	24210956	3.45016e+06	1.3622e+06
RS7_HUMAN	40S ribosomal protein S7 OS=Homo sapiens GN=RPS7 PE=1 SV=1	TLTAVHDAILEDLVFPSEIVGK	No	789.765	3	100.681	13786166	12562355	10268994	11666707	1.41581e+06	25954826	8.02025e+06	2482802	1.82936e+06
RS8_HUMAN	40S ribosomal protein S8 OS=Homo sapiens GN=RPS8 PE=1 SV=2	GAKLT[181.014]PEEEEILNK	Yes	550.937	3	55.366	25773700	34826924	23855430	29792380	16974382	27056600	26396962	25513310	27996044
RS8_HUMAN	40S ribosomal protein S8 OS=Homo sapiens GN=RPS8 PE=1 SV=2	ADGYVLEGK	No	476.243	2	41.1154	15558490	22322470	24183532	23141788	15298460	18567588	21104952	22559806	16123514
RS8_HUMAN	40S ribosomal protein S8 OS=Homo sapiens GN=RPS8 PE=1 SV=2	ISSLLEEQFQQGK	No	753.894	2	63.3105	78071256	60782360	56680636	66482876	50982376	77750144	73490520	65738008	71238824
RS9_HUMAN	40S ribosomal protein S9 OS=Homo sapiens GN=RPS9 PE=1 SV=3	KGQGGAGAGDDEEED	No	717.7837, 717.7839	2	18.9686	140638320	30734798	152631216	26240704	119395328	76675200	115722712	81351296	85708264
RSSA_HUMAN	40S ribosomal protein SA OS=Homo sapiens GN=RPSA PE=1 SV=4	ADHQPLTEASYVNLPTIALC[160.0307]NTDSPLR	No	999.497	3	86.5927	21177490	30628754	23506038	30177182	16112374	32784156	27522006	11306285	23575988
RSSA_HUMAN	40S ribosomal protein SA OS=Homo sapiens GN=RPSA PE=1 SV=4	AIVAIENPADVSVISSR	No	870.977	2	74.4894	2.42135e+06	4663076	2.34609e+06	6.96316e+06	1.87057e+06	5789011	9435578	3.26353e+06	3.2791e+06
RSSA_HUMAN	40S ribosomal protein SA OS=Homo sapiens GN=RPSA PE=1 SV=4	LLVVTDPR	No	456.779	0	53.627	2.30312e+06	8367370	5.94104e+06	8493771	1.00662e+06	6302650	5110386	3831981	5420923
RSSA_HUMAN	40S ribosomal protein SA OS=Homo sapiens GN=RPSA PE=1 SV=4	YVDIAIPC[160.0307]NNK	No	653.827	2	57.9466	172009344	163202176	149812512	168837680	149239024	187397216	172293312	151687104	161730384
CAB45_HUMAN	45 kDa calcium-binding protein OS=Homo sapiens GN=SDF4 PE=1 SV=1	DLDQDGDKQLSVPEFISLPVGTVENQQGQDIDDNWVK	No	1036.25	4	96.8084	48866308	33363430	48764280	36530204	15368482	49204540	54890232	51025756	35059056
4F2_HUMAN	4F2 cell-surface antigen heavy chain OS=Homo sapiens GN=SLC3A2 PE=1 SV=3	DDVAQTDLLQIDPNFGSK	No	659.32544, 988.4842	2, 3	80.0836	120553744	83841632	81448016	93178992	86569400	119894944	118765408	98517704	108564896
4F2_HUMAN	4F2 cell-surface antigen heavy chain OS=Homo sapiens GN=SLC3A2 PE=1 SV=3	DDVAQTDLLQIDPNFGSKEDFDSLLQSAK	No	1070.52	3	93.9666	548671232	353844512	414302240	407056512	252425328	548129536	452571552	330441376	259239792
4F2_HUMAN	4F2 cell-surface antigen heavy chain OS=Homo sapiens GN=SLC3A2 PE=1 SV=3	NQKDDVAQTDLLQIDPNFGSK	No	782.724	3	73.022	692086336	628734208	555769920	617229248	545456192	756419392	771543232	606826048	710377920
4F2_HUMAN	4F2 cell-surface antigen heavy chain OS=Homo sapiens GN=SLC3A2 PE=1 SV=3	NQKDDVAQTDLLQIDPNFGSKEDFDSLLQSAK	No	895.6881, 895.6884, 895.6918, 1193.9196	3, 4	88.7145	1901427456	1475481472	1560815360	1687708800	969762176	2188449280	1768257280	1323027456	1001820160
AL9A1_HUMAN	4-trimethylaminobutyraldehyde dehydrogenase OS=Homo sapiens GN=ALDH9A1 PE=1 SV=3	EREDEIATMEC[160.0307]INNGK	No	636.9524, 954.9254	2, 3	49.7861	342724736	354951968	280115552	382401696	210278416	326278816	335403840	295099584	299646592
AL9A1_HUMAN	4-trimethylaminobutyraldehyde dehydrogenase OS=Homo sapiens GN=ALDH9A1 PE=1 SV=3	EREDEIATM[147.0354]EC[160.0307]INNGK	No	642.283	3	38.4102	27203722	26233202	27204630	23136520	18653342	32171108	23377820	35116200	29792510
NT5C_HUMAN	5'(3')-deoxyribonucleotidase, cytosolic type OS=Homo sapiens GN=NT5C PE=1 SV=2	LLS[166.9984]WSDNWR	Yes	628.777	2	83.6547	14134874	10951714	10424075	12602459	8956249	13909416	9781541	11078844	7535792
XRN1_HUMAN	5'-3' exoribonuclease 1 OS=Homo sapiens GN=XRN1 PE=1 SV=1	DNLEDETEDDDLFETEFR	No	1116.46	2	79.0666	9243932	7.86878e+06	4.12763e+06	8862352	11979504	11675214	12179770	8954346	13947102
XRN2_HUMAN	5'-3' exoribonuclease 2 OS=Homo sapiens GN=XRN2 PE=1 SV=1	MQNNSSPSISPNT[181.014]SFTSDGSPSPLGGIK	Yes	963.096	3	72.0025	130454720	111326656	96751512	107490080	78632848	137197056	132761280	94910240	118822160
XRN2_HUMAN	5'-3' exoribonuclease 2 OS=Homo sapiens GN=XRN2 PE=1 SV=1	MQNNS[166.9984]S[166.9984]PSISPNTSFTSDGSPSPLGGIK	Yes	989.758	3	72.8342	11908420	3.87692e+06	9880690	6467920	18020228	6182265	21239010	16362716	21003094
XRN2_HUMAN	5'-3' exoribonuclease 2 OS=Homo sapiens GN=XRN2 PE=1 SV=1	AEDS[166.9984]DS[166.9984]EPEPEDNVR	Yes	924.81396, 924.81433	2	36.6609	48859800	63178000	36466256	49410592	20629190	68053048	45747784	53442936	55852192
XRN2_HUMAN	5'-3' exoribonuclease 2 OS=Homo sapiens GN=XRN2 PE=1 SV=1	KAEDS[166.9984]DSEPEPEDNVR	Yes	948.878	2	32.4419	28733160	39966880	31731404	37065856	25100370	51703752	35201068	42871216	43334960
XRN2_HUMAN	5'-3' exoribonuclease 2 OS=Homo sapiens GN=XRN2 PE=1 SV=1	KAEDS[166.9984]DS[166.9984]EPEPEDNVR	Yes	659.57684, 988.8614	2, 3	33.4958	1465433472	1749858688	1372499712	1372230528	903840832	1597515776	1603879296	1483183872	1465229056
XRN2_HUMAN	5'-3' exoribonuclease 2 OS=Homo sapiens GN=XRN2 PE=1 SV=1	NS[166.9984]PGSQVASNPR	Yes	647.282	2	27.3863	256712672	392830656	253339376	361153408	158577744	342167776	314013632	303647200	306552064
XRN2_HUMAN	5'-3' exoribonuclease 2 OS=Homo sapiens GN=XRN2 PE=1 SV=1	RKAEDS[166.9984]DS[166.9984]EPEPEDNVR	Yes	711.61	3	31.5473	54982448	19589684	53119532	22409780	52477788	42045804	69173632	30809578	45319468
HEM1_HUMAN	5-aminolevulinate synthase, nonspecific, mitochondrial OS=Homo sapiens GN=ALAS1 PE=1 SV=2	VQQTPDGSQQSPDGTQLPSGHPLPATSQGTASK	No	1101.53	3	48.8816	36490664	42584748	17199286	39830660	27353508	42401120	44232444	33394948	41206004
AAKB1_HUMAN	5'-AMP-activated protein kinase subunit beta-1 OS=Homo sapiens GN=PRKAB1 PE=1 SV=4	C[160.0307]SDVSELSSS[166.9984]PPGPYHQEPYVC[160.0307]KPEER	Yes	804.3418, 804.3428	0, 4	55.294	39518776	83685408	60448448	44388456	34640548	51999784	70020768	50558212	62474460
AAKB2_HUMAN	5'-AMP-activated protein kinase subunit beta-2 OS=Homo sapiens GN=PRKAB2 PE=1 SV=1	DLSSS[166.9984]PPGPYGQEMYAFR	Yes	694.626	0	75.7949	3052398	5.07445e+06	3.64376e+06	4871989	3699823	5.41777e+06	4112231	3.01759e+06	5.48408e+06
AZI1_HUMAN	5-azacytidine-induced protein 1 OS=Homo sapiens GN=AZI1 PE=1 SV=2	SGS[166.9984]PRPTEPTDFLMLFEGSPSGK	Yes	839.717	3	97.0396	165349024	118521576	109672400	154309248	63890480	117096416	139750176	139804512	113371616
CH60_HUMAN	60 kDa heat shock protein, mitochondrial OS=Homo sapiens GN=HSPD1 PE=1 SV=2	TVIIEQSWGS[166.9984]PK	Yes	712.845	2	63.1998	283640576	306452128	262136912	250497600	189134176	299629920	299815776	257681408	264416656
CH60_HUMAN	60 kDa heat shock protein, mitochondrial OS=Homo sapiens GN=HSPD1 PE=1 SV=2	YKNIGAKLVQDVANNT[181.014]NEEAGDGTTTATVLAR	Yes	854.4216, 854.4219, 854.42267	0	80.2206	9321049	5953270	11680734	5.70005e+06	7.77204e+06	9817695	7753156	9557818	7021471
CH60_HUMAN	60 kDa heat shock protein, mitochondrial OS=Homo sapiens GN=HSPD1 PE=1 SV=2	AAVEEGIVLGGGC[160.0307]ALLR	No	562.3069, 842.95636	2, 3	78.561	117402624	102912792	123181848	101027424	101639240	175099120	116858328	79595472	70899472
CH60_HUMAN	60 kDa heat shock protein, mitochondrial OS=Homo sapiens GN=HSPD1 PE=1 SV=2	C[160.0307]IPALDSLTPANEDQK	No	886.431	2	67.4172	16049535	7326542	18202820	7886929	23073390	22638324	34334180	21498060	20906596
CH60_HUMAN	60 kDa heat shock protein, mitochondrial OS=Homo sapiens GN=HSPD1 PE=1 SV=2	DMAIATGGAVFGEEGLTLNLEDVQPHDLGK	No	1033.1759, 1033.1799	3	105.87	70854480	71103464	67422960	66546856	105291928	140506800	37909224	60772972	66150876
CH60_HUMAN	60 kDa heat shock protein, mitochondrial OS=Homo sapiens GN=HSPD1 PE=1 SV=2	GANPVEIR	No	428.238	2	39.32	8932037	21189256	18105772	24127816	4721109	20327012	15201973	14801782	11657799
CH60_HUMAN	60 kDa heat shock protein, mitochondrial OS=Homo sapiens GN=HSPD1 PE=1 SV=2	IMQSSSEVGYDAMAGDFVNMVEK	No	836.708	3	88.0302	106969136	76523504	70693400	81480568	55812136	97865192	112925344	87650920	67314384
CH60_HUMAN	60 kDa heat shock protein, mitochondrial OS=Homo sapiens GN=HSPD1 PE=1 SV=2	IM[147.0354]QSSSEVGYDAMAGDFVNMVEK	No	842.039	3	85.8629	5985912	1.83115e+06	7414132	7085008	7534214	11373749	13641450	12471104	3323015
CH60_HUMAN	60 kDa heat shock protein, mitochondrial OS=Homo sapiens GN=HSPD1 PE=1 SV=2	IQEIIEQLDVTTSEYEK	No	680.0123, 1019.5148	2, 3	77.7283	111017200	59578208	93081768	72548448	85357296	163564352	111044032	62738284	56162008
CH60_HUMAN	60 kDa heat shock protein, mitochondrial OS=Homo sapiens GN=HSPD1 PE=1 SV=2	IQEIIEQLDVTTSEYEKEK	No	765.7246, 765.7253, 765.72534, 765.7257, 765.72614	3	91.4533	1228074112	877939776	992648000	900591552	670453184	1421135104	1106422016	673545152	690270720
CH60_HUMAN	60 kDa heat shock protein, mitochondrial OS=Homo sapiens GN=HSPD1 PE=1 SV=2	KPLVIIAEDVDGEALSTLVLNR	No	789.1153, 789.11725	3	103.789	3509135	11077925	5573877	911838	6.66313e+06	9362765	506512	5791505	4295768
CH60_HUMAN	60 kDa heat shock protein, mitochondrial OS=Homo sapiens GN=HSPD1 PE=1 SV=2	LSDGVAVLK	No	451.271	2	51.3405	11446454	33932820	27684808	34537008	7623894	23170784	24428124	23643904	25775616
CH60_HUMAN	60 kDa heat shock protein, mitochondrial OS=Homo sapiens GN=HSPD1 PE=1 SV=2	LVQDVANNTNEEAGDGTTTATVLAR	No	640.8177, 854.0855, 854.0865, 854.087, 854.08716, 854.08746, 854.0875, 854.0879, 854.0883, 854.0884, 854.08875, 854.0901, 854.09106, 1280.6279	0, 2, 3, 4	76.6661	8659765248	8375920640	7512216064	7968686080	6255723520	8658320384	9152590848	7775621632	8536907776
CH60_HUMAN	60 kDa heat shock protein, mitochondrial OS=Homo sapiens GN=HSPD1 PE=1 SV=2	NAGVEGSLIVEK	No	608.333	0	52.8449	38051288	40548528	36881924	38675132	31248388	46078508	41061276	36546356	35210380
CH60_HUMAN	60 kDa heat shock protein, mitochondrial OS=Homo sapiens GN=HSPD1 PE=1 SV=2	QSKPVTTPEEIAQVATISANGDKEIGNIISDAMK	No	889.712	4	95.9935	39276640	23641084	25326532	23040700	10454144	13356757	39286256	8741521	1.78773e+06
CH60_HUMAN	60 kDa heat shock protein, mitochondrial OS=Homo sapiens GN=HSPD1 PE=1 SV=2	RIQEIIEQLDVTTSEYEKEK	No	817.758	3	76.9008	2841807	4250818	2.87978e+06	3.35492e+06	1.89181e+06	7.76138e+06	583430	44377.5	52171.9
CH60_HUMAN	60 kDa heat shock protein, mitochondrial OS=Homo sapiens GN=HSPD1 PE=1 SV=2	TALLDAAGVASLLTTAEVVVTEIPK	No	828.138	3	102.657	2.08635e+06	4766206	4787693	1.75197e+06	3827705	7464344	5928380	2.53273e+06	4560044
CH60_HUMAN	60 kDa heat shock protein, mitochondrial OS=Homo sapiens GN=HSPD1 PE=1 SV=2	TALLDAAGVASLLTTAEVVVTEIPKEEK	No	956.864	3	102.45	16811468	6713895	15865111	3.33175e+06	15673725	10181184	4.68969e+06	11366448	11944008
CH60_HUMAN	60 kDa heat shock protein, mitochondrial OS=Homo sapiens GN=HSPD1 PE=1 SV=2	TLNDELEIIEGMK	No	752.882	2	82.5847	17693066	15629519	15182219	21687020	6186568	16626604	16083424	11645628	12382170
CH60_HUMAN	60 kDa heat shock protein, mitochondrial OS=Homo sapiens GN=HSPD1 PE=1 SV=2	VGGTSDVEVNEK	No	617.303	2	32.6921	83575696	65650796	76417208	59417556	43040584	65260304	74947080	69275296	56156844
RLA0_HUMAN	60S acidic ribosomal protein P0 OS=Homo sapiens GN=RPLP0 PE=1 SV=1	AFLADPSAFVAAAPVAAAT[181.014]T[181.014]AAPAAAAAPAKVEAKEESEESDEDMGFGLFD	Yes	1289.83	4	102.297	175162336	232558688	345923840	177081488	147348112	181626224	275147008	356579552	230096800
RLA0_HUMAN	60S acidic ribosomal protein P0 OS=Homo sapiens GN=RPLP0 PE=1 SV=1	EES[166.9984]EESDEDMGFGLFD	Yes	958.327	2	94.0597	167895136	607336704	649566272	752758592	438859392	989926400	64298388	1144605696	1235489664
RLA0_HUMAN	60S acidic ribosomal protein P0 OS=Homo sapiens GN=RPLP0 PE=1 SV=1	EES[166.9984]EESDEDM[147.0354]GFGLFD	Yes	966.324	2	84.8669	63024664	43466244	68767832	53856184	53540320	75003920	49775776	80711472	81611288
RLA0_HUMAN	60S acidic ribosomal protein P0 OS=Homo sapiens GN=RPLP0 PE=1 SV=1	EES[166.9984]EES[166.9984]DEDMGFGLFD	Yes	998.30914, 998.30963, 998.31213	0, 2	103.393	54349148	1492327936	577197888	871035904	278060096	1986367744	189698160	1666402688	2689940480
RLA0_HUMAN	60S acidic ribosomal protein P0 OS=Homo sapiens GN=RPLP0 PE=1 SV=1	VEAKEESEES[166.9984]DEDMGFGLFD	Yes	1171.948, 1171.9498	0, 2	84.4156	31158762	21923126	31441798	30964892	25185836	27507136	29092110	38773524	40605864
RLA0_HUMAN	60S acidic ribosomal protein P0 OS=Homo sapiens GN=RPLP0 PE=1 SV=1	VEAKEES[166.9984]EES[166.9984]DEDMGFGLFD	Yes	808.28973, 1211.9309, 1211.9313, 1211.9318	0, 2, 3	90.8316	1031723648	711579840	885281600	799647424	510748032	980850112	1317052928	1260599168	1141828608
RLA0_HUMAN	60S acidic ribosomal protein P0 OS=Homo sapiens GN=RPLP0 PE=1 SV=1	VEAKEES[166.9984]EES[166.9984]DEDM[147.0354]GFGLFD	Yes	1219.9282, 1219.9283, 1219.9288, 1219.9297	0, 2	81.4386	259187872	206122272	277744576	265019728	187370464	337804800	227384608	339530912	342755008
RLA0_HUMAN	60S acidic ribosomal protein P0 OS=Homo sapiens GN=RPLP0 PE=1 SV=1	GTIEILSDVQLIK	No	714.919	2	88.1606	37801480	34716624	32677068	23927146	26555616	60012100	15018602	4386634	1.2331e+06
RLA1_HUMAN	60S acidic ribosomal protein P1 OS=Homo sapiens GN=RPLP1 PE=1 SV=1	ALANVNIGSLIC[160.0307]NVGAGGPAPAAGAAPAGGPAPSTAAAPAEEK	No	952.9881, 1270.3143	3, 4	86.3084	169590992	186966352	170663952	195434656	112768264	249018400	224348496	198324736	217600096
RLA2_HUMAN	60S acidic ribosomal protein P2 OS=Homo sapiens GN=RPLP2 PE=1 SV=1	KEESEES[166.9984]DDDMGFGLFD	Yes	677.24677, 1015.3662, 1015.36755	2, 3	90.3489	14338034688	10841133056	12436568064	15090916352	9562975232	13179286528	15023812608	15901658112	14709500928
RLA2_HUMAN	60S acidic ribosomal protein P2 OS=Homo sapiens GN=RPLP2 PE=1 SV=1	KEESEES[166.9984]DDDM[147.0354]GFGLFD	Yes	1023.36	2	75.5272	2511837440	1672790528	2476282624	1903901824	1858588288	2649404928	2433780992	2531577344	3017161216
RLA2_HUMAN	60S acidic ribosomal protein P2 OS=Homo sapiens GN=RPLP2 PE=1 SV=1	KEES[166.9984]EESDDDMGFGLFD	Yes	1015.36615, 1015.3665	0, 2	85.8729	1118885632	711997504	872006592	1023659200	720365824	885769280	1240087040	1052364672	1066945856
RLA2_HUMAN	60S acidic ribosomal protein P2 OS=Homo sapiens GN=RPLP2 PE=1 SV=1	KEES[166.9984]EES[166.9984]DDDMGFGLFD	Yes	703.9015, 703.90155, 703.9017, 703.9018, 703.9022, 703.9024, 1055.3423, 1055.3461, 1055.3463, 1055.3479, 1055.3481, 1055.3488, 1055.3489, 1055.349, 1055.3494, 1055.3495, 1055.3496, 1055.3499, 1055.3511, 1055.3513, 1055.3522, 1055.3545	0, 2, 3	94.2139	10923469824	17724940288	16206693376	19946366976	8179125760	28300187648	12046841856	27925510144	33798367232
RLA2_HUMAN	60S acidic ribosomal protein P2 OS=Homo sapiens GN=RPLP2 PE=1 SV=1	KEES[166.9984]EES[166.9984]DDDM[147.0354]GFGLFD	Yes	709.23346, 709.2337, 709.234, 709.2341, 709.23444, 1062.6157, 1063.3452, 1063.3463, 1063.3466, 1063.3467, 1063.3472, 1063.3479, 1063.3488, 1063.3507	0, 2, 3, 6	83.8748	4503078400	5229174272	8147533312	5663473152	4775505408	9668157440	3719377408	8918304768	11919863808
RLA2_HUMAN	60S acidic ribosomal protein P2 OS=Homo sapiens GN=RPLP2 PE=1 SV=1	LASVPAGGAVAVSAAPGSAAPAAGS[166.9984]APAAAEEK	Yes	952.138	3	61.4736	86391984	73906744	67083868	69852344	59471084	95320392	87706688	78566792	94508160
RLA2_HUMAN	60S acidic ribosomal protein P2 OS=Homo sapiens GN=RPLP2 PE=1 SV=1	LAS[166.9984]VPAGGAVAVSAAPGSAAPAAGSAPAAAEEK	Yes	952.138	3	60.9501	159169408	144173312	110950432	158495840	103968320	198266656	173665360	138048128	176005424
RLA2_HUMAN	60S acidic ribosomal protein P2 OS=Homo sapiens GN=RPLP2 PE=1 SV=1	YVASYLLAALGGNSS[166.9984]PSAK	Yes	650.319	3	91.2716	312672480	263222192	315400160	287441376	186191440	246717424	265454896	300424672	204941712
RLA2_HUMAN	60S acidic ribosomal protein P2 OS=Homo sapiens GN=RPLP2 PE=1 SV=1	YVASYLLAALGGNS[166.9984]SPSAK	Yes	974.974	2	91.2856	320364736	263368160	257879056	323632704	199937648	299678432	316630624	223165184	215566976
RLA2_HUMAN	60S acidic ribosomal protein P2 OS=Homo sapiens GN=RPLP2 PE=1 SV=1	ILDSVGIEADDDRLNK	No	591.639	3	57.2349	164030096	174668816	135230864	158976656	133225448	198300864	167359680	136375200	163588064
RLA2_HUMAN	60S acidic ribosomal protein P2 OS=Homo sapiens GN=RPLP2 PE=1 SV=1	KILDSVGIEADDDRLNK	No	634.338	3	54.9601	92773552	91996008	69174792	85587024	61363048	90583456	89907528	73116152	75101200
RLA2_HUMAN	60S acidic ribosomal protein P2 OS=Homo sapiens GN=RPLP2 PE=1 SV=1	LASVPAGGAVAVSAAPGSAAPAAGSAPAAAEEK	No	925.482	3	60.9482	73821984	68171384	72813120	102967784	52138888	100332768	98800472	69950112	77531432
RLA2_HUMAN	60S acidic ribosomal protein P2 OS=Homo sapiens GN=RPLP2 PE=1 SV=1	NIEDVIAQGIGK	No	419.56616, 628.8458	2, 3	72.4803	863691904	722391808	646659264	659350400	726450304	932181952	831026880	693067968	720315200
NMD3_HUMAN	60S ribosomal export protein NMD3 OS=Homo sapiens GN=NMD3 PE=1 SV=1	DSAIPVESDT[181.014]DDEGAPR	Yes	927.375	2	48.0132	133250256	144009472	121673400	140717120	82407776	128737560	141749568	115604544	121022872
NMD3_HUMAN	60S ribosomal export protein NMD3 OS=Homo sapiens GN=NMD3 PE=1 SV=1	DSAIPVES[166.9984]DTDDEGAPR	Yes	927.376	2	49.0394	63250476	79720688	67774352	67533784	42531044	73360568	67050652	68291680	72748360
NMD3_HUMAN	60S ribosomal export protein NMD3 OS=Homo sapiens GN=NMD3 PE=1 SV=1	DSAIPVESDTDDEGAPR	No	887.392	2	47.2478	17257378	13647916	21197674	19438168	11339484	27996176	22200106	19351756	20206352
RL10_HUMAN	60S ribosomal protein L10 OS=Homo sapiens GN=RPL10 PE=1 SV=4	VDEFPLC[160.0307]GHMVSDEYEQLSSEALEAAR	No	1028.1324, 1028.1342	0, 3	89.39	38062936	35784456	37999756	33262856	19450266	41409852	30789898	23460774	18385328
RL10A_HUMAN	60S ribosomal protein L10a OS=Homo sapiens GN=RPL10A PE=1 SV=2	FSVC[160.0307]VLGDQQHC[160.0307]DEAK	No	631.614	3	56.5596	42902368	42497092	38475160	40111644	35391536	42717964	44133956	34629160	33952608
RL12_HUMAN	60S ribosomal protein L12 OS=Homo sapiens GN=RPL12 PE=1 SV=1	ELS[166.9984]GTIK	Yes	414.199	2	38.7936	46384472	66177864	51640272	41436400	33221364	45921024	44529952	46903032	45898052
RL12_HUMAN	60S ribosomal protein L12 OS=Homo sapiens GN=RPL12 PE=1 SV=1	IGPLGLS[166.9984]PK	Yes	481.26	2	65.2224	647541888	571770816	521328768	439078176	570949760	649452608	620437632	516633504	580628352
RL12_HUMAN	60S ribosomal protein L12 OS=Homo sapiens GN=RPL12 PE=1 SV=1	EILGTAQSVGC[160.0307]NVDGR	No	559.2741, 838.407	2, 3	52.6254	66678900	76334864	73403688	84881296	48131456	76117072	79703472	69912880	67894232
RL12_HUMAN	60S ribosomal protein L12 OS=Homo sapiens GN=RPL12 PE=1 SV=1	HPHDIIDDINSGAVEC[160.0307]PAS	No	1023.96	0	62.0231	8285193	6260175	5222992	12390723	5563428	13999881	6504419	7.86746e+06	3.20659e+06
RL14_HUMAN	60S ribosomal protein L14 OS=Homo sapiens GN=RPL14 PE=1 SV=4	AALLKAS[166.9984]PK	Yes	489.773	2	37.9591	5613442048	6798656512	5809179136	5001753600	3920163072	5178525696	5718932480	5500478464	5097510912
RL14_HUMAN	60S ribosomal protein L14 OS=Homo sapiens GN=RPL14 PE=1 SV=4	LVAIVDVIDQNR	No	677.888	2	78.3115	112506376	103314280	75835680	98113832	63189632	131869168	90379496	54918664	43609608
RL15_HUMAN	60S ribosomal protein L15 OS=Homo sapiens GN=RPL15 PE=1 SV=2	QLS[166.9984]ALHR	Yes	452.724	2	36.6569	67855376	70815952	49805824	62598904	37598732	69770824	61718264	63724400	48179260
RL17_HUMAN	60S ribosomal protein L17 OS=Homo sapiens GN=RPL17 PE=1 SV=3	INPYMSS[166.9984]PC[160.0307]HIEMILTEK	Yes	748.336	3	82.7165	109081520	96831272	73028208	104923680	60562944	91695920	97460152	85984816	75018768
RL17_HUMAN	60S ribosomal protein L17 OS=Homo sapiens GN=RPL17 PE=1 SV=3	EQIVPKPEEEVAQK	No	541.958	3	44.3793	102666440	129625048	96672760	106829408	68296840	108863472	106463120	95053712	107440200
RL17_HUMAN	60S ribosomal protein L17 OS=Homo sapiens GN=RPL17 PE=1 SV=3	GLDVDSLVIEHIQVNK	No	593.65936, 593.6595	0	79.6102	92929120	68101216	64934056	56051076	52340836	90384928	65943476	20854594	15880489
RL17_HUMAN	60S ribosomal protein L17 OS=Homo sapiens GN=RPL17 PE=1 SV=3	YSLDPENPTK	No	582.283	0	47.4681	6910818	9362103	14396517	14074049	7.97639e+06	13477344	9878765	10893278	9764117
RL18A_HUMAN	60S ribosomal protein L18a OS=Homo sapiens GN=RPL18A PE=1 SV=2	KSSGEIVYC[160.0307]GQVFEKS[166.9984]PLR	Yes	755.363	3	59.9761	80078960	71007816	54746828	96141936	30995932	64756360	90263112	50501972	59180984
RL18A_HUMAN	60S ribosomal protein L18a OS=Homo sapiens GN=RPL18A PE=1 SV=2	SSGEIVYC[160.0307]GQVFEKS[166.9984]PLR	Yes	712.666	3	65.231	173850464	177436320	127821088	143325808	90937816	137766576	182537600	123706200	141397840
RL19_HUMAN	60S ribosomal protein L19 OS=Homo sapiens GN=RPL19 PE=1 SV=1	KVWLDPNETNEIANANSR	No	691.012	3	58.5042	177387360	182345888	143118464	208674256	109568712	192695840	174729248	139318320	170346496
RL19_HUMAN	60S ribosomal protein L19 OS=Homo sapiens GN=RPL19 PE=1 SV=1	VWLDPNETNEIANANSR	No	648.3133, 971.9654	2, 3	64.223	244655760	204721856	226653680	239673280	204332128	292511936	292641312	237884352	248105744
RL21_HUMAN	60S ribosomal protein L21 OS=Homo sapiens GN=RPL21 PE=1 SV=2	VYNVTQHAVGIVVNK	No	547.642	3	56.9235	105699816	129292296	115254024	113269656	84030184	194391024	131483616	111225624	128140760
RL22_HUMAN	60S ribosomal protein L22 OS=Homo sapiens GN=RPL22 PE=1 SV=2	YFQINQDEEEEEDED	No	966.3671, 966.36816	2	56.4367	1100246016	937305344	900454592	976997952	716556480	963162688	1071496960	994141440	1087778816
RL22L_HUMAN	60S ribosomal protein L22-like 1 OS=Homo sapiens GN=RPL22L1 PE=1 SV=2	YFQISQDEDES[166.9984]ESED	Yes	950.835	2	59.7161	83430904	68386264	45648988	75083952	37191912	54145128	84764248	60492152	50902428
RL23_HUMAN	60S ribosomal protein L23 OS=Homo sapiens GN=RPL23 PE=1 SV=1	DGVFLYFEDNAGVIVNNK	No	672.002, 672.0038, 1007.49786, 1007.5022	2, 3	105.793	51269148	55948132	58083888	43096208	79919168	83422896	16518907	33333308	43175540
RL23_HUMAN	60S ribosomal protein L23 OS=Homo sapiens GN=RPL23 PE=1 SV=1	ISLGLPVGAVINC[160.0307]ADNTGAK	No	657.35	3	84.9902	16412720	20581940	28554748	30117606	15848144	18050862	23044400	20823096	19528382
RL23A_HUMAN	60S ribosomal protein L23a OS=Homo sapiens GN=RPL23A PE=1 SV=1	IRTS[166.9984]PTFR	Yes	529.263	2	38.4462	2938878976	3252932352	2603608064	2607404544	1899321984	2821122304	2702507520	2733830656	2434796288
RL23A_HUMAN	60S ribosomal protein L23a OS=Homo sapiens GN=RPL23A PE=1 SV=1	TS[166.9984]PTFR	Yes	394.671	0	31.7165	252938816	402609664	282006080	292543104	148954240	368555424	314357472	329207744	313532096
RL23A_HUMAN	60S ribosomal protein L23a OS=Homo sapiens GN=RPL23A PE=1 SV=1	LAPDYDALDVANK	No	702.854	2	60.4346	46959528	45385824	41361348	36867180	41988072	56819056	38419504	46142048	54046080
RL27_HUMAN	60S ribosomal protein L27 OS=Homo sapiens GN=RPL27 PE=1 SV=2	NIDDGTSDRPYSHALVAGIDR	No	568.7795, 758.0368	3, 4	55.7755	124795216	105865176	87256512	123006008	76094392	115021376	125215488	91034480	104985280
RL27_HUMAN	60S ribosomal protein L27 OS=Homo sapiens GN=RPL27 PE=1 SV=2	YSVDIPLDK	No	525.279	2	62.3695	8227118	14312504	14790114	13597630	8469110	13720006	15639793	10002515	11876762
RL27A_HUMAN	60S ribosomal protein L27a OS=Homo sapiens GN=RPL27A PE=1 SV=2	NQSFC[160.0307]PTVNLDK	No	711.838	2	55.7195	562090240	556130304	472125472	565304768	411362208	543111232	548888256	506280640	498144864
RL28_HUMAN	60S ribosomal protein L28 OS=Homo sapiens GN=RPL28 PE=1 SV=3	QTYSTEPNNLK	No	647.818	2	35.762	635904640	699835136	562716032	510404512	379412864	643280832	639813248	613662592	542233216
RL3_HUMAN	60S ribosomal protein L3 OS=Homo sapiens GN=RPL3 PE=1 SV=2	ERLEQQVPVNQVFGQDEMIDVIGVTK	No	991.179	3	87.1074	294775712	199080512	207534448	229400432	157592448	366433696	274035712	188683072	186939200
RL3_HUMAN	60S ribosomal protein L3 OS=Homo sapiens GN=RPL3 PE=1 SV=2	ERLEQQVPVNQVFGQDEM[147.0354]IDVIGVTK	No	996.51	3	79.5857	40178408	17984076	34155804	20520520	24771090	37504640	37904552	20178910	23381790
RL3_HUMAN	60S ribosomal protein L3 OS=Homo sapiens GN=RPL3 PE=1 SV=2	EVVEAVTIVETPPMVVVGIVGYVETPR	No	961.527	3	109.343	248933	10526144	4452650	703234	13391967	8064047	255523	5.774e+06	4970110
RL3_HUMAN	60S ribosomal protein L3 OS=Homo sapiens GN=RPL3 PE=1 SV=2	LEQQVPVNQVFGQDEMIDVIGVTK	No	896.13	3	91.391	165395024	114426472	101933784	123675488	98555952	212736160	200562160	118434440	110381968
RL3_HUMAN	60S ribosomal protein L3 OS=Homo sapiens GN=RPL3 PE=1 SV=2	NNASTDYDLSDK	No	671.792	2	36.8589	8439562752	8630658048	7981854208	6811757056	5977302528	8697172992	8312428544	8086005760	7550281728
RL31_HUMAN	60S ribosomal protein L31 OS=Homo sapiens GN=RPL31 PE=1 SV=1	NEDEDS[166.9984]PNKLYTLVTYVPVTTFK	Yes	918.437	3	95.8567	44968988	49438276	40635016	57995056	29341844	45391168	54871336	48514284	39621400
RL31_HUMAN	60S ribosomal protein L31 OS=Homo sapiens GN=RPL31 PE=1 SV=1	NLQTVNVDEN	No	573.276	2	44.773	2952286464	3089668608	3015981056	2797439744	2012077056	2893858048	2845685760	2811115264	2686882304
RL31_HUMAN	60S ribosomal protein L31 OS=Homo sapiens GN=RPL31 PE=1 SV=1	SAINEVVTR	No	494.775	2	43.2938	18214468	23042296	27424966	29581572	9019209	18940056	22271630	20108324	19128574
RL34_HUMAN	60S ribosomal protein L34 OS=Homo sapiens GN=RPL34 PE=1 SV=3	AFLIEEQK	No	489.269	0	54.2084	5.81687e+06	13635577	12580146	22642982	6326091	13104912	13461443	10291416	11763039
RL35A_HUMAN	60S ribosomal protein L35a OS=Homo sapiens GN=RPL35A PE=1 SV=2	NNTVTPGGKPNK	No	409.55386, 409.5541, 409.5542, 613.82745	2, 3	22.2883	239035952	747313216	121506856	893699392	61346336	1231601408	528499072	926338880	825723712
RL36A_HUMAN	60S ribosomal protein L36a OS=Homo sapiens GN=RPL36A PE=1 SV=2	LEC[160.0307]VEPNC[160.0307]R	No	588.76	2	35.1572	22672712	28609644	16384062	24319696	13842217	19379276	20088098	21482634	18384352
RL4_HUMAN	60S ribosomal protein L4 OS=Homo sapiens GN=RPL4 PE=1 SV=5	ILKS[166.9984]PEIQR	Yes	388.54422, 582.31305	2, 3	39.7994	1289261696	1480844416	1239676416	1159195264	870922816	1281173632	1340169984	1288001664	1200243328
RL4_HUMAN	60S ribosomal protein L4 OS=Homo sapiens GN=RPL4 PE=1 SV=5	GPC[160.0307]IIYNEDNGIIK	No	803.4	2	64.4881	12737135	5595535	8436385	13775548	15240550	15469941	14072311	11312850	12063690
RL4_HUMAN	60S ribosomal protein L4 OS=Homo sapiens GN=RPL4 PE=1 SV=5	IEEVPELPLVVEDKVEGYK	No	729.059	3	83.8488	4.97202e+06	8942257	7284557	11631662	2325159	10473685	1.71446e+06	3.8457e+06	6047196
RL5_HUMAN	60S ribosomal protein L5 OS=Homo sapiens GN=RPL5 PE=1 SV=3	KAS[166.9984]FLR	Yes	401.204	2	37.8796	152165440	181504544	145045584	177001936	114627240	143209424	166140160	164322272	159867024
RL5_HUMAN	60S ribosomal protein L5 OS=Homo sapiens GN=RPL5 PE=1 SV=3	IYEGQVEVTGDEYNVESIDGQPGAFTC[160.0307]YLDAGLAR	No	1279.5917, 1279.5945, 1279.5974	3	99.1729	6910025	7578200	10975542	1.64534e+06	6.51666e+06	10319158	6.31728e+06	2.90371e+06	2.03919e+06
RL6_HUMAN	60S ribosomal protein L6 OS=Homo sapiens GN=RPL6 PE=1 SV=3	HQEGEIFDTEKEKYEITEQR	No	837.07	3	51.444	28291112	6.70285e+06	5.07684e+06	2.86465e+06	2.04644e+06	3.95006e+06	43183768	3.02203e+06	1.86828e+06
RL7_HUMAN	60S ribosomal protein L7 OS=Homo sapiens GN=RPL7 PE=1 SV=1	TTHFVEGGDAGNREDQINR	No	529.75073, 705.99835, 1058.4943	2, 3, 4	36.9669	4663176704	4790828032	4315159552	4297746944	3263721472	4854601216	4882582016	4465830400	4357337600
RL7A_HUMAN	60S ribosomal protein L7a OS=Homo sapiens GN=RPL7A PE=1 SV=2	KTC[160.0307]TTVAFTQVNSEDKGALAK	No	568.04333, 757.0548	3, 4	49.1997	68420632	86034360	73597840	75301568	48446160	125383192	91968072	81526376	75001752
RL7A_HUMAN	60S ribosomal protein L7a OS=Homo sapiens GN=RPL7A PE=1 SV=2	NFGIGQDIQPK	No	608.82	2	56.6168	486247840	474840224	361622432	423069056	351262688	472932512	455870208	396397184	427256416
RL8_HUMAN	60S ribosomal protein L8 OS=Homo sapiens GN=RPL8 PE=1 SV=2	ASGNYATVISHNPETK	No	563.612	3	43.4224	32398550	42179788	28227486	36716332	12383136	26913178	33988568	27250658	39663384
RL8_HUMAN	60S ribosomal protein L8 OS=Homo sapiens GN=RPL8 PE=1 SV=2	AVVGVVAGGGR	No	471.28	2	41.6843	9094552	19720338	24664126	23288588	4950418	14527860	20522478	17739908	17898914
RL8_HUMAN	60S ribosomal protein L8 OS=Homo sapiens GN=RPL8 PE=1 SV=2	TELFIAAEGIHTGQFVYC[160.0307]GK	No	747.7048, 747.705, 747.7056, 747.70605	3	104.279	15330153	18415044	13668886	14353233	14589203	21738052	3300752	6.0565e+06	10801492
YAP1_HUMAN	65 kDa Yes-associated protein OS=Homo sapiens GN=YAP1 PE=1 SV=1	AHSS[166.9984]PASLQLGAVSPGTLTPTGVVSGPAATPTAQHLR	Yes	904.463	4	77.3502	60644896	224656800	171234288	115246704	82790280	86313448	157348016	123594376	153828240
YAP1_HUMAN	65 kDa Yes-associated protein OS=Homo sapiens GN=YAP1 PE=1 SV=1	GDSET[181.014]DLEALFNAVMNPK	Yes	677.631	3	102.407	40505736	34181672	47906480	56925588	28973584	51171480	66345704	22110488	30616062
YAP1_HUMAN	65 kDa Yes-associated protein OS=Homo sapiens GN=YAP1 PE=1 SV=1	GDSET[181.014]DLEALFNAVM[147.0354]NPK	Yes	682.96277, 1023.93884	2, 3	97.3998	64568348	26234712	51646428	59853248	36589916	76092616	55965452	58113244	50138016
YAP1_HUMAN	65 kDa Yes-associated protein OS=Homo sapiens GN=YAP1 PE=1 SV=1	GDS[166.9984]ETDLEALFNAVM[147.0354]NPK	Yes	682.962	0	96.9469	997714	1.49211e+06	1609324	1.63695e+06	1.39311e+06	497560	1.78791e+06	2.6593e+06	1.18585e+06
YAP1_HUMAN	65 kDa Yes-associated protein OS=Homo sapiens GN=YAP1 PE=1 SV=1	NINPSTANS[166.9984]PK	Yes	611.776	2	29.2855	60921456	87494160	77172832	79617072	41331460	79469640	83165064	75974912	75467824
YAP1_HUMAN	65 kDa Yes-associated protein OS=Homo sapiens GN=YAP1 PE=1 SV=1	QAS[166.9984]TDAGTAGALTPQHVR	Yes	620.9581, 930.93384	2, 3	43.1942	777513984	884979456	827037312	764302144	419810208	864407488	936882752	836290432	792024064
YAP1_HUMAN	65 kDa Yes-associated protein OS=Homo sapiens GN=YAP1 PE=1 SV=1	QS[166.9984]SFEIPDDVPLPAGWEMAK	Yes	766.345	3	95.8298	205490768	178817008	203395536	214498576	99165904	183675968	199858080	252433280	142422512
YAP1_HUMAN	65 kDa Yes-associated protein OS=Homo sapiens GN=YAP1 PE=1 SV=1	SQLPTLEQDGGTQNPVSS[166.9984]PGMSQELR	Yes	946.1	3	68.1065	130764216	98404952	70777424	112730616	41551448	121100144	140024064	87973704	94731832
YAP1_HUMAN	65 kDa Yes-associated protein OS=Homo sapiens GN=YAP1 PE=1 SV=1	QPPPLAPQSPQGGVMGGSNSNQQQQMR	No	940.451	3	54.9132	34705644	30257034	15778918	29446896	15276828	26679596	40239520	22471272	26628652
YAP1_HUMAN	65 kDa Yes-associated protein OS=Homo sapiens GN=YAP1 PE=1 SV=1	TPDDFLNSVDEMDTGDTINQSTLPSQQNR	No	1080.15	3	78.053	363517312	274230912	244961472	304434080	220413360	331211648	384668992	306656352	331221024
F262_HUMAN	6-phosphofructo-2-kinase/fructose-2,6-biphosphatase 2 OS=Homo sapiens GN=PFKFB2 PE=1 SV=2	NYSVGSRPLKPLS[166.9984]PLR	Yes	622	3	59.1412	222230736	238054464	188337600	267186752	125811520	228879312	220639040	186509840	190172416
F262_HUMAN	6-phosphofructo-2-kinase/fructose-2,6-biphosphatase 2 OS=Homo sapiens GN=PFKFB2 PE=1 SV=2	RNS[166.9984]FTPLSSSNTIR	Yes	553.933	3	54.4189	60770872	91386128	74899952	69020072	53639148	60007804	67314136	67869056	76476008
K6PP_HUMAN	6-phosphofructokinase type C OS=Homo sapiens GN=PFKP PE=1 SV=2	NESC[160.0307]SENYTTDFIYQLYSEEGK	No	893.0457, 1339.064	2, 3	87.7862	89360936	70300928	112773608	100453576	66849432	148923872	116971720	104864040	95572312
PTPS_HUMAN	6-pyruvoyl tetrahydrobiopterin synthase OS=Homo sapiens GN=PTS PE=1 SV=1	RIS[166.9984]FSASHR	Yes	380.84845, 380.8485	3	36.6292	144921152	181613648	170936592	191581424	125687264	169739184	165843712	150757856	157528176
GRP78_HUMAN	78 kDa glucose-regulated protein OS=Homo sapiens GN=HSPA5 PE=1 SV=2	DNHLLGTFDLTGIPPAPR	No	645.343	3	85.418	3.44575e+06	2.65395e+06	3691321	4125432	1.74821e+06	4599856	3.63649e+06	1.48012e+06	1.72435e+06
GRP78_HUMAN	78 kDa glucose-regulated protein OS=Homo sapiens GN=HSPA5 PE=1 SV=2	ELEEIVQPIISK	No	699.398	2	72.6868	13424532	14790896	14387562	12980630	12095838	21029616	16487735	10950900	19076960
GRP78_HUMAN	78 kDa glucose-regulated protein OS=Homo sapiens GN=HSPA5 PE=1 SV=2	IEIESFYEGEDFSETLTR	No	1082.999, 1082.9991, 1083.0015	2	84.1007	130585344	71191952	108760016	67014880	57830964	100047032	110190568	48459816	31949096
GRP78_HUMAN	78 kDa glucose-regulated protein OS=Homo sapiens GN=HSPA5 PE=1 SV=2	IEWLESHQDADIEDFK	No	658.974	3	70.2287	125803408	93348952	86140440	89499720	71259056	116850592	112747504	71477608	74020160
GRP78_HUMAN	78 kDa glucose-regulated protein OS=Homo sapiens GN=HSPA5 PE=1 SV=2	NGRVEIIANDQGNR	No	519.2698, 778.39954, 778.3997	0, 2, 3	38.4801	385066592	445404704	466200096	429879488	296981376	393401440	436047968	431398144	372141376
GRP78_HUMAN	78 kDa glucose-regulated protein OS=Homo sapiens GN=HSPA5 PE=1 SV=2	NQLTSNPENTVFDAK	No	839.409	2	56.6847	62754248	56014168	46429200	56281732	33546314	50161224	61989232	53165352	49978712
GRP78_HUMAN	78 kDa glucose-regulated protein OS=Homo sapiens GN=HSPA5 PE=1 SV=2	SQIFSTASDNQPTVTIK	No	612.9829, 918.97003	2, 3	61.2406	85482264	97663840	112451568	111047320	83382480	131488472	110163056	102288280	114982240
MEPCE_HUMAN	7SK snRNA methylphosphate capping enzyme OS=Homo sapiens GN=MEPCE PE=1 SV=1	TLNAET[181.014]PKSS[166.9984]PLPAK	Yes	571.9337, 857.39655	2, 3	42.6852	255015488	309312512	259110608	232571344	161863936	234722112	261293312	245893536	240595632
MEPCE_HUMAN	7SK snRNA methylphosphate capping enzyme OS=Homo sapiens GN=MEPCE PE=1 SV=1	C[160.0307]APSAGSPAAAVGRES[166.9984]PGAAATSSSGPQAQQHR	Yes	800.61615, 1067.1509	3, 4	41.312	212366704	212628368	171338720	183723392	104895208	227128832	241616624	210096288	229043616
MEPCE_HUMAN	7SK snRNA methylphosphate capping enzyme OS=Homo sapiens GN=MEPCE PE=1 SV=1	C[160.0307]APSAGS[166.9984]PAAAVGR	Yes	676.296	2	38.8167	147380144	190583440	131734912	141748416	76166920	175090784	157813936	151507856	142682896
MEPCE_HUMAN	7SK snRNA methylphosphate capping enzyme OS=Homo sapiens GN=MEPCE PE=1 SV=1	C[160.0307]APSAGS[166.9984]PAAAVGRES[166.9984]PGAAATSSSGPQAQQHR	Yes	820.6055, 1093.805	3, 4	41.9443	131971808	140512096	119764104	107011264	68825216	158147040	159006320	141560976	141913280
MEPCE_HUMAN	7SK snRNA methylphosphate capping enzyme OS=Homo sapiens GN=MEPCE PE=1 SV=1	DEVVS[166.9984]PLPSALQGPSGSLSAPPAASVISAPPSSSSR	Yes	871.4326, 1161.5756	3, 4	84.5805	601977408	431074272	485932224	589423104	364103328	637554048	712040448	617720768	683852480
MEPCE_HUMAN	7SK snRNA methylphosphate capping enzyme OS=Homo sapiens GN=MEPCE PE=1 SV=1	DITDPLSLNTC[160.0307]TDEGHVVLAS[166.9984]PLK	Yes	892.42584, 1338.1337	2, 3	83.8474	1087622528	814801024	802337664	1081723264	724242048	1117358208	1157255040	1011183296	987467008
MEPCE_HUMAN	7SK snRNA methylphosphate capping enzyme OS=Homo sapiens GN=MEPCE PE=1 SV=1	RNS[166.9984]C[160.0307]NVGGGGGGFK	Yes	723.801	2	30.8789	32899436	39105272	13683021	11657280	8575323	15235032	14680017	17322582	18662504
MEPCE_HUMAN	7SK snRNA methylphosphate capping enzyme OS=Homo sapiens GN=MEPCE PE=1 SV=1	SS[166.9984]PLPAK	Yes	390.188	2	27.7306	65481444	76964296	82482400	91519488	64318152	75792896	77935368	65161932	61543484
MEPCE_HUMAN	7SK snRNA methylphosphate capping enzyme OS=Homo sapiens GN=MEPCE PE=1 SV=1	TLNAETPKS[166.9984]SPLPAK	Yes	545.278, 817.4136	2, 3	42.7137	276498560	374771136	351139488	387644224	266125664	383844768	388008128	361330976	357465760
AKAP1_HUMAN	A kinase anchor protein 1, mitochondrial OS=Homo sapiens GN=AKAP1 PE=1 SV=1	DKAIT[181.014]PPLPESTVPFSNGVLK	Yes	764.063	3	82.568	333370848	249677488	214937472	323488320	198574800	283101952	333634720	296728416	284384960
AKAP1_HUMAN	A kinase anchor protein 1, mitochondrial OS=Homo sapiens GN=AKAP1 PE=1 SV=1	SIPLEC[160.0307]PLSS[166.9984]PK	Yes	704.334	2	64.3558	117521656	117302080	92027424	44105000	66826892	63275852	84181880	66704904	94135848
AKAP1_HUMAN	A kinase anchor protein 1, mitochondrial OS=Homo sapiens GN=AKAP1 PE=1 SV=1	TVLGPDTAEPATAEAAVAPPDAGLPLPGLPAEGS[166.9984]PPPK	Yes	913.70795, 913.70966, 913.71014	0, 4	91.8778	272522688	232105824	266434704	314427808	181980480	283403008	326401824	358237856	288696544
AKA10_HUMAN	A kinase anchor protein 10, mitochondrial OS=Homo sapiens GN=AKAP10 PE=1 SV=2	QSSLAEPVS[166.9984]PSKK	Yes	719.355	2	36.0288	49281384	57834592	38114688	35378952	19423566	46209796	48065968	54868640	32297336
ABI1_HUMAN	Abl interactor 1 OS=Homo sapiens GN=ABI1 PE=1 SV=4	LGSQHS[166.9984]PGR	Yes	509.726	2	18.7442	8122606	342587872	11822601	462697184	8570546	440991136	76121928	342137472	313882720
ABI1_HUMAN	Abl interactor 1 OS=Homo sapiens GN=ABI1 PE=1 SV=4	TNPPTQKPPS[166.9984]PPMSGR	Yes	591.2782, 886.4139	0, 3	40.9627	525196320	748701184	489091392	598216768	300015392	546870720	579960448	529516608	550312256
ABI1_HUMAN	Abl interactor 1 OS=Homo sapiens GN=ABI1 PE=1 SV=4	NDDGWYEGVC[160.0307]NR	No	742.796	2	50.9736	46112564	43016152	39424256	56323256	30681964	50864276	43807884	40825308	42572152
THIL_HUMAN	Acetyl-CoA acetyltransferase, mitochondrial OS=Homo sapiens GN=ACAT1 PE=1 SV=1	DGLTDVYNK	No	512.751	2	45.5816	32249028	36795008	31605948	30899350	30805992	49027356	42477012	39231136	37259496
ACACA_HUMAN	Acetyl-CoA carboxylase 1 OS=Homo sapiens GN=ACACA PE=1 SV=2	FIIGSVSEDNS[166.9984]EDEISNLVK	Yes	759.018	3	86.0515	69878960	63633244	85535216	86678608	46814368	65782064	69154144	93868864	74070720
ACACA_HUMAN	Acetyl-CoA carboxylase 1 OS=Homo sapiens GN=ACACA PE=1 SV=2	FIIGSVS[166.9984]EDNS[166.9984]EDEISNLVK	Yes	785.673	0	90.1296	8162712	8654764	9490097	6.84686e+06	1.54214e+06	8.04955e+06	6832859	10541086	1.37498e+06
ACACA_HUMAN	Acetyl-CoA carboxylase 1 OS=Homo sapiens GN=ACACA PE=1 SV=2	FIIGS[166.9984]VSEDNS[166.9984]EDEISNLVK	Yes	1178.01	2	89.9691	40994704	28679160	31292212	35904600	17646536	39571380	43343612	36308708	39075544
ACSA_HUMAN	Acetyl-coenzyme A synthetase, cytoplasmic OS=Homo sapiens GN=ACSS2 PE=1 SV=1	AELGMGDSTSQS[166.9984]PPIKR	Yes	618.62024, 618.62067	0, 3	48.9453	242206080	291848960	225861616	284681760	135683584	239065968	251656000	220949792	224176080
ACSA_HUMAN	Acetyl-coenzyme A synthetase, cytoplasmic OS=Homo sapiens GN=ACSS2 PE=1 SV=1	SWS[166.9984]PPPEVSR	Yes	611.269	2	53.6792	809291008	910189376	712981440	894240192	491729664	790123520	801762048	711015296	743130752
AN32B_HUMAN	Acidic leucine-rich nuclear phosphoprotein 32 family member B OS=Homo sapiens GN=ANP32B PE=1 SV=1	KRET[181.014]DDEGEDD	Yes	694.746	2	15.4982	46131212	50646476	57939392	129025728	18670498	221114608	64749656	174279840	187198704
AN32B_HUMAN	Acidic leucine-rich nuclear phosphoprotein 32 family member B OS=Homo sapiens GN=ANP32B PE=1 SV=1	SLDLFNC[160.0307]EVTNLNDYR	No	658.3074, 986.9576	2, 3	82.6822	1205654784	890634560	926793024	1040810816	764850112	1174661120	997251712	876629952	674734656
AN32E_HUMAN	Acidic leucine-rich nuclear phosphoprotein 32 family member E OS=Homo sapiens GN=ANP32E PE=1 SV=1	EEIQDEEDDDDYVEEGEEEEEEEEGGLR	No	1115.43	3	62.5224	47467464	27268304	46011904	26037756	38859364	36838468	43907172	46995300	29025724
AN32E_HUMAN	Acidic leucine-rich nuclear phosphoprotein 32 family member E OS=Homo sapiens GN=ANP32E PE=1 SV=1	EEIQDEEDDDDYVEEGEEEEEEEEGGLRGEK	No	1220.15	3	59.6444	86472608	58709064	79754328	73801984	51298080	80990312	83951096	82766696	70325080
AN32E_HUMAN	Acidic leucine-rich nuclear phosphoprotein 32 family member E OS=Homo sapiens GN=ANP32E PE=1 SV=1	KLELSDNIISGGLEVLAEK	No	676.712	3	91.1198	19869638	19201658	17106694	11277548	6859282	24556004	8567421	379834	481902
AFAP1_HUMAN	Actin filament-associated protein 1 OS=Homo sapiens GN=AFAP1 PE=1 SV=2	KKPSTDEQT[181.014]S[166.9984]SAEEDVPTC[160.0307]GYLNVLSNSR	Yes	1124.82	3	70.589	16800976	18008602	15057666	28081910	8.09179e+06	19912734	28204344	20909338	15153863
AFAP1_HUMAN	Actin filament-associated protein 1 OS=Homo sapiens GN=AFAP1 PE=1 SV=2	KLS[166.9984]SERPSS[166.9984]DGEGVVENGITTC[160.0307]NGK	Yes	927.732	3	48.8467	228071344	253906336	177087584	133741400	58085460	110074568	169174576	145053888	160133872
AFAP1_HUMAN	Actin filament-associated protein 1 OS=Homo sapiens GN=AFAP1 PE=1 SV=2	LSSERPSS[166.9984]DGEGVVENGITTC[160.0307]NGK	Yes	858.378	3	48.7865	116701360	120143648	144076032	290430432	166919872	272706880	186327040	178480800	200507312
AFAP1_HUMAN	Actin filament-associated protein 1 OS=Homo sapiens GN=AFAP1 PE=1 SV=2	SGTSSPQS[166.9984]PVFR	Yes	665.295	2	43.2569	1279725952	1556505600	1355329920	1245980032	808373760	1287204608	1357077760	1299008000	1244918656
ACTA_HUMAN	Actin, aortic smooth muscle OS=Homo sapiens GN=ACTA2 PE=1 SV=1	EKLC[160.0307]YVALDFENEM[147.0354]ATAASSSSLEK	No	937.105	0	96.604	2.63987e+06	3838407	2.51556e+06	296174	2228605	4.49477e+06	1.75881e+06	3.69429e+06	3.87854e+06
ACTA_HUMAN	Actin, aortic smooth muscle OS=Homo sapiens GN=ACTA2 PE=1 SV=1	YPIEHGIITNWDDMEK	No	654.31	3	67.863	56039520	114138464	60671156	58185464	60791428	66406048	75239272	53465644	78525032
ACTB_HUMAN	Actin, cytoplasmic 1 OS=Homo sapiens GN=ACTB PE=1 SV=1	AGFAGDDAPR	No	488.728	2	35.1659	642985216	892540864	881040512	783248000	664961664	787112640	825641856	787532032	681031680
ACTB_HUMAN	Actin, cytoplasmic 1 OS=Homo sapiens GN=ACTB PE=1 SV=1	AVFPSIVGRPR	No	400.24	3	59.6666	1.03943e+06	2.0484e+06	701465	1.85162e+06	140986576	1241254	16690955	8422872	17247574
ACTB_HUMAN	Actin, cytoplasmic 1 OS=Homo sapiens GN=ACTB PE=1 SV=1	C[160.0307]DVDIR	No	389.182	2	33.1481	209581312	316043360	255266176	254824192	149956416	299160384	285472448	268145504	247462448
ACTB_HUMAN	Actin, cytoplasmic 1 OS=Homo sapiens GN=ACTB PE=1 SV=1	DLTDYLMK	No	499.747	2	70.7672	61236124	80040816	62681840	86029280	77007880	73632552	81221288	71786456	74426984
ACTB_HUMAN	Actin, cytoplasmic 1 OS=Homo sapiens GN=ACTB PE=1 SV=1	DLYANTVLSGGTTMYPGIADR	No	739.029, 1108.0406, 1108.0444	0, 2, 3	80.0496	71894240	66183112	65779544	78699456	57957392	58329800	86836056	53641476	54588204
ACTB_HUMAN	Actin, cytoplasmic 1 OS=Homo sapiens GN=ACTB PE=1 SV=1	DSYVGDEAQSK	No	599.76483, 1198.5223	1, 2	29.9951	9923517440	10712125440	8603136000	8810492928	7488615424	11352153088	10504580096	9714163712	9796840448
ACTB_HUMAN	Actin, cytoplasmic 1 OS=Homo sapiens GN=ACTB PE=1 SV=1	DSYVGDEAQSKR	No	452.21268, 677.81537	2, 3	28.6048	2072016384	2449026048	2167705088	2308041472	1670608896	2414109952	2336308992	2262599424	2224372224
ACTB_HUMAN	Actin, cytoplasmic 1 OS=Homo sapiens GN=ACTB PE=1 SV=1	EITALAPSTMK	No	581.313	2	55.1282	46050244	100944936	73896328	131094816	75563800	62124200	91075240	75404296	73767560
ACTB_HUMAN	Actin, cytoplasmic 1 OS=Homo sapiens GN=ACTB PE=1 SV=1	EITALAPSTM[147.0354]K	No	589.31	0	46.3681	9117092	15795847	14298060	19851582	21918372	19467566	18808898	20566996	14884560
ACTB_HUMAN	Actin, cytoplasmic 1 OS=Homo sapiens GN=ACTB PE=1 SV=1	EKLC[160.0307]YVALDFEQEMATAASSSSLEK	No	936.4373, 936.439, 936.4395, 936.4403, 936.4433, 936.4446, 936.446	0, 3	100.746	785855360	476422880	564014272	579729088	456109312	583779968	703594944	552723200	354451232
ACTB_HUMAN	Actin, cytoplasmic 1 OS=Homo sapiens GN=ACTB PE=1 SV=1	GYSFTTTAER	No	566.768	2	44.8806	182411952	302867424	283780320	354205984	189085472	254102592	274467136	274101248	255777664
ACTB_HUMAN	Actin, cytoplasmic 1 OS=Homo sapiens GN=ACTB PE=1 SV=1	HQGVMVGMGQK	No	391.195, 586.2893	2, 3	37.915	526106208	699020928	432346880	593490752	341047776	535506400	534971264	557744640	489365280
ACTB_HUMAN	Actin, cytoplasmic 1 OS=Homo sapiens GN=ACTB PE=1 SV=1	HQGVM[147.0354]VGMGQK	No	396.527	3	32.4666	31263008	8.22656e+06	32132784	6.87561e+06	27961564	13446106	32669200	19119952	26513232
ACTB_HUMAN	Actin, cytoplasmic 1 OS=Homo sapiens GN=ACTB PE=1 SV=1	IIAPPER	No	398.24	2	39.389	231625248	382706976	350104960	355125344	176666048	321876064	328160512	288761280	302175008
ACTB_HUMAN	Actin, cytoplasmic 1 OS=Homo sapiens GN=ACTB PE=1 SV=1	KDLYANTVLSGGTTMYPGIADR	No	781.725	3	71.2928	331506784	432200480	337992096	390387424	286872768	381351520	429496832	316097568	345653984
ACTB_HUMAN	Actin, cytoplasmic 1 OS=Homo sapiens GN=ACTB PE=1 SV=1	KDLYANTVLSGGTTM[147.0354]YPGIADR	No	787.058	3	65.4113	55076608	74916592	69471376	68830352	56590844	88914272	75374784	60347872	80579968
ACTB_HUMAN	Actin, cytoplasmic 1 OS=Homo sapiens GN=ACTB PE=1 SV=1	LC[160.0307]YVALDFEQEMATAASSSSLEK	No	638.2985, 850.727, 850.7271, 850.7283, 850.72894, 850.72955, 850.7297, 850.7312, 1275.589, 1275.5891, 1275.5907, 1275.5908, 1275.5912, 1275.5913, 1275.5923, 1275.5936, 1275.5939, 1275.5955, 1275.5958, 1275.5966	0, 2, 3, 4	100.052	1981156864	1469593216	1865007744	1665271168	1629938816	1894070272	1944975488	1898051456	1556411776
ACTB_HUMAN	Actin, cytoplasmic 1 OS=Homo sapiens GN=ACTB PE=1 SV=1	LC[160.0307]YVALDFEQEM[147.0354]ATAASSSSLEK	No	856.0569, 856.05914, 856.0598, 856.06006, 856.06055, 856.0611, 856.0624, 856.0637	0, 3	92.2433	246295136	182997664	289279552	176987616	220301536	325543552	274635840	220551824	235531856
ACTB_HUMAN	Actin, cytoplasmic 1 OS=Homo sapiens GN=ACTB PE=1 SV=1	QEYDESGPSIVHR	No	506.23944, 758.85565	2, 3	41.0569	1366219136	1600071424	1330212096	1343859456	905024768	1411925120	1497866240	1374852736	1298398336
ACTB_HUMAN	Actin, cytoplasmic 1 OS=Homo sapiens GN=ACTB PE=1 SV=1	SYELPDGQVITIGNER	No	597.6354, 895.9497	2, 3	73.2772	1290437504	1142586240	1114975104	1305640064	877215872	1438987264	1267776000	1166807680	1252648960
ACTB_HUMAN	Actin, cytoplasmic 1 OS=Homo sapiens GN=ACTB PE=1 SV=1	TTGIVMDSGDGVTHTVPIYEGYALPHAILR	No	796.659	4	84.4847	6480117	11550557	6.46921e+06	10484582	7.04017e+06	11737010	6.81944e+06	4333194	3.86192e+06
ACTB_HUMAN	Actin, cytoplasmic 1 OS=Homo sapiens GN=ACTB PE=1 SV=1	VAPEEHPVLLTEAPLNPK	No	652.02594, 977.53534	2, 3	66.2606	256900960	631690304	511243936	619735168	462771712	530504160	576151744	452460416	612391872
ABLM1_HUMAN	Actin-binding LIM protein 1 OS=Homo sapiens GN=ABLIM1 PE=1 SV=3	TLSPT[181.014]PSAEGYQDVR	Yes	567.59	3	50.634	16992940	25356626	30022838	9736009	8578835	9914073	13661215	15463782	15598175
ABLM1_HUMAN	Actin-binding LIM protein 1 OS=Homo sapiens GN=ABLIM1 PE=1 SV=3	TLS[166.9984]PTPSAEGYQDVR	Yes	850.88	2	50.6486	422214944	443154784	391398720	429544704	271562560	410753312	435454208	399671584	410602208
ANLN_HUMAN	Actin-binding protein anillin OS=Homo sapiens GN=ANLN PE=1 SV=2	AESGDS[166.9984]LGSEDRDLLYSIDAYR	Yes	838.033	3	81.4764	56836024	43771768	31700524	42550260	31379556	51200876	46010428	36822464	40328432
ANLN_HUMAN	Actin-binding protein anillin OS=Homo sapiens GN=ANLN PE=1 SV=2	ARQPLSEASNQQPLS[166.9984]GGEEK	Yes	736.01	3	41.0006	57016816	56947188	52756644	48154712	28057024	50182328	62366992	46231600	49853184
ANLN_HUMAN	Actin-binding protein anillin OS=Homo sapiens GN=ANLN PE=1 SV=2	DKSTT[181.014]PGGTGIKPFLER	Yes	628.647	3	58.0892	125198768	143109888	114851296	147683184	75253816	139227744	136078448	104726504	125904912
ANLN_HUMAN	Actin-binding protein anillin OS=Homo sapiens GN=ANLN PE=1 SV=2	GFTEC[160.0307]EMTKSS[166.9984]PLK	Yes	565.57715, 847.86066	2, 3	48.8793	273017824	369720096	269585920	331024032	185479600	308498304	299341568	287281088	288038400
ANLN_HUMAN	Actin-binding protein anillin OS=Homo sapiens GN=ANLN PE=1 SV=2	SC[160.0307]S[166.9984]PSPVSPQVQPQAADTISDSVAVPASLLGMR	Yes	1144.88	3	96.8802	42720408	31138332	29815334	46269544	22625032	40138632	45436896	31745938	34479532
ANLN_HUMAN	Actin-binding protein anillin OS=Homo sapiens GN=ANLN PE=1 SV=2	STT[181.014]PGGTGIKPFLER	Yes	547.606	3	61.7604	50150420	50639384	47695120	59529828	38865688	52333072	59956488	45381540	53551836
ANLN_HUMAN	Actin-binding protein anillin OS=Homo sapiens GN=ANLN PE=1 SV=2	TPIS[166.9984]PLK	Yes	418.22	2	48.2567	1038086912	1116995328	991363648	814408832	878371584	1036752384	974792384	917369536	932324288
ANLN_HUMAN	Actin-binding protein anillin OS=Homo sapiens GN=ANLN PE=1 SV=2	TQS[166.9984]LPVTEK	Yes	541.76	2	39.8891	409376256	542398016	365509440	91184464	68418432	111072016	274784832	283642976	237819936
ACL6A_HUMAN	Actin-like protein 6A OS=Homo sapiens GN=ACTL6A PE=1 SV=1	EGS[166.9984]PANWK	Yes	484.697	2	34.9499	372101280	421185344	345566688	347180704	271762720	404481856	377456448	351613120	347904160
ARC1B_HUMAN	Actin-related protein 2/3 complex subunit 1B OS=Homo sapiens GN=ARPC1B PE=1 SV=3	EHNGQVTGIDWAPESNR	No	637.299	0	54.2318	14766014	8399083	11083602	17297978	4701116	10688466	20653466	2.51819e+06	8.02833e+06
ARPC5_HUMAN	Actin-related protein 2/3 complex subunit 5 OS=Homo sapiens GN=ARPC5 PE=1 SV=3	KVDVDEYDENKFVDEEDGGDGQAGPDEGEVDSC[160.0307]LR	No	1296.55	3	59.9981	26163310	12876585	17015312	32797388	9051986	21955704	30659646	27843250	8723430
ARP8_HUMAN	Actin-related protein 8 OS=Homo sapiens GN=ACTR8 PE=1 SV=2	RIPVS[166.9984]PEQAR	Yes	616.811	2	40.6116	141611840	160585248	110573328	114141944	83256784	158510848	143707536	134088704	132339176
TCP4_HUMAN	Activated RNA polymerase II transcriptional coactivator p15 OS=Homo sapiens GN=SUB1 PE=1 SV=3	DDNMFQIGK	No	534.245	2	58.8706	156116896	140771648	109441304	133997832	125838672	156500064	143983376	131853632	126113816
TCP4_HUMAN	Activated RNA polymerase II transcriptional coactivator p15 OS=Homo sapiens GN=SUB1 PE=1 SV=3	EQISDIDDAVR	No	630.806	0	50.7187	27073208	32285690	23108206	26864226	17850870	27738114	30424358	21566384	24336576
AMRA1_HUMAN	Activating molecule in BECN1-regulated autophagy protein 1 OS=Homo sapiens GN=AMBRA1 PE=1 SV=2	GFPASGLATESDGGNGSSQNNSGSIR	No	823.041	3	54.2075	5038300	12647979	4.79793e+06	8.32948e+06	2349285	4967710	8548529	3.70466e+06	10694012
ASCC2_HUMAN	Activating signal cointegrator 1 complex subunit 2 OS=Homo sapiens GN=ASCC2 PE=1 SV=3	EGQEEDDDDEEDDADEEAPKPDHFVQDPAVLR	No	914.3791, 914.37964	0, 4	60.2275	98459728	102623448	67058612	99769304	69234912	80716576	106174696	78603264	96343128
MCAF1_HUMAN	Activating transcription factor 7-interacting protein 1 OS=Homo sapiens GN=ATF7IP PE=1 SV=2	MESSFGS[166.9984]PSKQESSESLPK	Yes	707.974	3	48.327	240473648	298162112	222038544	282994208	159441168	233562704	240921344	208536944	235667280
MCAF1_HUMAN	Activating transcription factor 7-interacting protein 1 OS=Homo sapiens GN=ATF7IP PE=1 SV=2	NKQDDDLNC[160.0307]EPLS[166.9984]PHNITPEPVSK	Yes	707.57135, 943.0923	3, 4	57.5452	530845728	551698624	479296608	606632064	357776288	546786304	571130816	457699392	502480096
MCAF1_HUMAN	Activating transcription factor 7-interacting protein 1 OS=Homo sapiens GN=ATF7IP PE=1 SV=2	SKS[166.9984]EDMDNVQSK	Yes	724.292	0	25.7846	14584288	41502644	14777349	29103672	3758145	28863570	28543002	25813334	31558824
AHSA1_HUMAN	Activator of 90 kDa heat shock protein ATPase homolog 1 OS=Homo sapiens GN=AHSA1 PE=1 SV=1	LDGEASINNR	No	544.77	2	32.7469	197519248	188138992	186791104	146560496	159732528	206202304	195409104	179683504	175508768
ADNP_HUMAN	Activity-dependent neuroprotector homeobox protein OS=Homo sapiens GN=ADNP PE=1 SV=1	KLDDDS[166.9984]DSPSFFEEKPEEPVVLALDPK	Yes	1042.82	3	85.7995	36908448	26100048	21509270	37928944	18806262	44635728	28677472	34731872	33790356
ADNP_HUMAN	Activity-dependent neuroprotector homeobox protein OS=Homo sapiens GN=ADNP PE=1 SV=1	LMHNAS[166.9984]DSEVDQDDVVEWK	Yes	766.318	3	60.5473	121402008	107866920	112228296	84390480	78350296	107415784	112526728	102464616	136815472
ADNP_HUMAN	Activity-dependent neuroprotector homeobox protein OS=Homo sapiens GN=ADNP PE=1 SV=1	LNQS[166.9984]PSLAPVKR	Yes	695.366	2	42.58	25704212	37019000	29834812	25561574	15544330	27420328	27754884	19748064	20892900
ADNP_HUMAN	Activity-dependent neuroprotector homeobox protein OS=Homo sapiens GN=ADNP PE=1 SV=1	LSNPQIEWQNSTIDS[166.9984]EDGEQFDNMTDGVAEPMHGSLAGVK	Yes	1107.48	0, 4	82.3789	43134080	37295824	53963632	41863260	24888552	42169148	51084928	30987896	43214504
ADNP_HUMAN	Activity-dependent neuroprotector homeobox protein OS=Homo sapiens GN=ADNP PE=1 SV=1	VIPEDAS[166.9984]ESEEKLDQK	Yes	632.9542, 948.92804	2, 3	44.8133	305960256	345202048	303782368	306759392	195664608	319736864	339211776	309525056	323616736
ACBD6_HUMAN	Acyl-CoA-binding domain-containing protein 6 OS=Homo sapiens GN=ACBD6 PE=1 SV=1	DQDGC[160.0307]LPEEVTGC[160.0307]K	No	804.338	2	49.4617	36231052	31421584	23292040	33927752	19566054	25196096	26299958	26447144	27663890
AGK_HUMAN	Acylglycerol kinase, mitochondrial OS=Homo sapiens GN=AGK PE=1 SV=2	NNQLDPTSKEDFLNIC[160.0307]IEPDTISK	No	931.12	3	80.6033	113818240	94212952	95680640	101661176	68304800	117437032	105168160	59983720	55967572
ADA17_HUMAN	ADAM 17 OS=Homo sapiens GN=ADAM17 PE=1 SV=1	IIKPFPAPQT[181.014]PGR	Yes	501.269	3	56.8145	17700100	28750168	13616724	5.28802e+06	2171941	2.61321e+06	8943931	6.47628e+06	10101381
ADA17_HUMAN	ADAM 17 OS=Homo sapiens GN=ADAM17 PE=1 SV=1	S[166.9984]FEDLTDHPVTR	Yes	748.825	2	52.7748	5.91255e+06	8.04404e+06	4414675	18164674	6668771	6017654	8759816	11090598	6667061
APC_HUMAN	Adenomatous polyposis coli protein OS=Homo sapiens GN=APC PE=1 SV=2	AIQEGANSIVSSLHQAAAAAC[160.0307]LS[166.9984]R	Yes	835.738	3	79.7109	23073604	21215566	20476440	27070040	14445251	20556506	24346318	12426216	12187477
APC_HUMAN	Adenomatous polyposis coli protein OS=Homo sapiens GN=APC PE=1 SV=2	ALEAELDAQHLSETFDNIDNLS[166.9984]PK	Yes	917.425	3	84.6749	162614256	106487664	125817320	131851504	105965112	143131600	153255488	106522320	75569672
APC_HUMAN	Adenomatous polyposis coli protein OS=Homo sapiens GN=APC PE=1 SV=2	EAPS[166.9984]PTLR	Yes	475.721	2	36.0347	209471824	238056304	187014592	183384064	135487024	216133616	198974336	189987712	180474624
APC_HUMAN	Adenomatous polyposis coli protein OS=Homo sapiens GN=APC PE=1 SV=2	KPT[181.014]SPVKPIPQNTEYR	Yes	645.663	3	41.3097	169941968	218352480	165948400	176410032	111991776	187297024	191740048	181012976	180239104
APC_HUMAN	Adenomatous polyposis coli protein OS=Homo sapiens GN=APC PE=1 SV=2	SELS[166.9984]PVAR	Yes	469.721	2	39.9929	113028768	128849880	110861464	94601680	77419376	105972872	106293032	107465848	96427672
APC_HUMAN	Adenomatous polyposis coli protein OS=Homo sapiens GN=APC PE=1 SV=2	S[166.9984]GRSPTGNTPPVIDSVSEK	Yes	669.985	3	50.8388	67688088	77961920	68233136	68753192	46304240	66030480	72426920	57528028	70002232
S35B2_HUMAN	Adenosine 3'-phospho 5'-phosphosulfate transporter 1 OS=Homo sapiens GN=SLC35B2 PE=1 SV=1	AVPVES[166.9984]PVQKV	Yes	616.818	2	50.5208	170517504	199570464	167572352	192868096	115119456	164037152	181874096	147014384	165647552
ADK_HUMAN	Adenosine kinase OS=Homo sapiens GN=ADK PE=1 SV=2	AAEAHVDAHYYEQNEQPTGTC[160.0307]AAC[160.0307]ITGDNR	No	838.114	4	109.975	2.60515e+06	3.96099e+06	2.27935e+06	2177924	2914380	2.07813e+06	109071	4.54302e+06	2332107
ADCY6_HUMAN	Adenylate cyclase type 6 OS=Homo sapiens GN=ADCY6 PE=1 SV=2	DAEPPS[166.9984]PTPAGPPR	Yes	734.8272, 734.8276	2	39.5563	60546836	80092568	46835344	48392888	15943960	53159440	43971128	49613816	58438416
PUR8_HUMAN	Adenylosuccinate lyase OS=Homo sapiens GN=ADSL PE=1 SV=2	QEGGDNDLIER	No	623.29	2	38.823	31637940	21572224	28193144	23280634	18670720	25961656	29409680	24628448	19174574
CAP1_HUMAN	Adenylyl cyclase-associated protein 1 OS=Homo sapiens GN=CAP1 PE=1 SV=4	SGPKPFSAPKPQTS[166.9984]PSPK	Yes	639.987	3	40.8374	647520256	914812608	762308672	690077248	426792128	695361152	786921152	692185408	736252672
CAP1_HUMAN	Adenylyl cyclase-associated protein 1 OS=Homo sapiens GN=CAP1 PE=1 SV=4	ALLVTASQC[160.0307]QQPAENK	No	586.6333, 879.4477	2, 3	48.0494	194503792	219272320	191393520	213835872	151039008	205389472	212724368	202115568	202127824
ADIRF_HUMAN	Adipogenesis regulatory factor OS=Homo sapiens GN=ADIRF PE=1 SV=1	QQVEGTAQEAVSAAGAAAQQVVDQATEAGQK	No	761.1243, 1014.4964, 1014.49695	3, 4	93.1094	603125504	375820096	362858656	472931200	286686176	617826240	582138880	520922496	401991200
ADT1_HUMAN	ADP/ATP translocase 1 OS=Homo sapiens GN=SLC25A4 PE=1 SV=4	TAVAPIER	No	428.748	2	37.5999	15670949	29554518	30257688	26213598	8382922	27011690	20931518	23096844	22154468
ARF1_HUMAN	ADP-ribosylation factor 1 OS=Homo sapiens GN=ARF1 PE=1 SV=2	LGLHS[166.9984]LR	Yes	438.228	2	48.9139	9572258	7.24402e+06	4632542	4738504	6329735	8894854	5794064	4706958	4103744
ARF1_HUMAN	ADP-ribosylation factor 1 OS=Homo sapiens GN=ARF1 PE=1 SV=2	LGEIVTTIPTIGFNVETVEYK	No	775.087	3	96.4059	6999816	3.57526e+06	11823070	3123144	3.80142e+06	8171525	4411498	923369	277697
ARF1_HUMAN	ADP-ribosylation factor 1 OS=Homo sapiens GN=ARF1 PE=1 SV=2	NISFTVWDVGGQDK	No	783.383	2	79.3786	46373368	42592780	42373800	39552040	45675536	49914980	46160016	33664672	33978268
ARF4_HUMAN	ADP-ribosylation factor 4 OS=Homo sapiens GN=ARF4 PE=1 SV=3	IQEVADELQK	No	586.812	0	44.7316	10554766	16018518	9609804	11455898	8.03363e+06	12522915	9908207	10675439	8799394
ARFG1_HUMAN	ADP-ribosylation factor GTPase-activating protein 1 OS=Homo sapiens GN=ARFGAP1 PE=1 SV=2	AFEDWLNDDLGSYQGAQGNR	No	752.67126, 1128.5015	2, 3	79.1558	272168576	184939440	186045328	232559488	144781936	207165824	240928560	168410672	174096720
ARFG1_HUMAN	ADP-ribosylation factor GTPase-activating protein 1 OS=Homo sapiens GN=ARFGAP1 PE=1 SV=2	VSGQPQSVTASSDKAFEDWLNDDLGSYQGAQGNR	No	907.6694, 1209.8882	3, 4	81.4949	183482112	145430016	139656912	174526752	78222944	158244864	178857456	101479472	91538472
ARFG2_HUMAN	ADP-ribosylation factor GTPase-activating protein 2 OS=Homo sapiens GN=ARFGAP2 PE=1 SV=1	AIS[166.9984]SDMFFGR	Yes	605.752	2	75.0687	28264030	33122894	29284700	68208488	32900032	38638980	43923448	34034316	40152964
ARFG2_HUMAN	ADP-ribosylation factor GTPase-activating protein 2 OS=Homo sapiens GN=ARFGAP2 PE=1 SV=1	HGTDLWIDNMSSAVPNHS[166.9984]PEKK	Yes	636.54034, 848.38434	3, 4	62.7777	537301632	616524608	477417120	656951424	360905856	604277312	666004864	469868064	555769920
GGA3_HUMAN	ADP-ribosylation factor-binding protein GGA3 OS=Homo sapiens GN=GGA3 PE=1 SV=1	LASETEDNDNSLGDILQASDNLSR	No	859.735	3	78.6634	216368512	145434192	168517280	199447504	142587152	210745920	232392320	186690912	212186624
ARL2_HUMAN	ADP-ribosylation factor-like protein 2 OS=Homo sapiens GN=ARL2 PE=1 SV=4	FNGEDIDTIS[166.9984]PTLGFNIK	Yes	1030.98	2	88.1398	5.33839e+06	4776772	3.82122e+06	10294256	4846232	7948539	6809816	8858970	5051929
ARL2_HUMAN	ADP-ribosylation factor-like protein 2 OS=Homo sapiens GN=ARL2 PE=1 SV=4	KFNGEDIDTIS[166.9984]PTLGFNIK	Yes	730.356	3	82.3283	37082176	46196884	31599324	50662056	29470282	46447340	49416424	30389520	39195584
AR6P4_HUMAN	ADP-ribosylation factor-like protein 6-interacting protein 4 OS=Homo sapiens GN=ARL6IP4 PE=1 SV=1	S[166.9984]AGEEEDGPVLTDEQK	Yes	892.366	2	44.4731	207952256	199044384	171880768	169917952	103957032	188189744	202188048	183732832	172597568
AFF4_HUMAN	AF4/FMR2 family member 4 OS=Homo sapiens GN=AFF4 PE=1 SV=1	MFS[166.9984]PMEEK	Yes	539.703	2	57.1439	63652456	71715024	33231894	49757716	42682932	59771436	60742036	53570480	53058756
AFF4_HUMAN	AF4/FMR2 family member 4 OS=Homo sapiens GN=AFF4 PE=1 SV=1	ELLSPLS[166.9984]EPDDRYPLIVK	Yes	722.036	3	84.508	48042560	35163392	32923572	41004808	30130494	37685944	45159896	40614620	35923840
AFF4_HUMAN	AF4/FMR2 family member 4 OS=Homo sapiens GN=AFF4 PE=1 SV=1	ELLS[166.9984]PLSEPDDRYPLIVK	Yes	722.036	3	85.1837	190814928	161478400	124756104	177524816	131016824	159429376	186035136	163487152	157376992
AFF4_HUMAN	AF4/FMR2 family member 4 OS=Homo sapiens GN=AFF4 PE=1 SV=1	ELLS[166.9984]PLS[166.9984]EPDDRYPLIVK	Yes	748.691	3	88.4308	106147896	76121184	72565856	98565512	46476360	99311184	97134688	79859008	80237832
AFF4_HUMAN	AF4/FMR2 family member 4 OS=Homo sapiens GN=AFF4 PE=1 SV=1	NSYNNSQAPS[166.9984]PGLGSK	Yes	850.867	2	39.3945	109155480	113806792	78829792	94463296	59976728	136559840	114788584	99194864	103864912
AFF4_HUMAN	AF4/FMR2 family member 4 OS=Homo sapiens GN=AFF4 PE=1 SV=1	NSYNNSQAPSPGLGSK	No	810.885	2	37.6647	29979736	27127062	20415314	26486824	14726120	26793576	26419056	28403594	27534886
ADIP_HUMAN	Afadin- and alpha-actinin-binding protein OS=Homo sapiens GN=SSX2IP PE=1 SV=3	ERVDDSTGTVIS[166.9984]DVEEDAGELSR	Yes	853.708	3	80.4758	349492704	287538560	276380576	381626912	242011008	368370080	352458592	246513504	280264448
ADIP_HUMAN	Afadin- and alpha-actinin-binding protein OS=Homo sapiens GN=SSX2IP PE=1 SV=3	SLPAS[166.9984]PSTSDFC[160.0307]QTR	Yes	867.364	2	53.3118	13606594	12292133	10135835	8259616	5513746	7922992	16817646	9555500	12573206
ADIP_HUMAN	Afadin- and alpha-actinin-binding protein OS=Homo sapiens GN=SSX2IP PE=1 SV=3	VDDSTGTVIS[166.9984]DVEEDAGELSR	Yes	758.66	0	85.8205	9038280	6270956	15375931	10436386	7.65775e+06	8687059	13533814	14874276	8539071
AFAD_HUMAN	Afadin OS=Homo sapiens GN=MLLT4 PE=1 SV=2	SSPNVANQPPS[166.9984]PGGK	Yes	758.843	2	33.0877	61829880	86636432	46321964	52763728	27895042	58237336	61753792	60460128	61970560
AFAD_HUMAN	Afadin OS=Homo sapiens GN=MLLT4 PE=1 SV=2	TQVLS[166.9984]PDSLFTAK	Yes	743.863	2	80.6564	8.02461e+06	5.44325e+06	3.65764e+06	6652972	4.76519e+06	6086134	6.00867e+06	6458601	8.2703e+06
AKA11_HUMAN	A-kinase anchor protein 11 OS=Homo sapiens GN=AKAP11 PE=1 SV=1	EDSGLFS[166.9984]PIR	Yes	600.769	2	67.5639	31779374	31258636	16734602	20539408	16583597	24026956	32458776	15883805	29197926
AKP13_HUMAN	A-kinase anchor protein 13 OS=Homo sapiens GN=AKAP13 PE=1 SV=2	ALQLSNS[166.9984]PGASSAFLK	Yes	835.911	2	69.9653	96707912	101764664	82491336	103635544	71230064	112957344	100128160	90071688	114038792
AKP13_HUMAN	A-kinase anchor protein 13 OS=Homo sapiens GN=AKAP13 PE=1 SV=2	DMAEC[160.0307]STPLPEDC[160.0307]S[166.9984]PTHSPR	Yes	789.641	3	49.3601	105054224	129875336	100130648	141866912	59562460	100619736	128358328	85830288	104063344
AKP13_HUMAN	A-kinase anchor protein 13 OS=Homo sapiens GN=AKAP13 PE=1 SV=2	ELVPDQAVISDSTFSLANS[166.9984]PGSESVTK	Yes	953.45	3	82.0276	65990752	62961680	55882420	80907016	48229912	74711392	88275920	59274656	84751600
AKP13_HUMAN	A-kinase anchor protein 13 OS=Homo sapiens GN=AKAP13 PE=1 SV=2	ENALSSGTLQEEQRT[181.014]PPPGQDTQQFHEK	Yes	808.87	4	48.2775	220017168	267379648	214884400	257898800	124037072	239522544	286571616	197866032	241766064
AKP13_HUMAN	A-kinase anchor protein 13 OS=Homo sapiens GN=AKAP13 PE=1 SV=2	IPSFFPSPEEPPS[166.9984]PSAPSIAK	Yes	754.696, 1131.5393	2, 3	84.6545	79959944	59866960	64256428	55473964	26818560	47558792	60096404	67012936	67158744
AKP13_HUMAN	A-kinase anchor protein 13 OS=Homo sapiens GN=AKAP13 PE=1 SV=2	LS[166.9984]SSEETESTQC[160.0307]C[160.0307]PGSPVAQTESPC[160.0307]DLSSIVEEENTDR	Yes	1432.58	3	70.1546	9474084	14786852	5.72645e+06	14361508	7250305	24607022	19250468	29190516	10696258
AKP13_HUMAN	A-kinase anchor protein 13 OS=Homo sapiens GN=AKAP13 PE=1 SV=2	SFS[166.9984]LEGLTGGAGVGNKPSSSLEVSSANAEELR	Yes	1077.51	3	79.5583	56377232	35559464	34160776	41946120	46412044	46961704	56844984	31350134	28866846
AKP13_HUMAN	A-kinase anchor protein 13 OS=Homo sapiens GN=AKAP13 PE=1 SV=2	SGSLDSELSVS[166.9984]PK	Yes	693.313	2	54.7644	257863440	311987040	257932976	275064064	178041504	254857104	266786672	250473312	251095760
AKP13_HUMAN	A-kinase anchor protein 13 OS=Homo sapiens GN=AKAP13 PE=1 SV=2	SLSRPSS[166.9984]LIEQEK	Yes	777.383	2	53.6083	32952828	39883100	36952880	14378212	6.22996e+06	5996816	27351028	21571224	26725500
AKP13_HUMAN	A-kinase anchor protein 13 OS=Homo sapiens GN=AKAP13 PE=1 SV=2	SLS[166.9984]PFR	Yes	393.681	2	50.7706	338161824	332078816	294076352	266561184	266815296	304343424	290785920	269794976	277956288
AKP13_HUMAN	A-kinase anchor protein 13 OS=Homo sapiens GN=AKAP13 PE=1 SV=2	SLS[166.9984]PFRR	Yes	471.732	2	43.7836	286685472	313712448	269639872	208719776	166512768	278697120	241278720	250002192	226689552
AKP13_HUMAN	A-kinase anchor protein 13 OS=Homo sapiens GN=AKAP13 PE=1 SV=2	S[166.9984]AVLLVDETATTPIFANR	Yes	666.67	3	86.673	6215270	5.33803e+06	9957342	4.62685e+06	3.8687e+06	3.27293e+06	6937252	8599061	3135078
AKP13_HUMAN	A-kinase anchor protein 13 OS=Homo sapiens GN=AKAP13 PE=1 SV=2	S[166.9984]AVLLVDETATTPIFANRR	Yes	718.704	3	80.5879	5.10844e+06	4308150	9363478	5.59535e+06	3.94113e+06	3.26892e+06	4907807	1.61991e+06	2558757
AKP13_HUMAN	A-kinase anchor protein 13 OS=Homo sapiens GN=AKAP13 PE=1 SV=2	DGPDGNSNEPDTRPLEDR	No	661.959	3	38.2911	211832640	241843568	208575152	204822512	154605104	245262720	237595104	209843840	225688960
AKP13_HUMAN	A-kinase anchor protein 13 OS=Homo sapiens GN=AKAP13 PE=1 SV=2	KGEEVEPAPIVDSGTVSDQDSC[160.0307]LQSLPDC[160.0307]GVK	No	1139.53	3	67.7604	11189775	8769720	2.72175e+06	1.37375e+06	9345595	13648870	2385640	7.91755e+06	5449358
AK17A_HUMAN	A-kinase anchor protein 17A OS=Homo sapiens GN=AKAP17A PE=1 SV=2	VVPEDGS[166.9984]PEKR	Yes	431.5341, 646.7979	2, 3	27.6328	1421214848	1596719360	1259006720	1436404480	880402944	1558807040	1493502208	1481693056	1404009856
AKAP2_HUMAN	A-kinase anchor protein 2 OS=Homo sapiens GN=AKAP2 PE=1 SV=3	DALGDSLQVPVS[166.9984]PSSTTSSR	Yes	695.3239, 1042.4784	2, 3	65.3112	720002944	692986496	683404864	493890912	414744192	593675136	681569280	598525696	645776128
AKAP2_HUMAN	A-kinase anchor protein 2 OS=Homo sapiens GN=AKAP2 PE=1 SV=3	DGAEQQGPEATVEEAEAAAFGSEKPQSMFEPPQVS[166.9984]SPVQEK	Yes	1099.99	4	89.8183	95747424	52218264	69687096	89216488	53393828	85919304	104758296	92390976	78114208
AKAP2_HUMAN	A-kinase anchor protein 2 OS=Homo sapiens GN=AKAP2 PE=1 SV=3	GQKS[166.9984]PGALETPSAAGSQGNTASQGK	Yes	803.706	3	37.0787	139074096	168981648	159729904	135833360	80486976	140400288	156315616	147686528	134671632
AKAP2_HUMAN	A-kinase anchor protein 2 OS=Homo sapiens GN=AKAP2 PE=1 SV=3	QAPPHIELSNSS[166.9984]PDPMAEAER	Yes	786.014	3	61.0802	41550108	46732840	25666716	40384840	14107816	35024588	41970324	27351428	26957996
AKAP2_HUMAN	A-kinase anchor protein 2 OS=Homo sapiens GN=AKAP2 PE=1 SV=3	QVLQSTQS[166.9984]PR	Yes	612.293	2	31.9086	245377184	294377696	185512096	113396056	64248816	142521968	182567568	200757344	158119584
AKAP2_HUMAN	A-kinase anchor protein 2 OS=Homo sapiens GN=AKAP2 PE=1 SV=3	S[166.9984]PGALETPSAAGSQGNTASQGK	Yes	1048.47	2	41.0157	12074777	8944438	1763820	6.28814e+06	5364454	12061952	12396290	11119554	11357550
AKAP2_HUMAN	A-kinase anchor protein 2 OS=Homo sapiens GN=AKAP2 PE=1 SV=3	TLS[166.9984]MIEEEIR	Yes	650.797	2	79.3477	83063728	77181984	42912164	36468648	36476480	29083080	60442376	42015932	48972092
AKAP2_HUMAN	A-kinase anchor protein 2 OS=Homo sapiens GN=AKAP2 PE=1 SV=3	VKPPPS[166.9984]PTTEGPSLQPDLAPEEAAGTQRPK	Yes	1059.19	3	58.8341	125977904	127731744	104511376	108410024	69232168	101721208	111131096	105138760	98780128
AKAP2_HUMAN	A-kinase anchor protein 2 OS=Homo sapiens GN=AKAP2 PE=1 SV=3	DGAEQQGPEATVEEAEAAAFGSEKPQSMFEPPQVSSPVQEK	No	1079.9972, 1079.9994	4	88.8882	55663908	43464252	31730818	48079244	37718344	74180280	64834524	53245240	42610360
AKAP8_HUMAN	A-kinase anchor protein 8 OS=Homo sapiens GN=AKAP8 PE=1 SV=1	S[166.9984]GDEEFKGEDELC[160.0307]DSGR	Yes	670.58606, 1005.375	2, 3	47.4301	199955104	202116816	160573568	209287024	131908680	213365040	219505600	209963184	199308496
AKAP8_HUMAN	A-kinase anchor protein 8 OS=Homo sapiens GN=AKAP8 PE=1 SV=1	VDS[166.9984]EGDFS[166.9984]ENDDAAGDFR	Yes	1053.35	0	57.9385	10473716	14463675	19812410	12078718	14168545	23623660	5513259	24480060	30836996
AKAP8_HUMAN	A-kinase anchor protein 8 OS=Homo sapiens GN=AKAP8 PE=1 SV=1	AVDGEGAPAPESSGEPAEDEGPTDTAEAGSDPQAEQLLEEQVPC[160.0307]GTAHEK	No	1265.8	4	65.7328	351077632	285332640	253374832	257471456	260875888	402872672	419562688	332025760	394205536
AKIR2_HUMAN	Akirin-2 OS=Homo sapiens GN=AKIRIN2 PE=1 SV=2	TLDFDPLLSPAS[166.9984]PK	Yes	790.884	2	86.2956	8520411	13157962	6375634	8.31195e+06	10141846	13278006	18225836	10247964	17870100
AAAS_HUMAN	Aladin OS=Homo sapiens GN=AAAS PE=1 SV=1	FS[166.9984]PVLGR	Yes	428.21	2	54.5663	689852928	671742912	560051200	558214464	525627232	677335872	616083648	569060224	589369792
SYAC_HUMAN	Alanyl-tRNA synthetase, cytoplasmic OS=Homo sapiens GN=AARS PE=1 SV=2	DNFWEMGDTGPC[160.0307]GPC[160.0307]SEIHYDR	No	881.683	3	71.5808	115408880	99289920	72797120	102699264	59527204	103346240	109442600	79465392	78405056
ADH1_YEAST	Alcohol dehydrogenase 1 OS=Saccharomyces cerevisiae GN=ADH1 PE=1 SV=4	ANELLINVK	No	507.303	2	60.6853	1322155392	1087415040	1620358144	1141428352	1607343872	1217789440	1343620736	1122958720	1136790784
ADH1_YEAST	Alcohol dehydrogenase 1 OS=Saccharomyces cerevisiae GN=ADH1 PE=1 SV=4	ANGTTVLVGMPAGAK	No	693.874	2	58.3187	1005005056	808836032	1091982592	868825792	1004864192	882944384	970835520	891847808	864869696
ADH1_YEAST	Alcohol dehydrogenase 1 OS=Saccharomyces cerevisiae GN=ADH1 PE=1 SV=4	ATDGGAHGVINVSVSEAAIEASTR	No	771.387	3	67.6253	35260760	20240218	44665152	15215282	28010832	18912788	37905824	16960092	12062401
ADH1_YEAST	Alcohol dehydrogenase 1 OS=Saccharomyces cerevisiae GN=ADH1 PE=1 SV=4	C[160.0307]C[160.0307]SDVFNQVVK	No	678.308	2	56.923	1077863296	836293568	1142178304	812049664	925663872	944433728	1056652992	937154688	882042240
ADH1_YEAST	Alcohol dehydrogenase 1 OS=Saccharomyces cerevisiae GN=ADH1 PE=1 SV=4	DIPVPKPK	No	447.276	2	43.3312	1210221568	1134846464	1708875776	1030667840	1232755328	1030824960	1093675136	1170421376	971653504
ADH1_YEAST	Alcohol dehydrogenase 1 OS=Saccharomyces cerevisiae GN=ADH1 PE=1 SV=4	DIVGAVLK	No	407.75522, 814.50354	1, 2	62.921	1139447936	914065344	1493597312	968330112	1321089408	1063999488	1171866368	1061113472	1100342016
ADH1_YEAST	Alcohol dehydrogenase 1 OS=Saccharomyces cerevisiae GN=ADH1 PE=1 SV=4	EKDIVGAVLK	No	536.324	2	54.2475	669080128	541137280	859221952	601139136	650632512	598353664	653322048	610761216	558691392
ADH1_YEAST	Alcohol dehydrogenase 1 OS=Saccharomyces cerevisiae GN=ADH1 PE=1 SV=4	GVIFYESHGK	No	379.52933, 568.7905	2, 3	46.0339	1845603712	1561493760	2399985152	1626283520	1822633344	1638536320	1827626496	1735230336	1622660352
ADH1_YEAST	Alcohol dehydrogenase 1 OS=Saccharomyces cerevisiae GN=ADH1 PE=1 SV=4	SIGGEVFIDFTK	No	656.843	2	80.9294	17154004	5.70945e+06	19911414	3.84761e+06	20472254	10862823	4199541	236665	0
ADH1_YEAST	Alcohol dehydrogenase 1 OS=Saccharomyces cerevisiae GN=ADH1 PE=1 SV=4	VLGIDGGEGK	No	472.756	2	44.1186	994249344	869441472	1388212608	846173184	959282624	891250496	997860992	1002359552	906083840
ADH1_YEAST	Alcohol dehydrogenase 1 OS=Saccharomyces cerevisiae GN=ADH1 PE=1 SV=4	VLGIDGGEGKEELFR	No	540.2863, 809.9258	2, 3	65.0108	1435793792	1139209344	1503117056	1293717120	1404575232	1339296768	1396761600	1152500992	1240185216
ADH1_YEAST	Alcohol dehydrogenase 1 OS=Saccharomyces cerevisiae GN=ADH1 PE=1 SV=4	VVGLSTLPEIYEK	No	483.27255, 724.4053	2, 3	76.4949	2592229888	1807790592	2929265920	2066878592	2893412864	2490702848	2808118016	2317385984	2560189952
MGAT2_HUMAN	Alpha-1,6-mannosyl-glycoprotein 2-beta-N-acetylglucosaminyltransferase OS=Homo sapiens GN=MGAT2 PE=1 SV=1	TC[160.0307]RPSTQSAQIESLLNNNK	No	721.027	3	58.9081	35701776	41019512	32574322	41619312	29205932	41578356	45458704	29736104	42714480
SNTA1_HUMAN	Alpha-1-syntrophin OS=Homo sapiens GN=SNTA1 PE=1 SV=1	QPSS[166.9984]PGPTPR	Yes	552.247	2	25.7574	44132976	6281626	38606952	12338395	20738198	29100222	26103080	16602574	13710800
FETUA_HUMAN	Alpha-2-HS-glycoprotein OS=Homo sapiens GN=AHSG PE=1 SV=1	C[160.0307]DSSPDS[166.9984]AEDVR	Yes	709.25055, 709.2507	0, 2	30.1082	2076533248	2245076480	1543567488	1928424960	1310384128	2764873472	2377892864	2145476352	2152342016
FETUA_HUMAN	Alpha-2-HS-glycoprotein OS=Homo sapiens GN=AHSG PE=1 SV=1	C[160.0307]DSSPDS[166.9984]AEDVRK	Yes	515.8675, 773.2978	2, 3	26.4271	3906211840	4795804160	3011379200	4860959744	2421678592	5486082048	4881610752	4316613632	4502065664
FETUA_HUMAN	Alpha-2-HS-glycoprotein OS=Homo sapiens GN=AHSG PE=1 SV=1	C[160.0307]DSSPDSAEDVR	No	669.27	0	29.1215	64585188	75776496	69728320	55300836	49460768	85147056	74039400	68158200	75685216
ACTN1_HUMAN	Alpha-actinin-1 OS=Homo sapiens GN=ACTN1 PE=1 SV=2	IDQLEGDHQLIQEALIFDNK	No	780.4	3	83.5157	13525136	13659833	10062378	14459006	6619732	17960058	8629178	6.58493e+06	5.8672e+06
ACTN4_HUMAN	Alpha-actinin-4 OS=Homo sapiens GN=ACTN4 PE=1 SV=2	FAIQDIS[166.9984]VEETSAK	Yes	809.373	2	65.6962	10960792	8548802	5737490	5.56024e+06	8494751	6.99912e+06	16253092	7.03586e+06	7.3982e+06
ACTN4_HUMAN	Alpha-actinin-4 OS=Homo sapiens GN=ACTN4 PE=1 SV=2	KDDPVTNLNNAFEVAEK	No	635.3182, 952.47296	2, 3	65.9618	720757824	698722176	593092416	707569344	572785216	738987136	775604544	599597440	690475968
ACTN4_HUMAN	Alpha-actinin-4 OS=Homo sapiens GN=ACTN4 PE=1 SV=2	MVSDINNGWQHLEQAEK	No	666.982	3	60.4955	69684000	83206664	59713152	66252272	45194208	62943032	70826336	71495528	67727632
ADDA_HUMAN	Alpha-adducin OS=Homo sapiens GN=ADD1 PE=1 SV=2	AAVVTS[166.9984]PPPTTAPHK	Yes	777.39	2	39.3756	231896096	271233792	165245440	149620624	85293176	171505440	182852784	167912096	173370640
ADDA_HUMAN	Alpha-adducin OS=Homo sapiens GN=ADD1 PE=1 SV=2	SPGS[166.9984]PVGEGTGSPPK	Yes	717.32	2	33.8461	195566848	242015488	179673120	175593696	120888320	218859312	212915104	202381152	203527584
ADDA_HUMAN, ADDG_HUMAN	Alpha-adducin OS=Homo sapiens GN=ADD1 PE=1 SV=2, Gamma-adducin OS=Homo sapiens GN=ADD3 PE=1 SV=1	FRTPS[166.9984]FLKK	Yes	401.88092, 602.3179, 602.3191	0, 2, 3	56.8854	390365312	390762816	333632928	422801152	217194896	316543008	318453216	281996672	279185696
CTNL1_HUMAN	Alpha-catulin OS=Homo sapiens GN=CTNNAL1 PE=1 SV=2	YGYLS[166.9984]LPKPMK	Yes	459.56113, 688.8382	2, 3	70.7415	95840192	89976632	51618404	53840188	49520620	53742624	78842752	64096196	67623408
ENSA_HUMAN	Alpha-endosulfine OS=Homo sapiens GN=ENSA PE=1 SV=1	KSS[166.9984]LVTSK	Yes	465.238	2	22.2608	307594	70948352	784383	152555984	2.22238e+06	24840566	28870018	84858368	51634556
ENSA_HUMAN	Alpha-endosulfine OS=Homo sapiens GN=ENSA PE=1 SV=1	KS[166.9984]SLVTS[166.9984]K	Yes	505.217	0	21.7319	24095996	307795456	48071356	175010144	28466442	46493524	198682736	277198784	211295840
ENSA_HUMAN	Alpha-endosulfine OS=Homo sapiens GN=ENSA PE=1 SV=1	YFDS[166.9984]GDYNMAK	Yes	695.755	2	54.3834	1630576512	1727621376	1347870720	1581624320	1084236672	1415951232	1590152448	1339282048	1419305216
ENSA_HUMAN	Alpha-endosulfine OS=Homo sapiens GN=ENSA PE=1 SV=1	YFDS[166.9984]GDYNM[147.0354]AK	Yes	703.752	2	44.7484	270739616	245305840	300408064	199907264	205088624	296374720	265631600	275045696	289358400
ENSA_HUMAN	Alpha-endosulfine OS=Homo sapiens GN=ENSA PE=1 SV=1	QEEENPAEETGEEKQDTQEK	No	783.338	3	29.9011	170071040	190209216	123997904	135930400	107286328	209464992	213164192	158448912	175210992
ENOA_HUMAN	Alpha-enolase OS=Homo sapiens GN=ENO1 PE=1 SV=2	AAVPSGASTGIYEALELR	No	602.31903, 902.9764	2, 3	80.0016	29997858	47573452	45256480	53351972	32162388	49677936	58528116	32513900	30156086
ENOA_HUMAN	Alpha-enolase OS=Homo sapiens GN=ENO1 PE=1 SV=2	DATNVGDEGGFAPNILENK	No	654.31305, 980.96576	2, 3	69.8541	8524052480	7253191680	7411908608	7007491072	6686181888	8653129728	8577798144	7674033664	9066847232
ENOA_HUMAN	Alpha-enolase OS=Homo sapiens GN=ENO1 PE=1 SV=2	DYPVVSIEDPFDQDDWGAWQK	No	837.3729, 1255.557	2, 3	96.6186	95886560	122088080	93091880	88433864	47232164	88968584	94133664	90394736	58376816
ENOA_HUMAN	Alpha-enolase OS=Homo sapiens GN=ENO1 PE=1 SV=2	EGLELLK	No	401.239	2	60.6865	15032003	37007084	29692944	32106676	14835216	28645744	24792440	13890988	21031812
ENOA_HUMAN	Alpha-enolase OS=Homo sapiens GN=ENO1 PE=1 SV=2	FTASAGIQVVGDDLTVTNPK	No	678.35486, 678.35614, 678.3563, 678.358, 678.3585, 1017.0302, 1017.03076, 1017.0309, 1017.0312, 1017.0317, 1017.03217, 1017.0325, 1017.03253, 1017.0336	0, 2, 3	81.7928	187326032	178328064	177093264	150691152	160548864	255598880	207274640	141776288	125339208
ENOA_HUMAN	Alpha-enolase OS=Homo sapiens GN=ENO1 PE=1 SV=2	GNPTVEVDLFTSK	No	703.509, 703.86206	2, 6	69.7024	24448648	18959810	39231884	13493081	33288040	37389092	24871304	23542992	26269902
ENOA_HUMAN	Alpha-enolase OS=Homo sapiens GN=ENO1 PE=1 SV=2	HIADLAGNSEVILPVPAFNVINGGSHAGNK	No	753.648	4	88.7746	285275264	301169216	212651376	301196800	99383360	498139840	201472352	106279472	86306000
ENOA_HUMAN	Alpha-enolase OS=Homo sapiens GN=ENO1 PE=1 SV=2	IEEELGSK	No	452.735	2	32.6942	99961472	129155976	125104792	116039952	73423968	119913608	103620600	101778376	103968600
ENOA_HUMAN	Alpha-enolase OS=Homo sapiens GN=ENO1 PE=1 SV=2	KLNVTEQEK	No	544.801	2	28.261	58898456	3236116	61368956	7530345	34762364	21686454	55452700	23353738	25291164
ENOA_HUMAN	Alpha-enolase OS=Homo sapiens GN=ENO1 PE=1 SV=2	SGETEDTFIADLVVGLC[160.0307]TGQIK	No	785.0576, 785.05963, 1177.0807	2, 3	104.406	147939360	176212816	271960736	119731312	259246640	286225856	91759640	158292768	148200240
ENOA_HUMAN	Alpha-enolase OS=Homo sapiens GN=ENO1 PE=1 SV=2	TIAPALVSK	No	450.281	2	49.983	13199482	28320364	37329888	37401104	9730052	22312624	21358864	21636182	23920548
ENOA_HUMAN	Alpha-enolase OS=Homo sapiens GN=ENO1 PE=1 SV=2	VNQIGSVTESLQAC[160.0307]K	No	817.414	2	56.7873	86545200	100664528	79732984	101327176	58669528	112593168	94609240	91066288	90489904
ENOA_HUMAN	Alpha-enolase OS=Homo sapiens GN=ENO1 PE=1 SV=2	YDLDFK	No	400.695	2	55.0618	9231099	10729644	13310920	12986855	4578782	13433292	10576133	12351757	11475566
ENOA_HUMAN	Alpha-enolase OS=Homo sapiens GN=ENO1 PE=1 SV=2	YGKDATNVGDEGGFAPNILENK	No	770.372	3	64.5503	24093396	17264206	10183400	27999456	8848331	21627040	21758394	6405856	16180583
ENOA_HUMAN	Alpha-enolase OS=Homo sapiens GN=ENO1 PE=1 SV=2	YISPDQLADLYK	No	713.367	2	75.1468	9471987	11521943	5339871	13278973	2.9655e+06	15634748	11007387	5958860	5771787
PARVA_HUMAN	Alpha-parvin OS=Homo sapiens GN=PARVA PE=1 SV=1	SPSVPKS[166.9984]PTPK	Yes	602.802	2	32.1844	187493040	240706320	164012064	134466752	107309968	164073840	187773584	161064320	150096592
PARVA_HUMAN	Alpha-parvin OS=Homo sapiens GN=PARVA PE=1 SV=1	SPTPKS[166.9984]PPSR	Yes	378.51636, 567.27124	2, 3	25.0707	57609232	114134288	68505608	157781920	46949044	92194592	105748888	81257096	98253872
CASA1_BOVIN	Alpha-S1-casein OS=Bos taurus GN=CSN1S1 PE=1 SV=2	DIGSEST[181.014]EDQAMEDIK	Yes	616.58	3	58.4012	33873800	33551028	50187976	20079482	25726228	13027204	21915640	39569248	21079140
CASA1_BOVIN	Alpha-S1-casein OS=Bos taurus GN=CSN1S1 PE=1 SV=2	DIGSES[166.9984]TEDQAMEDIK	Yes	924.365	2	58.4821	804892928	847608448	735888448	983718528	609282048	726740928	875271872	796412864	806833408
CASA1_BOVIN	Alpha-S1-casein OS=Bos taurus GN=CSN1S1 PE=1 SV=2	DIGSES[166.9984]TEDQAM[147.0354]EDIK	Yes	932.366	2	46.945	53739976	45862532	54254896	46145424	39003708	54495248	62074676	53637296	57983260
CASA1_BOVIN	Alpha-S1-casein OS=Bos taurus GN=CSN1S1 PE=1 SV=2	DIGS[166.9984]ESTEDQAMEDIK	Yes	616.57983, 924.36285	2, 3	58.2923	335525696	343008960	299750016	356586816	228476784	268347776	312717504	319103360	307089312
CASA1_BOVIN	Alpha-S1-casein OS=Bos taurus GN=CSN1S1 PE=1 SV=2	DIGS[166.9984]ES[166.9984]TEDQAMEDIK	Yes	964.349	2	61.7778	1523226112	1556199552	1558827392	1518109952	1263619328	1580269056	1579921920	1765926016	1922060928
CASA1_BOVIN	Alpha-S1-casein OS=Bos taurus GN=CSN1S1 PE=1 SV=2	DIGS[166.9984]ES[166.9984]TEDQAM[147.0354]EDIK	Yes	972.347	2	49.1474	262749888	191874880	262955904	232371424	172310368	252951296	233378256	275798944	292235872
CASA1_BOVIN	Alpha-S1-casein OS=Bos taurus GN=CSN1S1 PE=1 SV=2	KYKVPQLEIVPNS[166.9984]AEER	Yes	694.021	3	62.4654	882301696	1023821888	861009472	1123747200	635066624	927410816	1022816128	815445696	919779072
CASA1_BOVIN	Alpha-S1-casein OS=Bos taurus GN=CSN1S1 PE=1 SV=2	VPQLEIVPNS[166.9984]AEER	Yes	554.2698, 830.9007	2, 3	65.9238	4692582912	4180175104	4311863296	4582122496	3599374592	4767891456	5277671424	4428901888	4821382144
CASA1_BOVIN	Alpha-S1-casein OS=Bos taurus GN=CSN1S1 PE=1 SV=2	YKVPQLEIVPNS[166.9984]AEER	Yes	651.3226, 976.48016	2, 3	68.2028	15687537664	16051714048	14261801984	16888216576	11733809152	15909756928	17138208768	14194760704	16306217984
CASA2_BOVIN	Alpha-S2-casein OS=Bos taurus GN=CSN1S2 PE=1 SV=2	EQLSTS[166.9984]EENSKK	Yes	730.319	2	24.536	552291264	754062336	549404288	822142592	260650784	687369280	660872192	640474176	628292224
CASA2_BOVIN	Alpha-S2-casein OS=Bos taurus GN=CSN1S2 PE=1 SV=2	EQLS[166.9984]TSEENSKK	Yes	730.319	2	24.1577	67798584	89588976	63864712	111495616	18889328	83967752	85300616	87625552	89566624
CASA2_BOVIN	Alpha-S2-casein OS=Bos taurus GN=CSN1S2 PE=1 SV=2	EQLS[166.9984]TS[166.9984]EENSKK	Yes	770.302	2	24.5149	594105408	539010624	544815360	576093888	314440192	631202048	738872704	604627136	639616640
CASA2_BOVIN	Alpha-S2-casein OS=Bos taurus GN=CSN1S2 PE=1 SV=2	NMAINPS[166.9984]KENLC[160.0307]STFC[160.0307]K	Yes	698.63324, 1047.447	2, 3	61.1384	1713802752	1873818368	1453957248	2076150528	1230407808	1781472000	1934288256	1565199488	1708650752
CASA2_BOVIN	Alpha-S2-casein OS=Bos taurus GN=CSN1S2 PE=1 SV=2	NM[147.0354]AINPS[166.9984]KENLC[160.0307]STFC[160.0307]K	Yes	703.965	3	54.6226	347694432	347817664	328072736	404353600	275030336	441415232	370226624	337913888	396114912
CASA2_BOVIN	Alpha-S2-casein OS=Bos taurus GN=CSN1S2 PE=1 SV=2	TVDMEST[181.014]EVFTK	Yes	733.81	2	58.459	65934132	62251128	41563204	64928756	48095216	58090136	63576400	55845348	51630652
TXLNA_HUMAN	Alpha-taxilin OS=Homo sapiens GN=TXLNA PE=1 SV=3	RPEGPGAQAPS[166.9984]SPR	Yes	496.2318, 743.84375	2, 3	28.6196	4863941632	6232927232	4764207616	5129091584	2936180480	5156762112	5236009472	5194957312	5051151872
TXLNA_HUMAN	Alpha-taxilin OS=Homo sapiens GN=TXLNA PE=1 SV=3	SS[166.9984]PGQPEAGPEGAQERPSQAAPAVEAEGPGSSQAPR	Yes	891.90576, 1188.8707	3, 4	47.9735	438041056	448141856	413315840	410508800	248353840	442240352	495365056	393710720	437533664
TXLNA_HUMAN	Alpha-taxilin OS=Homo sapiens GN=TXLNA PE=1 SV=3	NGEPEPTPVVNGEKEPSKGDPNTEEIR	No	730.605	4	44.3975	84111800	97260632	75483912	87947592	59963336	111310480	109199576	85884664	96955040
TXLNA_HUMAN	Alpha-taxilin OS=Homo sapiens GN=TXLNA PE=1 SV=3	QLEDILSTYC[160.0307]VDNNQGGPGEDGAQGEPAEPEDAEK	No	933.90765, 1244.8746, 1244.875	3, 4	75.0655	1493337344	1232790272	1208372608	1110111744	841083776	1380520832	1592419072	1472275456	1444654592
TXLNA_HUMAN	Alpha-taxilin OS=Homo sapiens GN=TXLNA PE=1 SV=3	SSPGQPEAGPEGAQERPSQAAPAVEAEGPGSSQAPR	No	871.9131, 1162.2145	3, 4	46.4318	234002496	191001696	164505904	180045600	127607000	212791040	229723328	200546640	201790672
TXLNA_HUMAN	Alpha-taxilin OS=Homo sapiens GN=TXLNA PE=1 SV=3	VTEAPC[160.0307]YPGAPSTEASGQTGPQEPTSAR	No	949.435	3	49.7827	17524794	11342191	6958401	13759550	11662816	18075844	16670114	9275337	19830136
ALS2_HUMAN	Alsin OS=Homo sapiens GN=ALS2 PE=1 SV=2	LSLPGLLSQVS[166.9984]PR	Yes	723.889	2	88.2366	14088572	12610758	8.04718e+06	10170592	6706501	15513143	10879481	9769280	10011980
ALS2_HUMAN	Alsin OS=Homo sapiens GN=ALS2 PE=1 SV=2	RLS[166.9984]LPGLLSQVS[166.9984]PR	Yes	561.618	3	85.794	8140216	4.07124e+06	4.13982e+06	10092584	2184139	6.34515e+06	5365987	5918007	1.90495e+06
AMPD2_HUMAN	AMP deaminase 2 OS=Homo sapiens GN=AMPD2 PE=1 SV=2	QIS[166.9984]QDVKLEPDILLR	Yes	616.327	3	80.8586	19258194	16978794	17073220	25201504	10124200	17298366	16453454	9399068	12907744
ZFAN5_HUMAN	AN1-type zinc finger protein 5 OS=Homo sapiens GN=ZFAND5 PE=1 SV=1	MSPMGTASGS[166.9984]NSPTSDSASVQR	Yes	745.639	3	44.7235	78093840	90098272	88133640	76055632	45590396	66111808	74076520	74227472	70996536
ZFAN5_HUMAN	AN1-type zinc finger protein 5 OS=Homo sapiens GN=ZFAND5 PE=1 SV=1	MS[166.9984]PMGTASGSNSPTSDSASVQR	Yes	1117.96	2	44.7249	48745976	45560748	17197376	52835316	23758228	41946556	45566364	45161284	46125516
ZFAN6_HUMAN	AN1-type zinc finger protein 6 OS=Homo sapiens GN=ZFAND6 PE=1 SV=2	AVPETEDVQASVSDTAQQPSEEQSK	No	887.412	3	49.145	69722160	56154268	51523112	69565040	47685148	76390976	70394784	64027900	65888796
CPIN1_HUMAN	Anamorsin OS=Homo sapiens GN=CIAPIN1 PE=1 SV=2	KSSPS[166.9984]VKPAVDPAAAK	Yes	544.95	3	37.2788	831750528	1048917120	908746624	875488576	563118656	931123200	972438848	865267840	871132480
APC1_HUMAN	Anaphase-promoting complex subunit 1 OS=Homo sapiens GN=ANAPC1 PE=1 SV=1	NFDFEGSLS[166.9984]PVIAPK	Yes	567.6029, 850.90027	2, 3	83.4619	475697536	344249120	357559456	413958848	299909120	429916320	449706112	405736896	383344992
APC1_HUMAN	Anaphase-promoting complex subunit 1 OS=Homo sapiens GN=ANAPC1 PE=1 SV=1	QLQPASELWSS[166.9984]DGAAGLVGSLQEVTIHEK	Yes	1044.17	3	96.9476	58399420	39088528	40611560	48569756	21747316	57795064	60529124	40549324	25700216
APC1_HUMAN	Anaphase-promoting complex subunit 1 OS=Homo sapiens GN=ANAPC1 PE=1 SV=1	SLC[160.0307]LS[166.9984]PSEASQMK	Yes	759.322	2	58.0936	48088172	52446288	36824900	47612684	26853004	37198000	43161348	29652428	44625280
ANC2_HUMAN	Anaphase-promoting complex subunit 2 OS=Homo sapiens GN=ANAPC2 PE=1 SV=1	TDPASLETGQDSEDDS[166.9984]GEPEDWVPDPVDADPGK	Yes	1184.14	3	77.8308	48707224	40571440	51277716	34234532	40882200	64586628	71071600	66906072	68546064
APC4_HUMAN	Anaphase-promoting complex subunit 4 OS=Homo sapiens GN=ANAPC4 PE=1 SV=2	IKEEVLS[166.9984]ESEAENQQAGAAALAPEIVIK	Yes	1006.5074, 1006.5083	0, 3	78.6286	324403424	230354016	236462528	306894976	219210496	337278272	350255808	280360288	290333824
B3A2_HUMAN	Anion exchange protein 2 OS=Homo sapiens GN=SLC4A2 PE=1 SV=4	ALT[181.014]QPSPVSTPSSVQFFLQEDDSADR	Yes	968.11	3	85.5231	145740352	112828392	123552536	144703072	91144160	144355184	158580864	132010464	134996592
B3A2_HUMAN	Anion exchange protein 2 OS=Homo sapiens GN=SLC4A2 PE=1 SV=4	RRPGAS[166.9984]PTGETPTIEEGEEDEDEASEAEGAR	Yes	1118.1422, 1118.1426	0, 3	48.0906	82496496	68605936	60006672	106269272	46908956	65635748	79671088	57902544	70677608
B3A2_HUMAN	Anion exchange protein 2 OS=Homo sapiens GN=SLC4A2 PE=1 SV=4	TSPSS[166.9984]PAPLPHQEATPR	Yes	926.934	2	42.9907	15868393	28697316	9275268	9777566	1.00274e+06	10856514	16442996	13050350	10498286
B3A2_HUMAN	Anion exchange protein 2 OS=Homo sapiens GN=SLC4A2 PE=1 SV=4	TS[166.9984]PSSPAPLPHQEATPR	Yes	618.291	3	43.916	49203816	64642056	58820304	64469432	35763360	61983016	72519488	47002688	53527428
AKIB1_HUMAN	Ankyrin repeat and IBR domain-containing protein 1 OS=Homo sapiens GN=ANKIB1 PE=1 SV=3	GVAPADS[166.9984]PEAPR	Yes	623.778	2	35.5146	49316680	55070464	40337192	46359856	35091600	49993532	52956304	60147520	42477444
AKIB1_HUMAN	Ankyrin repeat and IBR domain-containing protein 1 OS=Homo sapiens GN=ANKIB1 PE=1 SV=3	GVAPADS[166.9984]PEAPRR	Yes	468.22208, 701.8256	0, 3	31.8061	85050536	76838792	81703912	61871136	57614712	62965468	98295256	59256232	70019352
ANKH1_HUMAN	Ankyrin repeat and KH domain-containing protein 1 OS=Homo sapiens GN=ANKHD1 PE=1 SV=1	LNLTS[166.9984]PK	Yes	426.715	2	43.7063	395797216	442302048	383404800	317333152	292140768	391332576	376977536	373162208	375969280
ANKH1_HUMAN	Ankyrin repeat and KH domain-containing protein 1 OS=Homo sapiens GN=ANKHD1 PE=1 SV=1	GGGAGGNSDSDNLDSTDC[160.0307]NSESSSGGK	No	844.661	3	28.579	51901512	54156348	50416600	35766408	29795566	53261352	58794736	41442744	60585752
ANKL2_HUMAN	Ankyrin repeat and LEM domain-containing protein 2 OS=Homo sapiens GN=ANKLE2 PE=1 SV=3	NNS[166.9984]PPTVGAFGHTR	Yes	512.2312, 767.8441	2, 3	47.8907	455444000	527496960	480545664	522479936	300503264	456605056	478391520	430669888	449760704
ANKL2_HUMAN	Ankyrin repeat and LEM domain-containing protein 2 OS=Homo sapiens GN=ANKLE2 PE=1 SV=3	TSLPLS[166.9984]PVK	Yes	511.269	2	59.5387	44238692	44334976	24339900	21282888	18097276	16212894	24117312	21231264	24863720
ANS1A_HUMAN	Ankyrin repeat and SAM domain-containing protein 1A OS=Homo sapiens GN=ANKS1A PE=1 SV=4	AELKLS[166.9984]R	Yes	448.733	2	37.7071	101469160	132174088	92243872	28691824	13345793	29183636	55881168	59696104	57323188
ANS1A_HUMAN	Ankyrin repeat and SAM domain-containing protein 1A OS=Homo sapiens GN=ANKS1A PE=1 SV=4	SES[166.9984]LSNC[160.0307]SIGK	Yes	631.261	2	38.1858	22877894	23455588	23925208	22276548	10471113	22938426	23188864	17489084	20969536
ANS1A_HUMAN	Ankyrin repeat and SAM domain-containing protein 1A OS=Homo sapiens GN=ANKS1A PE=1 SV=4	SLSKS[166.9984]DSDLLTC[160.0307]SPTEDATMGSR	Yes	846.697	3	60.4883	11067354	19288064	31308624	31083520	30237022	28052618	21116522	33407494	35506492
ANKS3_HUMAN	Ankyrin repeat and SAM domain-containing protein 3 OS=Homo sapiens GN=ANKS3 PE=1 SV=1	DVTS[166.9984]PINER	Yes	555.745	2	39.4254	99506040	128444288	97684408	88107624	68096360	101165504	94775032	97983384	96162280
ANKZ1_HUMAN	Ankyrin repeat and zinc finger domain-containing protein 1 OS=Homo sapiens GN=ANKZF1 PE=1 SV=1	AQVPGPLT[181.014]PEMEAR	Yes	788.367	2	59.4604	35463820	38209108	15912411	35208428	22730180	34349912	40672880	24621548	27445626
ANKZ1_HUMAN	Ankyrin repeat and zinc finger domain-containing protein 1 OS=Homo sapiens GN=ANKZF1 PE=1 SV=1	LAAQLGAPT[181.014]SPIPDSAIVNTR	Yes	724.707	3	73.4403	111835512	109176704	83129928	94982304	57373132	81638096	111792752	81235056	124935312
ANKZ1_HUMAN	Ankyrin repeat and zinc finger domain-containing protein 1 OS=Homo sapiens GN=ANKZF1 PE=1 SV=1	LHS[166.9984]PQTHWK	Yes	405.18848, 405.18854	3	32.6783	115542976	166992688	119076272	145998672	94679856	117393832	107513568	97519176	98970664
ANR11_HUMAN	Ankyrin repeat domain-containing protein 11 OS=Homo sapiens GN=ANKRD11 PE=1 SV=2	VANS[166.9984]PTMVNLLLGK	Yes	768.896	0	89.1011	10767700	6767821	7056070	11914817	8717168	11060382	12350619	8744329	9763841
AN13D_HUMAN	Ankyrin repeat domain-containing protein 13D OS=Homo sapiens GN=ANKRD13D PE=1 SV=2	GPGS[166.9984]PPRT[181.014]PPAPGPPSFEEQLR	Yes	811.034	3	66.0307	44767164	26630846	26676208	23280880	19697448	38835828	41905980	28493982	42568336
ANR17_HUMAN	Ankyrin repeat domain-containing protein 17 OS=Homo sapiens GN=ANKRD17 PE=1 SV=3	APS[166.9984]PAPSSVPLGSEKPSNVSQDR	Yes	796.382	3	49.514	505139744	538556096	425107552	368199328	234358240	408890176	455077888	389957056	427260064
ANR17_HUMAN	Ankyrin repeat domain-containing protein 17 OS=Homo sapiens GN=ANKRD17 PE=1 SV=3	ATVPVAAAT[181.014]AAEGEGSPPAVAAVAGPPAAAEVGGGVGGSSR	Yes	891.939	4	74.7883	193976048	163864672	164812544	189935680	131409296	215316128	238250736	200752736	231455360
ANR17_HUMAN	Ankyrin repeat domain-containing protein 17 OS=Homo sapiens GN=ANKRD17 PE=1 SV=3	AT[181.014]VPVAAATAAEGEGSPPAVAAVAGPPAAAEVGGGVGGSSR	Yes	713.753, 1188.9164	3, 5	74.7593	130305272	106624400	80958208	128762624	89697064	160930240	175755488	133013960	160811920
ANR17_HUMAN	Ankyrin repeat domain-containing protein 17 OS=Homo sapiens GN=ANKRD17 PE=1 SV=3	EHYPVSSPSS[166.9984]PSPPAQPGGVSR	Yes	767.35	3	46.4315	192937568	241645008	204451632	215867520	128038816	226423360	224542064	175694736	210558368
ANR17_HUMAN	Ankyrin repeat domain-containing protein 17 OS=Homo sapiens GN=ANKRD17 PE=1 SV=3	EHYPVSSPSS[166.9984]PS[166.9984]PPAQPGGVSR	Yes	794.005	3	47.7219	214256048	272900608	214532784	258227216	147062592	240409552	256286624	222738944	210890144
ANR17_HUMAN	Ankyrin repeat domain-containing protein 17 OS=Homo sapiens GN=ANKRD17 PE=1 SV=3	LTVAS[166.9984]PK	Yes	398.204	2	34.6588	577704448	569164096	535402656	400492000	452571584	534440256	550151680	517694976	468653600
ANR17_HUMAN	Ankyrin repeat domain-containing protein 17 OS=Homo sapiens GN=ANKRD17 PE=1 SV=3	NSPLDC[160.0307]GSAS[166.9984]PNK	Yes	713.787	2	34.7799	191164832	204791120	169250288	156613376	126062736	198230560	181599664	181629024	174440912
ANR17_HUMAN	Ankyrin repeat domain-containing protein 17 OS=Homo sapiens GN=ANKRD17 PE=1 SV=3	SGPS[166.9984]PLSSPNGK	Yes	604.27	2	34.9884	46972372	63299228	59234656	61986208	35094136	53187420	54062060	53966168	54249176
ANKR2_HUMAN	Ankyrin repeat domain-containing protein 2 OS=Homo sapiens GN=ANKRD2 PE=1 SV=3	KTS[166.9984]LDLR	Yes	456.731	2	38.7901	235127376	261703712	228720592	217965216	149634576	246535888	237511072	224370560	221240336
ANR26_HUMAN	Ankyrin repeat domain-containing protein 26 OS=Homo sapiens GN=ANKRD26 PE=1 SV=3	ESVNS[166.9984]PVFGK	Yes	572.257	2	47.4827	74581744	76117112	68568776	73440680	41555520	66578348	69688016	59952184	65332600
ANR50_HUMAN	Ankyrin repeat domain-containing protein 50 OS=Homo sapiens GN=ANKRD50 PE=1 SV=4	SNC[160.0307]C[160.0307]NSAVNAPSLVMNSGNNASGVSGK	No	899.399	3	57.6776	81580232	73512664	56826844	91477272	47634256	84372688	77318864	69026824	73476800
ANR54_HUMAN	Ankyrin repeat domain-containing protein 54 OS=Homo sapiens GN=ANKRD54 PE=1 SV=2	DSANANDVETVQQLLEDGADPC[160.0307]AADDKGR	No	1025.46	3	79.6116	82890320	51556764	54051452	89752192	51778264	87673016	74541920	73878104	66155136
SWAHC_HUMAN	Ankyrin repeat domain-containing protein SOWAHC OS=Homo sapiens GN=SOWAHC PE=1 SV=1	DLVMGSS[166.9984]PQLKR	Yes	470.89893, 705.8448	2, 3	50.6384	352244928	425369056	313660384	358702720	194278416	362948576	352027968	301354336	307128480
ANK1_HUMAN	Ankyrin-1 OS=Homo sapiens GN=ANK1 PE=1 SV=3	EADAATSFLR	No	540.77	2	55.627	332534	871283	453748	310651	54022008	497009	4797418	3510997	2.51174e+06
ANK1_HUMAN	Ankyrin-1 OS=Homo sapiens GN=ANK1 PE=1 SV=3	PYSVGFR	No	413.216	2	47.601	991422	425973	249813	0	53226112	0	3.23426e+06	2.94677e+06	3.43582e+06
ANK1_HUMAN	Ankyrin-1 OS=Homo sapiens GN=ANK1 PE=1 SV=3	VMELLLK	No	423.261	2	68.8473	819327	2.01997e+06	1.75992e+06	3.28057e+06	20514534	2.59885e+06	3.57226e+06	1.4954e+06	3380887
ANK1_HUMAN	Ankyrin-1 OS=Homo sapiens GN=ANK1 PE=1 SV=3	YLLQNK	No	389.726	2	39.0172	262603	811033	670980	872937	41105980	404246	2.12861e+06	2.744e+06	1.94377e+06
ANXA1_HUMAN	Annexin A1 OS=Homo sapiens GN=ANXA1 PE=1 SV=2	GGPGSAVS[166.9984]PYPTFNPSSDVAALHK	Yes	812.713	3	69.8549	13278546	8436534	12686036	9161931	10191731	1.51062e+06	20663370	8567755	13539930
ANXA1_HUMAN	Annexin A1 OS=Homo sapiens GN=ANXA1 PE=1 SV=2	DITSDTSGDFR	No	607.27	2	45.1567	62453252	68876720	63502792	60568184	45773000	68733784	63241788	70041824	61239668
ANXA1_HUMAN	Annexin A1 OS=Homo sapiens GN=ANXA1 PE=1 SV=2	GDRSEDFGVNEDLADSDAR	No	689.968	3	52.306	111361744	128118544	108630744	126509456	79356080	116357536	118559336	103872848	114344384
ANXA1_HUMAN	Annexin A1 OS=Homo sapiens GN=ANXA1 PE=1 SV=2	GLGTDEDTLIEILASR	No	568.3	3	95.9651	2.36974e+06	5554110	3.98587e+06	2.09971e+06	982829	6.07046e+06	2.14068e+06	842214	341859
ANXA1_HUMAN	Annexin A1 OS=Homo sapiens GN=ANXA1 PE=1 SV=2	GVDEATIIDILTK	No	694.388	2	93.1718	5.48907e+06	2684943	3503389	2864748	1.96608e+06	8508102	3.20707e+06	3.15945e+06	3719739
ANXA1_HUMAN	Annexin A1 OS=Homo sapiens GN=ANXA1 PE=1 SV=2	QAWFIENEEQEYVQTVK	No	714.345	3	77.0333	20750684	19408282	14928600	12386822	11014938	17201394	26203420	14031604	10233460
ANXA1_HUMAN	Annexin A1 OS=Homo sapiens GN=ANXA1 PE=1 SV=2	SEDFGVNEDLADSDAR	No	870.372	2	56.3727	54108048	46531748	41013600	57435148	42252456	54625640	61063888	47676264	53127472
ANX11_HUMAN	Annexin A11 OS=Homo sapiens GN=ANXA11 PE=1 SV=1	DAQELYAAGENR	No	668.81	0	42.0892	33840668	41823532	40404848	35362196	27792500	44198492	34705656	35860956	35971588
ANXA2_HUMAN	Annexin A2 OS=Homo sapiens GN=ANXA2 PE=1 SV=2	TPAQY[243.0297]DASELKASMKGLGT[181.014]DEDSLIEIIC[160.0307]SR	Yes	890.397	0	89.1397	7.6725e+06	3.59724e+06	3.35116e+06	8581759	3.78659e+06	7.05821e+06	5.49733e+06	7429681	7846219
ANXA2_HUMAN	Annexin A2 OS=Homo sapiens GN=ANXA2 PE=1 SV=2	GLGTDEDS[166.9984]LIEIIC[160.0307]SR	Yes	929.419	2	88.0337	18084786	12141792	6.28999e+06	14568320	7237093	9146877	14301701	6766730	7.90687e+06
ANXA2_HUMAN	Annexin A2 OS=Homo sapiens GN=ANXA2 PE=1 SV=2	GLGT[181.014]DEDSLIEIIC[160.0307]SR	Yes	619.948	3	88.0495	9256740	9269804	7.17097e+06	9890621	8879482	12024908	13256976	7684751	7.38228e+06
ANXA2_HUMAN	Annexin A2 OS=Homo sapiens GN=ANXA2 PE=1 SV=2	LSLEGDHST[181.014]PPSAYGSVK	Yes	642.294	3	53.5591	618645568	677244864	567301824	683067072	415584064	615987840	638697600	527817792	629712896
ANXA2_HUMAN	Annexin A2 OS=Homo sapiens GN=ANXA2 PE=1 SV=2	AEDGSVIDYELIDQDAR	No	636.9666, 954.94635	2, 3	70.5715	23749756	10114410	18617712	6771748	18122118	31934516	26963158	11783799	14782341
ANXA2_HUMAN	Annexin A2 OS=Homo sapiens GN=ANXA2 PE=1 SV=2	ALLYLC[160.0307]GGDD	No	548.7525, 548.7527	0, 2	71.1348	28461576	20597040	30001228	20104240	31705490	23255550	27421680	23723550	17872372
ANXA2_HUMAN	Annexin A2 OS=Homo sapiens GN=ANXA2 PE=1 SV=2	AYTNFDAERDALNIETAIK	No	719.027	3	75.0118	7462574	9644417	9430864	11776648	4.74993e+06	24695494	9117590	5.31544e+06	5725452
ANXA2_HUMAN	Annexin A2 OS=Homo sapiens GN=ANXA2 PE=1 SV=2	DALNIETAIK	No	544.304	2	63.2601	4.80385e+06	9006609	6385304	12058931	4675059	6932259	10042732	8343641	6712366
ANXA2_HUMAN	Annexin A2 OS=Homo sapiens GN=ANXA2 PE=1 SV=2	DIISDTSGDFR	No	613.29	2	59.1375	30267228	23999508	26912990	18047748	18889456	21058476	23318982	17829392	22350496
ANXA2_HUMAN	Annexin A2 OS=Homo sapiens GN=ANXA2 PE=1 SV=2	GLGTDEDSLIEIIC[160.0307]SR	No	593.2927, 889.43665	2, 3	88.9356	128936144	116624736	87741888	120986144	64282848	181593072	110393904	88103960	61544448
ANXA2_HUMAN	Annexin A2 OS=Homo sapiens GN=ANXA2 PE=1 SV=2	GVDEVTIVNILTNR	No	514.9544, 771.9279	2, 3	89.3411	197135072	151720608	145710880	151988400	109109064	270984192	160163952	113256744	82901088
ANXA2_HUMAN	Annexin A2 OS=Homo sapiens GN=ANXA2 PE=1 SV=2	RAEDGSVIDYELIDQDAR	No	688.999	3	65.6547	142847008	126673848	128676152	120472112	107668712	157191552	133307624	106676184	138296672
ANXA2_HUMAN	Annexin A2 OS=Homo sapiens GN=ANXA2 PE=1 SV=2	TDLEKDIISDTSGDFR	No	604.628	3	67.4117	556843	12105102	5211486	6962031	1.16106e+06	10659680	116600	7384361	10974946
ANXA2_HUMAN	Annexin A2 OS=Homo sapiens GN=ANXA2 PE=1 SV=2	TNQELQEINR	No	622.815	2	38.9753	1180854656	1259164416	1034194944	988213056	791406976	1233101824	1146198272	1154881664	1049118656
ANXA7_HUMAN	Annexin A7 OS=Homo sapiens GN=ANXA7 PE=1 SV=3	DENQSINHQMAQEDAQR	No	1007.44	2	34.6108	11938560	11461344	5475179	7.77413e+06	2682739	5.31664e+06	5097600	8494440	2.31e+06
ANTR1_HUMAN	Anthrax toxin receptor 1 OS=Homo sapiens GN=ANTXR1 PE=1 SV=2	EVPPPPAEES[166.9984]EEEDDDGLPK	Yes	753.6455, 753.6459, 1129.9645, 1129.965	0, 2, 3	52.5748	758191744	755086272	888549952	739299264	494917632	697804096	751069312	755897856	728558848
KI67_HUMAN	Antigen KI-67 OS=Homo sapiens GN=MKI67 PE=1 SV=2	MPC[160.0307]ESS[166.9984]PPESADTPTSTR	Yes	1015.4	2	41.0457	211854160	243723776	150404416	222204224	146810464	303373440	252473440	238065120	245236880
KI67_HUMAN	Antigen KI-67 OS=Homo sapiens GN=MKI67 PE=1 SV=2	AQSLVISPPAPS[166.9984]PR	Yes	500.5923, 750.385	2, 3	61.8946	468729568	529307008	472060928	546371904	455680128	568323456	564579968	480470944	534578048
KI67_HUMAN	Antigen KI-67 OS=Homo sapiens GN=MKI67 PE=1 SV=2	DIIIFVGT[181.014]PVQK	Yes	705.375	2	81.6652	48172352	38167232	39648132	35925048	41388708	50601776	41815884	24040992	31110248
KI67_HUMAN	Antigen KI-67 OS=Homo sapiens GN=MKI67 PE=1 SV=2	DINTFLGT[181.014]PVQK	Yes	706.844	2	66.6498	15465954	16590727	10650916	20461170	7025643	16580747	15212024	16488867	21279280
KI67_HUMAN	Antigen KI-67 OS=Homo sapiens GN=MKI67 PE=1 SV=2	DINTFVGT[181.014]PVEK	Yes	700.329	2	59.5576	117965728	119507792	103114000	108815936	81256832	112834496	118334168	97592872	101337584
KI67_HUMAN	Antigen KI-67 OS=Homo sapiens GN=MKI67 PE=1 SV=2	ELFQT[181.014]PDHTEESTTDDK	Yes	691.615	3	47.9304	127121816	148808928	139489584	133078104	81118880	127083184	127401024	120368856	125304528
KI67_HUMAN	Antigen KI-67 OS=Homo sapiens GN=MKI67 PE=1 SV=2	ELFQT[181.014]PDHTEESTTDDKTTK	Yes	801.677	3	44.3682	78661680	91133776	71608704	69258688	37244548	71306832	77401040	73792200	68539216
KI67_HUMAN	Antigen KI-67 OS=Homo sapiens GN=MKI67 PE=1 SV=2	ELFQT[181.014]PGHTEEAVAAGK	Yes	622.285	3	56.1627	47071288	45798708	36103492	46369292	30620780	48587048	46534436	39151436	43581476
KI67_HUMAN	Antigen KI-67 OS=Homo sapiens GN=MKI67 PE=1 SV=2	ELFQT[181.014]PGTDKPTTDEK	Yes	629.619	3	49.0469	63356544	91373400	82102880	97309088	53477568	100010824	92489352	74051440	81492720
KI67_HUMAN	Antigen KI-67 OS=Homo sapiens GN=MKI67 PE=1 SV=2	IAC[160.0307]KS[166.9984]PPPESVDTPTSTK	Yes	665.6432, 997.9607, 997.9609	0, 2, 3	38.6722	863587136	1249721216	1020922880	903321408	605288192	1028950336	1024972032	997647936	952870976
KI67_HUMAN	Antigen KI-67 OS=Homo sapiens GN=MKI67 PE=1 SV=2	ILC[160.0307]KS[166.9984]PQSDPADTPTNTK	Yes	684.982	3	38.1968	47492768	76006072	54744952	55412628	36315192	69544704	56648928	63568400	54145484
KI67_HUMAN	Antigen KI-67 OS=Homo sapiens GN=MKI67 PE=1 SV=2	IPC[160.0307]DS[166.9984]PQSDPVDTPTSTK	Yes	1012.93	0	45.8551	3538267	4784957	2.33364e+06	3.56769e+06	1.91045e+06	3331448	2.90351e+06	4207955	4212254
KI67_HUMAN	Antigen KI-67 OS=Homo sapiens GN=MKI67 PE=1 SV=2	IPC[160.0307]ES[166.9984]PPLEVVDTTASTKR	Yes	727.3494, 727.37146	0, 3	63.3433	24042534	39108092	23839690	31100848	21762012	31001948	37173812	18522354	18544340
KI67_HUMAN	Antigen KI-67 OS=Homo sapiens GN=MKI67 PE=1 SV=2	IPC[160.0307]KSS[166.9984]PELEDTATSSK	Yes	965.428	2	39.7057	4.94131e+06	5784151	8.05263e+06	5.40827e+06	3364965	6215994	8421075	12322952	4.70351e+06
KI67_HUMAN	Antigen KI-67 OS=Homo sapiens GN=MKI67 PE=1 SV=2	IPC[160.0307]KS[166.9984]PPPELTDTATSTK	Yes	674.98676, 674.98694	3	48.5584	139469392	149618064	144613408	167840960	85990136	125680904	163377952	114233512	138069632
KI67_HUMAN	Antigen KI-67 OS=Homo sapiens GN=MKI67 PE=1 SV=2	IPC[160.0307]KS[166.9984]SPELEDTATSSK	Yes	643.956	3	39.6839	166243632	261565472	229662816	218478736	131775024	218911952	234593888	221097200	227107392
KI67_HUMAN	Antigen KI-67 OS=Homo sapiens GN=MKI67 PE=1 SV=2	KLT[181.014]PSAGK	Yes	441.228	2	23.5628	41943220	37631508	23231504	81732176	29889420	23035994	52541236	60362120	57500340
KI67_HUMAN	Antigen KI-67 OS=Homo sapiens GN=MKI67 PE=1 SV=2	LDLLGNLPGS[166.9984]KR	Yes	454.90945, 454.90952	0, 3	68.2637	47292232	32478560	36508944	20898110	26368412	54033912	38873880	46072404	42719208
KI67_HUMAN	Antigen KI-67 OS=Homo sapiens GN=MKI67 PE=1 SV=2	LDQPGNLPGS[166.9984]NRR	Yes	501.908	3	37.6119	64183864	73250328	83345080	70369856	49800408	82563408	80872920	71946632	77299840
KI67_HUMAN	Antigen KI-67 OS=Homo sapiens GN=MKI67 PE=1 SV=2	LKIS[166.9984]LGK	Yes	419.743	2	51.3837	94880288	100471232	89978432	94463096	77429144	103100848	96870048	76977192	90606584
KI67_HUMAN	Antigen KI-67 OS=Homo sapiens GN=MKI67 PE=1 SV=2	LKTS[166.9984]LGK	Yes	413.725	2	31.1347	89341712	107522264	104054400	93229312	72919232	106293616	97333536	98280656	95039656
KI67_HUMAN	Antigen KI-67 OS=Homo sapiens GN=MKI67 PE=1 SV=2	RPQT[181.014]PKEEAQALEDLTGFK	Yes	746.6986, 746.6991	0, 3	74.2995	65388772	56071840	42172964	59212996	36938048	70739008	61544276	44187824	50798152
KI67_HUMAN	Antigen KI-67 OS=Homo sapiens GN=MKI67 PE=1 SV=2	SGGSGHAVAEPAS[166.9984]PEQELDQNK	Yes	763.332	3	44.8474	375744768	467587328	401733216	403351232	254866544	440733344	444181248	375058400	397854560
KI67_HUMAN	Antigen KI-67 OS=Homo sapiens GN=MKI67 PE=1 SV=2	SGGSGHAVAEPAS[166.9984]PEQELDQNKGK	Yes	825.038	3	41.3507	18093684	32248976	30180492	16294231	15658479	23713558	27627038	28451568	23754318
KI67_HUMAN	Antigen KI-67 OS=Homo sapiens GN=MKI67 PE=1 SV=2	TPVQYSQQQNS[166.9984]PQK	Yes	856.885	2	31.6695	25447166	31910882	14588572	17673264	17876922	36444464	29127266	21059228	30619706
AP1B1_HUMAN	AP-1 complex subunit beta-1 OS=Homo sapiens GN=AP1B1 PE=1 SV=1	KPTETQELVQQVLSLATQDSDNPDLR	No	975.836	3	100.359	6.35008e+06	2.92699e+06	4640177	3874343	1.24553e+06	10061135	4.59287e+06	1996319	539876
AP1G1_HUMAN	AP-1 complex subunit gamma-1 OS=Homo sapiens GN=AP1G1 PE=1 SV=5	NDDDSSEAMNDILAQVATNTETSK	No	857.04504, 1285.0599	2, 3	82.2055	326939136	231761456	223183712	294059264	200509904	305912288	326545024	251882976	293427616
AP2B1_HUMAN	AP-2 complex subunit beta OS=Homo sapiens GN=AP2B1 PE=1 SV=1	KPSETQELVQQVLSLATQDSDNPDLR	No	971.15894, 971.15924	0, 3	99.9827	27429438	13678393	14885486	15152395	9430136	30345810	19498144	9266308	5660246
AAK1_HUMAN	AP2-associated protein kinase 1 OS=Homo sapiens GN=AAK1 PE=1 SV=2	ILS[166.9984]DVTHSAVFGVPASK	Yes	603.3045, 904.4536	2, 3	81.9227	438914176	447852992	327604480	350046944	239219776	394080512	430822016	328980576	385379296
AAK1_HUMAN	AP2-associated protein kinase 1 OS=Homo sapiens GN=AAK1 PE=1 SV=2	REQGGSGLGSGSS[166.9984]GGGGSTSGLGSGYIGR	Yes	874.721	0	51.689	17655076	15429668	10954206	17477340	6256312	18485698	20790926	15862228	13256612
AAK1_HUMAN	AP2-associated protein kinase 1 OS=Homo sapiens GN=AAK1 PE=1 SV=2	RILS[166.9984]DVTHSAVFGVPASK	Yes	655.34	3	74.587	87184696	79149840	54147416	56221176	39437584	71400432	72010536	44820348	55329736
AAK1_HUMAN	AP2-associated protein kinase 1 OS=Homo sapiens GN=AAK1 PE=1 SV=2	VGSLT[181.014]PPSSPK	Yes	575.282	2	43.9923	20855328	27585248	22457116	29704906	19168754	20963484	26075752	26463016	21656920
AAK1_HUMAN	AP2-associated protein kinase 1 OS=Homo sapiens GN=AAK1 PE=1 SV=2	VQTT[181.014]PPPAVQGQK	Yes	715.856	2	36.3838	111303024	105948776	109410856	98007384	73470128	105310944	114088664	106626016	89229328
AAK1_HUMAN	AP2-associated protein kinase 1 OS=Homo sapiens GN=AAK1 PE=1 SV=2	QPQAPPTPQQTPSTQAQGLPAQAQATPQHQQQLFLK	No	973.257	4	62.845	56563348	61092212	40908356	26367392	10574793	62708420	75869696	49162288	40328592
AP3B1_HUMAN	AP-3 complex subunit beta-1 OS=Homo sapiens GN=AP3B1 PE=1 SV=3	EGDELEDNGKNFYES[166.9984]DDDQKEK	Yes	895.356	3	43.9259	341391136	431547200	363439808	340688672	211829088	352567232	377058016	331909216	333199264
AP3B1_HUMAN	AP-3 complex subunit beta-1 OS=Homo sapiens GN=AP3B1 PE=1 SV=3	NFYES[166.9984]DDDQKEK	Yes	533.2068, 799.306	2, 3	33.6184	755019072	916785472	692617792	753197120	489487648	911374976	783080768	768028992	826095168
AP3D1_HUMAN	AP-3 complex subunit delta-1 OS=Homo sapiens GN=AP3D1 PE=1 SV=1	HSSLPTES[166.9984]DEDIAPAQQVDIVTEEMPENALPS[166.9984]DEDDKDPNDPYR	Yes	1268.03	4	79.9416	114266528	80198600	73814728	135458064	76981912	141815456	138750608	112439848	127915248
AP3D1_HUMAN	AP-3 complex subunit delta-1 OS=Homo sapiens GN=AP3D1 PE=1 SV=1	NTETSKS[166.9984]PEKDVPMVEK	Yes	666.9745, 999.958	2, 3	42.4971	1387570944	1629249408	1361466240	1367401472	855648192	1395693440	1508044928	1343916288	1351601152
API5_HUMAN	Apoptosis inhibitor 5 OS=Homo sapiens GN=API5 PE=1 SV=2	ASEDTTSGS[166.9984]PPKK	Yes	462.2042, 692.8028, 692.8029	0, 2, 3	19.6403	3168620800	4301372928	3764062720	4373387264	2716110336	4060835584	4055580672	4163178240	3792509440
API5_HUMAN	Apoptosis inhibitor 5 OS=Homo sapiens GN=API5 PE=1 SV=2	RASEDTTSGS[166.9984]PPKK	Yes	514.23816, 514.2384, 770.8536	0, 3	20.0977	267980160	661023488	278855392	902593664	218778128	579615424	186718800	479060608	432507648
API5_HUMAN	Apoptosis inhibitor 5 OS=Homo sapiens GN=API5 PE=1 SV=2	QQLVELVAEQADLEQTFNPSDPDC[160.0307]VDR	No	1039.49	3	89.2625	23464602	16554816	15861521	15895875	10585416	29116014	30481084	10829811	14309044
AIFM1_HUMAN	Apoptosis-inducing factor 1, mitochondrial OS=Homo sapiens GN=AIFM1 PE=1 SV=1	SLS[166.9984]AIDR	Yes	421.195	2	43.8779	37431008	40398256	38916164	33511444	30816686	41096948	34940632	34678692	32156794
ASPP2_HUMAN	Apoptosis-stimulating of p53 protein 2 OS=Homo sapiens GN=TP53BP2 PE=1 SV=2	IPRPLS[166.9984]PTK	Yes	544.797	2	42.756	246975728	275678880	234185424	251041536	175563728	243545520	244645856	240604864	214349728
ASPP2_HUMAN	Apoptosis-stimulating of p53 protein 2 OS=Homo sapiens GN=TP53BP2 PE=1 SV=2	RSS[166.9984]ITEPEGPNGPNIQK	Yes	635.302	3	42.9866	36984080	53129052	40217112	38288148	22664608	45517848	50265036	42707380	46064836
ACINU_HUMAN	Apoptotic chromatin condensation inducer in the nucleus OS=Homo sapiens GN=ACIN1 PE=1 SV=1	SRS[166.9984]T[181.014]PVRDR	Yes	617.26	0	18.3834	1.28594e+06	71724392	2742296	85432248	4.0521e+06	49090940	23789236	55855312	39694160
ACINU_HUMAN	Apoptotic chromatin condensation inducer in the nucleus OS=Homo sapiens GN=ACIN1 PE=1 SV=1	AAKLS[166.9984]EGSQPAEEEEDQETPSR	Yes	823.354	3	37.7187	377464960	423850688	362309248	382698592	246910720	468999648	441138912	411511200	414629472
ACINU_HUMAN	Apoptotic chromatin condensation inducer in the nucleus OS=Homo sapiens GN=ACIN1 PE=1 SV=1	AAKLS[166.9984]EGS[166.9984]QPAEEEEDQETPSR	Yes	850.009	3	38.6529	141044784	170170208	130894672	77825696	53800756	102285072	134725728	106634296	116368928
ACINU_HUMAN	Apoptotic chromatin condensation inducer in the nucleus OS=Homo sapiens GN=ACIN1 PE=1 SV=1	AES[166.9984]PAEKVPEESVLPLVQK	Yes	710.696	3	71.2374	655633792	801322048	639058176	611564928	557753984	734963648	800381952	635091008	761790656
ACINU_HUMAN	Apoptotic chromatin condensation inducer in the nucleus OS=Homo sapiens GN=ACIN1 PE=1 SV=1	ASLVALPEQTASEEET[181.014]PPPLLTK	Yes	834.41907, 834.4196	3	81.9359	46122740	47382624	38524152	56658464	35163200	46571984	62796360	40634096	59415596
ACINU_HUMAN	Apoptotic chromatin condensation inducer in the nucleus OS=Homo sapiens GN=ACIN1 PE=1 SV=1	ASLVALPEQTAS[166.9984]EEETPPPLLTK	Yes	834.4193, 1251.1249	2, 3	83.3698	300108320	221225952	237452224	300750336	205143248	276959360	341506848	319948992	306069888
ACINU_HUMAN	Apoptotic chromatin condensation inducer in the nucleus OS=Homo sapiens GN=ACIN1 PE=1 SV=1	GVPAGNS[166.9984]DTEGGQPGR	Yes	789.8305, 789.83057	2	29.9076	137079616	188971040	143989088	141855184	96178256	192555488	168124208	170694320	170246416
ACINU_HUMAN	Apoptotic chromatin condensation inducer in the nucleus OS=Homo sapiens GN=ACIN1 PE=1 SV=1	GVPAGNS[166.9984]DTEGGQPGRK	Yes	569.587	3	26.9302	17868394	30035928	26117624	20987248	23101452	33219924	24528132	24918294	15694752
ACINU_HUMAN	Apoptotic chromatin condensation inducer in the nucleus OS=Homo sapiens GN=ACIN1 PE=1 SV=1	LQPERGS[166.9984]PK	Yes	546.266	2	22.3793	2293910784	2208283904	2323155968	2241698048	1077219584	2202274048	2487406592	2213022720	2089875712
ACINU_HUMAN	Apoptotic chromatin condensation inducer in the nucleus OS=Homo sapiens GN=ACIN1 PE=1 SV=1	LS[166.9984]EGSQPAEEEEDQETPSR	Yes	1099.44	2	37.8037	4051867	11481554	981912	3.31675e+06	734360	8622808	6562177	1892481	5173654
ACINU_HUMAN	Apoptotic chromatin condensation inducer in the nucleus OS=Homo sapiens GN=ACIN1 PE=1 SV=1	RLS[166.9984]QPESAEK	Yes	408.859	0	27.2853	12123664	5.25638e+06	11841876	4149703	860974	6557094	6.90609e+06	15403030	7679674
ACINU_HUMAN	Apoptotic chromatin condensation inducer in the nucleus OS=Homo sapiens GN=ACIN1 PE=1 SV=1	SLIPDIKPLAGQEAVVDLHADDSRIS[166.9984]EDETER	Yes	1200.25	3	80.2143	96795152	49898972	70406160	58832336	16205368	83614432	33175760	8266151	0
ACINU_HUMAN	Apoptotic chromatin condensation inducer in the nucleus OS=Homo sapiens GN=ACIN1 PE=1 SV=1	SLIPDIKPLAGQEAVVDLHADDS[166.9984]RISEDETER	Yes	720.55164, 900.43787	4, 5	80.2502	2402475776	1579151104	1648462976	1747780224	1032049472	2334285312	1416848768	589161664	460492544
ACINU_HUMAN	Apoptotic chromatin condensation inducer in the nucleus OS=Homo sapiens GN=ACIN1 PE=1 SV=1	SLS[166.9984]PGVSR	Yes	441.708	2	34.4887	932613760	1069327488	902037824	869898304	717540032	957287360	948580032	954383552	850445056
ACINU_HUMAN	Apoptotic chromatin condensation inducer in the nucleus OS=Homo sapiens GN=ACIN1 PE=1 SV=1	SSSISEEKGDS[166.9984]DDEKPR	Yes	649.272	3	25.6069	388172192	644427648	403453792	470441952	257558400	428474144	431588800	381438368	446750848
ACINU_HUMAN	Apoptotic chromatin condensation inducer in the nucleus OS=Homo sapiens GN=ACIN1 PE=1 SV=1	TAQVPS[166.9984]PPR	Yes	516.747	2	40.5119	4006398208	4677861376	3811760384	3768260352	2743300864	4030349568	3997659392	3944689408	3682134272
ACINU_HUMAN	Apoptotic chromatin condensation inducer in the nucleus OS=Homo sapiens GN=ACIN1 PE=1 SV=1	TTS[166.9984]PLEEEER	Yes	635.764	2	35.9504	195234688	211973120	184834448	162210656	129127288	205609488	190295744	204925840	175123456
ACINU_HUMAN	Apoptotic chromatin condensation inducer in the nucleus OS=Homo sapiens GN=ACIN1 PE=1 SV=1	KC[160.0307]EAEEAEPPAATQPQTSETQTSHLPESER	No	835.38214, 1113.5068	3, 4	43.1878	465726624	372498624	335802560	341615680	287972896	464726272	514534432	427058016	423105856
ACINU_HUMAN	Apoptotic chromatin condensation inducer in the nucleus OS=Homo sapiens GN=ACIN1 PE=1 SV=1	LSEGSQPAEEEEDQETPSR	No	1059.46	2	35.4856	8.30282e+06	6216465	1.85482e+06	7178714	6105380	12456598	10114962	6541556	15826549
ACINU_HUMAN	Apoptotic chromatin condensation inducer in the nucleus OS=Homo sapiens GN=ACIN1 PE=1 SV=1	NLKTEEEEEEEEEEEEDDEEEEGDDEGQK	No	1167.11	0	42.0871	20523772	10174719	22488968	17222092	17322112	9547498	29019766	17554984	13369644
APTX_HUMAN	Aprataxin OS=Homo sapiens GN=APTX PE=1 SV=2	DAAQEAEAGTGLEPGSNSGQC[160.0307]SVPLKK	No	901.096	3	51.5021	76682568	70582720	52637404	84597432	46332296	81070384	78369184	52539712	73971128
ARAF_HUMAN	A-Raf proto-oncogene serine/threonine-protein kinase OS=Homo sapiens GN=ARAF PE=1 SV=2	GS[166.9984]PSPASVSSGR	Yes	584.754	2	29.9619	170952528	259505840	159574656	155157888	74698360	194787696	181034928	173218240	180167440
GIT1_HUMAN	ARF GTPase-activating protein GIT1 OS=Homo sapiens GN=GIT1 PE=1 SV=2	HGS[166.9984]GADSDYENTQSGDPLLGLEGK	Yes	843.02527, 843.02545	3	66.4081	78203696	59151572	42452968	61656828	91141680	63611608	97201312	62159472	74745856
GIT1_HUMAN	ARF GTPase-activating protein GIT1 OS=Homo sapiens GN=GIT1 PE=1 SV=2	SLSS[166.9984]PTDNLELSLR	Yes	806.385	2	73.5886	148307920	141186816	162451376	139052112	117528832	170050176	160811200	131891656	148306896
ARFP1_HUMAN	Arfaptin-1 OS=Homo sapiens GN=ARFIP1 PE=1 SV=2	KWS[166.9984]LNTYK	Yes	560.266	2	51.6619	292143296	337301312	328902464	68423096	39073904	56536968	184559664	168493696	159641888
ARFP1_HUMAN	Arfaptin-1 OS=Homo sapiens GN=ARFIP1 PE=1 SV=2	NSAAEIPVTSNGEVDDSR	No	930.932	2	48.2569	34637132	18248496	19386526	28222520	18006608	31874188	28261178	22624846	21562716
AGFG1_HUMAN	Arf-GAP domain and FG repeats-containing protein 1 OS=Homo sapiens GN=AGFG1 PE=1 SV=2	GTPSQS[166.9984]PVVGR	Yes	582.774	2	32.186	1175714432	1517100160	1056290752	1005872896	624354048	1107565184	1159988864	1124119424	1056508736
AGAP1_HUMAN	Arf-GAP with GTPase, ANK repeat and PH domain-containing protein 1 OS=Homo sapiens GN=AGAP1 PE=1 SV=4	LDPPPS[166.9984]PHANR	Yes	427.53	0	32.2776	32509946	57734300	37523936	42245320	23445038	59118992	37340776	42219056	42557264
AGAP3_HUMAN	Arf-GAP with GTPase, ANK repeat and PH domain-containing protein 3 OS=Homo sapiens GN=AGAP3 PE=1 SV=2	ATPATAPGTS[166.9984]PR	Yes	603.779	2	30.0665	19561562	20424784	14888611	18948180	14589317	20329692	24281422	14538977	20586750
ASAP1_HUMAN	Arf-GAP with SH3 domain, ANK repeat and PH domain-containing protein 1 OS=Homo sapiens GN=ASAP1 PE=1 SV=3	QASEDS[166.9984]NDLTPTLPETPVPLPR	Yes	819.723	3	83.9838	15051562	10667641	8754115	15301996	6375849	11629556	16088440	11506786	15691335
ASAP1_HUMAN	Arf-GAP with SH3 domain, ANK repeat and PH domain-containing protein 1 OS=Homo sapiens GN=ASAP1 PE=1 SV=3	TLS[166.9984]DPPSPLPHGPPNK	Yes	578.614	3	55.4938	56325972	58637208	48947944	72793696	40829984	56117988	60398256	47006436	46608708
ASAP1_HUMAN	Arf-GAP with SH3 domain, ANK repeat and PH domain-containing protein 1 OS=Homo sapiens GN=ASAP1 PE=1 SV=3	TLS[166.9984]DPPS[166.9984]PLPHGPPNK	Yes	605.269	3	56.0452	28258722	27893704	19006334	13115411	8535629	6.90992e+06	21694194	14665785	18571786
ASAP2_HUMAN	Arf-GAP with SH3 domain, ANK repeat and PH domain-containing protein 2 OS=Homo sapiens GN=ASAP2 PE=1 SV=3	LLHEDLDES[166.9984]DDDMDEK	Yes	666.9215, 999.876	2, 3	49.1432	124684184	173077568	126480520	162754272	84496768	135201664	148447776	129497616	120899408
ARGL1_HUMAN	Arginine and glutamate-rich protein 1 OS=Homo sapiens GN=ARGLU1 PE=1 SV=1	ASS[166.9984]PPDRIDIFGR	Yes	504.23935, 755.85547	2, 3	66.4203	3182400768	3331703552	3040973824	3286377472	2601588992	3457170944	3371680256	3014135040	3263454976
RSRC2_HUMAN	Arginine/serine-rich coiled-coil protein 2 OS=Homo sapiens GN=RSRC2 PE=1 SV=1	SLSRT[181.014]PS[166.9984]PPPFR	Yes	501.225	3	50.8154	319679712	393893344	331481216	395493024	233377744	318801344	359500480	297977088	330753600
RSRC2_HUMAN	Arginine/serine-rich coiled-coil protein 2 OS=Homo sapiens GN=RSRC2 PE=1 SV=1	DGLAPEKTS[166.9984]PDRDK	Yes	804.867	2	29.7321	267234368	315300288	264754800	244571888	149671136	306255520	238390704	300033504	226128640
RSRC2_HUMAN	Arginine/serine-rich coiled-coil protein 2 OS=Homo sapiens GN=RSRC2 PE=1 SV=1	EQSEVSVS[166.9984]PR	Yes	599.261	2	34.5347	1307350144	1485566592	1200368512	1242596096	803848960	1322308224	1336757376	1325102208	1184330624
RSRC2_HUMAN	Arginine/serine-rich coiled-coil protein 2 OS=Homo sapiens GN=RSRC2 PE=1 SV=1	KEQSEVSVS[166.9984]PR	Yes	442.541	3	31.576	131735208	135207440	161720640	106899688	78339320	131765584	140049696	147831616	132905600
RSRC2_HUMAN	Arginine/serine-rich coiled-coil protein 2 OS=Homo sapiens GN=RSRC2 PE=1 SV=1	KEQSEVS[166.9984]VS[166.9984]PR	Yes	703.292	2	32.6318	12683722	12790536	15367151	9150724	5.36821e+06	15180356	17813436	14653790	12077888
PNISR_HUMAN	Arginine/serine-rich protein PNISR OS=Homo sapiens GN=PNISR PE=1 SV=2	QRS[166.9984]PIALPVK	Yes	396.888	3	54.091	56088680	69957112	57540592	60582080	44410676	77217280	69528744	61523744	63792928
PNISR_HUMAN	Arginine/serine-rich protein PNISR OS=Homo sapiens GN=PNISR PE=1 SV=2	QRS[166.9984]PIALPVKQEPPQIDAVK	Yes	765.414	3	63.4933	96145768	143944592	111544376	133795440	58501628	150721024	121436536	116244376	143170256
RERE_HUMAN	Arginine-glutamic acid dipeptide repeats protein OS=Homo sapiens GN=RERE PE=1 SV=2	EKVAS[166.9984]DTEEADR	Yes	715.295	2	25.7305	12060862	19858108	16222820	23039974	5854523	30342780	23527272	26671924	20913360
SYRC_HUMAN	Arginyl-tRNA synthetase, cytoplasmic OS=Homo sapiens GN=RARS PE=1 SV=2	NC[160.0307]GC[160.0307]LGASPNLEQLQEENLK	No	758.68835, 1137.5294	2, 3	65.957	203871008	161279040	158292336	169126864	124589528	191721808	184093968	162880592	182296528
ASHWN_HUMAN	Ashwin OS=Homo sapiens GN=C2orf49 PE=1 SV=1	KSPSGPVKS[166.9984]PPLSPVGTT[181.014]PVK	Yes	740.708	3	54.5191	52241380	59063100	55618236	71016240	49423568	67747232	55204916	55962980	59457040
ASHWN_HUMAN	Ashwin OS=Homo sapiens GN=C2orf49 PE=1 SV=1	KSPSGPVKS[166.9984]PPLSPVGTTPVK	Yes	714.052	3	54.0282	370675456	458714976	390230720	513059680	319000640	514692928	466358400	422185664	449394368
ASHWN_HUMAN	Ashwin OS=Homo sapiens GN=C2orf49 PE=1 SV=1	KSPSGPVKS[166.9984]PPLS[166.9984]PVGTTPVK	Yes	740.707	3	54.1978	240556288	280213184	196162560	142158944	82083392	140840832	213945072	163588560	185868080
ASHWN_HUMAN	Ashwin OS=Homo sapiens GN=C2orf49 PE=1 SV=1	KSPS[166.9984]GPVKS[166.9984]PPLS[166.9984]PVGTTPVK	Yes	767.363	3	55.8658	65022716	78488736	49313976	43080004	22078206	36340340	54892964	48393416	45455624
ASHWN_HUMAN	Ashwin OS=Homo sapiens GN=C2orf49 PE=1 SV=1	KS[166.9984]PSGPVKS[166.9984]PPLSPVGTTPVK	Yes	740.707	0	57.0724	17898720	19029408	20856762	28161876	22496382	27678000	31331164	25603700	22492698
SYNC_HUMAN	Asparaginyl-tRNA synthetase, cytoplasmic OS=Homo sapiens GN=NARS PE=1 SV=1	EGIDPTPYYWYTDQR	No	952.428	0	73.7075	3.54831e+06	1.63212e+06	3.02693e+06	1.27395e+06	1.01689e+06	9236555	1.8663e+06	2.44854e+06	4.09124e+06
SYNC_HUMAN	Asparaginyl-tRNA synthetase, cytoplasmic OS=Homo sapiens GN=NARS PE=1 SV=1	KEDGTFYEFGEDIPEAPER	No	743.671	3	69.8374	28571504	27939898	18967854	30914832	16458061	28949824	32258172	19532784	26384136
ASPH_HUMAN	Aspartyl/asparaginyl beta-hydroxylase OS=Homo sapiens GN=ASPH PE=1 SV=3	FETLEPEVSHEETEHSYHVEETVSQDC[160.0307]NQDMEEMMSEQENPDSSEPVVEDER	No	1237.31	5	69.6921	118185712	71616944	85990680	104737240	28299632	45892824	94274056	11497212	1.36946e+06
ASPH_HUMAN	Aspartyl/asparaginyl beta-hydroxylase OS=Homo sapiens GN=ASPH PE=1 SV=3	LGIYDADGDGDFDVDDAK	No	950.90814, 950.90955	0, 2	67.4045	15987104	14471581	10136822	9464953	12094558	17685860	16005420	14252140	9543370
ASPH_HUMAN	Aspartyl/asparaginyl beta-hydroxylase OS=Homo sapiens GN=ASPH PE=1 SV=3	NDLGVGYLLIGDNDNAK	No	597.6358, 895.9497	2, 3	80.1595	547134080	410051744	431018464	431332960	434900992	530491776	539590208	435885952	472836640
PEA15_HUMAN	Astrocytic phosphoprotein PEA-15 OS=Homo sapiens GN=PEA15 PE=1 SV=2	DIIRQPS[166.9984]EEEIIK	Yes	825.411	2	59.9241	178393632	221875952	194399632	265527344	154546224	221098944	219925520	226273024	185765280
PEA15_HUMAN	Astrocytic phosphoprotein PEA-15 OS=Homo sapiens GN=PEA15 PE=1 SV=2	QPS[166.9984]EEEIIK	Yes	576.763	2	46.1771	1177405056	1326424576	1112700032	1336787328	838366016	1361831424	1287525248	1225331072	1082639744
ATX10_HUMAN	Ataxin-10 OS=Homo sapiens GN=ATXN10 PE=1 SV=1	NLTEDNSQNQDLIAK	No	851.916	2	46.3062	207917840	192158656	172571152	194342464	141553744	217758976	209516048	204558000	186076816
ATX1L_HUMAN	Ataxin-1-like OS=Homo sapiens GN=ATXN1L PE=1 SV=1	RES[166.9984]EALDSPNSK	Yes	706.806	2	28.3425	10666483	19544392	8451397	13849268	6235403	16004206	14757192	13414859	18627008
ATX2_HUMAN	Ataxin-2 OS=Homo sapiens GN=ATXN2 PE=1 SV=2	ENIKPNETSPS[166.9984]FSK	Yes	829.377	2	39.8498	335374560	356167072	273577632	312105856	206268560	390259712	329080000	337961312	303404416
ATX2_HUMAN	Ataxin-2 OS=Homo sapiens GN=ATXN2 PE=1 SV=2	GIS[166.9984]PVVSEHR	Yes	387.52	3	41.3225	15389559	14647949	18895548	8091800	8.03901e+06	10691735	13870724	9944287	14471649
ATX2_HUMAN	Ataxin-2 OS=Homo sapiens GN=ATXN2 PE=1 SV=2	QNSIGNTPSGPVLASPQAGIIPTEAVAMPIPAAS[166.9984]PTPASPASNR	Yes	1079.54	4	91.7061	40673800	21851116	35340860	28080684	20757316	27608114	63268808	34370624	57918856
ATX2_HUMAN	Ataxin-2 OS=Homo sapiens GN=ATXN2 PE=1 SV=2	RGPEVTSQGVQTS[166.9984]SPAC[160.0307]K	Yes	656.966	3	36.1128	57027252	47033996	52869188	55791704	26015844	53963868	57282920	45335984	52752072
ATX2L_HUMAN	Ataxin-2-like protein OS=Homo sapiens GN=ATXN2L PE=1 SV=2	EKEVDGLLTSEPMGS[166.9984]PVSSK	Yes	724.005	3	62.3941	312780800	322919840	263259088	273802432	204678448	285429952	308784608	271494336	307635936
ATX2L_HUMAN	Ataxin-2-like protein OS=Homo sapiens GN=ATXN2L PE=1 SV=2	EVDGLLTSEPMGS[166.9984]PVSSK	Yes	956.933	2	67.4836	298454240	250280960	236464512	235158640	202061984	289890272	357559680	244620976	247849968
ATX2L_HUMAN	Ataxin-2-like protein OS=Homo sapiens GN=ATXN2L PE=1 SV=2	EVDGLLTSEPM[147.0354]GS[166.9984]PVSSK	Yes	964.932	2	58.8051	35330788	26511128	32945940	29544150	34605732	43418856	31520630	37804708	45269728
ATX2L_HUMAN	Ataxin-2-like protein OS=Homo sapiens GN=ATXN2L PE=1 SV=2	GPPQS[166.9984]PVFEGVYNNSR	Yes	609.9402, 914.4056	0, 2, 3	61.1319	849038400	822783552	726626496	809726528	557828160	794937600	872508928	767237312	797280896
ATX2L_HUMAN	Ataxin-2-like protein OS=Homo sapiens GN=ATXN2L PE=1 SV=2	LQPSSS[166.9984]PENSLDPFPPR	Yes	649.9662, 649.9666, 974.44635, 974.4472	0, 2, 3	70.4625	166935696	172581392	157588288	163656000	122069528	194979776	181410704	160190368	194673296
ATX2L_HUMAN	Ataxin-2-like protein OS=Homo sapiens GN=ATXN2L PE=1 SV=2	QGSGRES[166.9984]PSLASR	Yes	471.21573, 706.31995	2, 3	28.8215	1307717376	1785022464	1389134336	1748768128	819687232	1728352256	1757871744	1632047104	1447582208
ATX2L_HUMAN	Ataxin-2-like protein OS=Homo sapiens GN=ATXN2L PE=1 SV=2	RPPGGTS[166.9984]PPNGGLPGPLATSAAPPGPPAAASPC[160.0307]LGPVAAAGSGLR	Yes	821.613	5	82.7303	49250744	67913048	40676516	42230524	9700185	47474888	72824752	65400696	61063860
ATX2L_HUMAN	Ataxin-2-like protein OS=Homo sapiens GN=ATXN2L PE=1 SV=2	RPPGGT[181.014]SPPNGGLPGPLATSAAPPGPPAAASPC[160.0307]LGPVAAAGSGLR	Yes	1026.77	4	82.6948	315094688	521836352	405364736	300846592	97995808	421127776	479034784	454236512	549185920
ATX2L_HUMAN	Ataxin-2-like protein OS=Homo sapiens GN=ATXN2L PE=1 SV=2	SAAPAPISASC[160.0307]PEPPIGSAVPTSSASIPVTSSVSDPGVGSISPAS[166.9984]PK	Yes	1113.79	4	82.2836	31691360	25046308	29768062	18207134	13444406	17864148	34194548	28614150	27966166
ATX2L_HUMAN	Ataxin-2-like protein OS=Homo sapiens GN=ATXN2L PE=1 SV=2	STSTPTS[166.9984]PGPR	Yes	584.256	2	26.4617	296928160	363896064	263674784	125622144	102690368	200506000	238765440	223819600	247942432
ATX2L_HUMAN	Ataxin-2-like protein OS=Homo sapiens GN=ATXN2L PE=1 SV=2	TESVSDKEDKPPLAPSGGTEGPEQPPPPC[160.0307]PSQT[181.014]GSPPVGLIK	Yes	1087.02	4	65.4275	462898304	418145664	332176256	358339872	237278592	469161952	478676352	376411488	478822048
ATX2L_HUMAN	Ataxin-2-like protein OS=Homo sapiens GN=ATXN2L PE=1 SV=2	TLS[166.9984]SPSNRPSGETSVPPPPAVGR	Yes	790.72	3	51.5272	162073952	214343168	165186976	184223712	100110968	174329696	199115472	147341280	168493312
ATX2L_HUMAN	Ataxin-2-like protein OS=Homo sapiens GN=ATXN2L PE=1 SV=2	GPPQSPVFEGVYNNSR	No	874.422	2	60.5119	8845748	9080321	10735688	9129663	11785212	5755459	10244138	8760511	23789412
AT7L2_HUMAN	Ataxin-7-like protein 2 OS=Homo sapiens GN=ATXN7L2 PE=2 SV=1	KLS[166.9984]PGPTTLKR	Yes	426.571	3	36.8488	6429221	12694492	6.76954e+06	10165106	6.66391e+06	14231248	5650447	8293484	12390918
SAMD1_HUMAN	Atherin OS=Homo sapiens GN=SAMD1 PE=1 SV=1	AAAAAATAPPS[166.9984]PGPAQPGPR	Yes	612.63196, 918.4447	2, 3	41.0253	661103552	802714688	633292352	571708928	399451552	637181888	717532544	669028160	672915072
SAMD1_HUMAN	Atherin OS=Homo sapiens GN=SAMD1 PE=1 SV=1	RGAT[181.014]PPAPPR	Yes	550.274	2	32.2847	203907296	250773712	193822048	180401216	124246464	202224688	194002544	205094544	180174592
ATLA2_HUMAN	Atlastin-2 OS=Homo sapiens GN=ATL2 PE=1 SV=2	RTS[166.9984]DPSAAVNHVSSTTSLGENYEDDDLVNSDEVMK	Yes	1288.22	3	65.8811	58925600	51132616	56542012	67449680	42230828	93575736	91524104	79100152	65205348
ATLA2_HUMAN	Atlastin-2 OS=Homo sapiens GN=ATL2 PE=1 SV=2	RT[181.014]SDPSAAVNHVSSTTSLGENYEDDDLVNSDEVMK	Yes	966.419	4	65.8827	231519008	185749344	180501824	179613344	132239208	192787648	257580256	159321616	213774000
ATLA2_HUMAN	Atlastin-2 OS=Homo sapiens GN=ATL2 PE=1 SV=2	DSQSWIGGNNEPLTGFTWR	No	722.3398, 1083.0079	2, 3	87.1011	40420244	32030446	30122968	28904634	21809108	24517714	32645718	30161844	18597266
ATLA3_HUMAN	Atlastin-3 OS=Homo sapiens GN=ATL3 PE=1 SV=1	GGSDPETTGIQIWSEVFTVEKPGGK	No	873.769	3	93.7494	11994568	11994138	10344602	10194420	6013150	30759228	13876944	4476921	7673712
ATPA_HUMAN	ATP synthase subunit alpha, mitochondrial OS=Homo sapiens GN=ATP5A1 PE=1 SV=1	GMSLNLEPDNVGVVVFGNDK	No	702.0175, 1052.523	2, 3	88.7509	171863728	99010712	150550240	129346376	118306976	188753136	152042480	94329336	67881608
ATPA_HUMAN	ATP synthase subunit alpha, mitochondrial OS=Homo sapiens GN=ATP5A1 PE=1 SV=1	GM[147.0354]SLNLEPDNVGVVVFGNDK	No	1060.52	2	82.1749	3.37372e+06	3.69217e+06	4259716	7.3478e+06	2.02511e+06	11721984	3554865	6934499	6659942
ATPB_HUMAN	ATP synthase subunit beta, mitochondrial OS=Homo sapiens GN=ATP5B PE=1 SV=3	EGNDLYHEMIESGVINLK	No	687.671	3	82.5854	15823844	16876374	12290596	20693360	11889971	23462416	18266670	11668294	7.60671e+06
ATPB_HUMAN	ATP synthase subunit beta, mitochondrial OS=Homo sapiens GN=ATP5B PE=1 SV=3	LVLEVAQHLGESTVR	No	550.977	3	67.0713	16499842	9929569	12756819	3.88557e+06	12168480	18998980	13040394	1.16801e+06	3044189
ATPG_HUMAN	ATP synthase subunit gamma, mitochondrial OS=Homo sapiens GN=ATP5C1 PE=1 SV=1	ELIEIISGAAALD	No	657.861	0	92.5652	1.64254e+06	1.23451e+06	1.88045e+06	369960	5.66292e+06	835529	1.67587e+06	1.50612e+06	832424
ATAD1_HUMAN	ATPase family AAA domain-containing protein 1 OS=Homo sapiens GN=ATAD1 PE=1 SV=1	EYVNSTSEES[166.9984]HDEDEIRPVQQQDLHR	Yes	805.85	4	46.6477	164054128	207842288	182631008	177622240	100422752	181577760	197944320	166249632	189864320
ATAD2_HUMAN	ATPase family AAA domain-containing protein 2 OS=Homo sapiens GN=ATAD2 PE=1 SV=1	DDSQNAIDHKIESDTEETQDTSVDHNETGNT[181.014]GESSVEENEK	Yes	1154.22	4	49.2219	14257285	13510732	10311914	24118666	11315006	19775284	23615078	15029180	18519562
ATAD2_HUMAN	ATPase family AAA domain-containing protein 2 OS=Homo sapiens GN=ATAD2 PE=1 SV=1	KPNIFYSGPAS[166.9984]PARPR	Yes	613.3086, 919.45886	2, 3	50.125	2053032448	2387203584	1911293568	2208449280	1278127616	2105102464	2140225792	1802468480	1934894976
ATAD2_HUMAN	ATPase family AAA domain-containing protein 2 OS=Homo sapiens GN=ATAD2 PE=1 SV=1	LSSAGPRS[166.9984]PYC[160.0307]K	Yes	701.813	2	31.6677	66506004	78994928	61035276	58719060	60646068	69440736	72424448	62920212	69137184
ATAD2_HUMAN	ATPase family AAA domain-containing protein 2 OS=Homo sapiens GN=ATAD2 PE=1 SV=1	NNSNTC[160.0307]NIENELEDSR	No	636.93787, 954.90326	2, 3	52.9309	310756992	289435840	274673088	310132640	183910192	292171680	284881504	278878112	241815344
ATAD2_HUMAN	ATPase family AAA domain-containing protein 2 OS=Homo sapiens GN=ATAD2 PE=1 SV=1	NNSNTC[160.0307]NIENELEDSRK	No	679.636	3	48.1738	229859280	251289520	208335392	246653808	158355888	240348640	250505152	205589696	211743840
ATD2B_HUMAN	ATPase family AAA domain-containing protein 2B OS=Homo sapiens GN=ATAD2B PE=1 SV=2	ENTLFDIHRS[166.9984]PAR	Yes	545.926	3	53.4542	32909258	40668984	26185100	36998492	19472756	35906724	41105108	26991720	33079400
ATD2B_HUMAN	ATPase family AAA domain-containing protein 2B OS=Homo sapiens GN=ATAD2B PE=1 SV=2	HAALC[160.0307]AMEVLPLALPS[166.9984]PPR	Yes	708.357	3	95.6466	15703212	15550222	11463997	18425472	6.00773e+06	16429241	11641544	12191888	7930221
ATD3A_HUMAN	ATPase family AAA domain-containing protein 3A OS=Homo sapiens GN=ATAD3A PE=1 SV=2	DALNLAQMQEQTLQLEQQSK	No	772.721	3	78.5751	38053232	25631926	29594514	37996932	26073710	28766502	32179094	24408400	29716978
ATAD5_HUMAN	ATPase family AAA domain-containing protein 5 OS=Homo sapiens GN=ATAD5 PE=1 SV=3	DVVDLSES[166.9984]LPLAEELNLLKK	Yes	769.068	3	100.639	8655148	6.09591e+06	5.5436e+06	6622278	3.69009e+06	6.97432e+06	7977886	3.49037e+06	1.70485e+06
ATAD5_HUMAN	ATPase family AAA domain-containing protein 5 OS=Homo sapiens GN=ATAD5 PE=1 SV=3	ISST[181.014]PTTETIR	Yes	643.303	2	40.2128	25871884	31756088	20961102	17807382	12261716	29464184	26961706	27379500	20559372
WRIP1_HUMAN	ATPase WRNIP1 OS=Homo sapiens GN=WRNIP1 PE=1 SV=2	RLS[166.9984]ESSALK	Yes	535.766	2	35.3197	1556088704	1477787136	1304206208	1132384768	807835584	1195984512	1487745152	1297154944	1108855296
WRIP1_HUMAN	ATPase WRNIP1 OS=Homo sapiens GN=WRNIP1 PE=1 SV=2	RPAAAAAAGSAS[166.9984]PR	Yes	445.21713, 667.322	2, 3	25.6722	1865945472	2162338816	1717163776	2348709632	1306768896	2153430272	2020777856	1738708736	1923129856
ABCF1_HUMAN	ATP-binding cassette sub-family F member 1 OS=Homo sapiens GN=ABCF1 PE=1 SV=2	KLSVPT[181.014]S[166.9984]DEEDEVPAPKPR	Yes	752.0065, 1127.5039	2, 3	53.1838	1951624064	2489063680	1858279552	2599717888	1189096192	2260388608	2221760768	1907520768	2192080640
ABCF1_HUMAN	ATP-binding cassette sub-family F member 1 OS=Homo sapiens GN=ABCF1 PE=1 SV=2	KLS[166.9984]VPT[181.014]S[166.9984]DEEDEVPAPKPR	Yes	778.66125, 778.6618	3	54.3063	118737080	294745536	86412640	266208560	57128656	328861600	174006512	242238464	252679072
ABCF1_HUMAN	ATP-binding cassette sub-family F member 1 OS=Homo sapiens GN=ABCF1 PE=1 SV=2	LSVPT[181.014]S[166.9984]DEEDEVPAPKPR	Yes	709.30804, 1063.454	2, 3	55.6847	1731242112	2298772992	1634358016	2293269248	984909440	2002613248	1877793920	1803130240	2002509568
ABCF1_HUMAN	ATP-binding cassette sub-family F member 1 OS=Homo sapiens GN=ABCF1 PE=1 SV=2	AEQGS[166.9984]EEEGEGEEEEEEGGESK	Yes	811.95715, 1217.432	2, 3	30.4894	47627356	31148758	50838516	25262490	35055404	55878312	57946456	34896644	38730912
ABCF1_HUMAN	ATP-binding cassette sub-family F member 1 OS=Homo sapiens GN=ABCF1 PE=1 SV=2	GGNVFAALIQDQS[166.9984]EEEEEEEKHPPKPAKPEK	Yes	708.93604, 885.9175, 885.9184, 885.919, 1180.8872	0, 3, 4, 5	63.8032	2489187072	2453595648	1577298432	2558976000	981828800	2277549824	2942552064	1709858176	1472462976
ABCF1_HUMAN	ATP-binding cassette sub-family F member 1 OS=Homo sapiens GN=ABCF1 PE=1 SV=2	KAEQGS[166.9984]EEEGEGEEEEEEGGESK	Yes	854.65576, 1281.4797	2, 3	28.381	881091712	1052087936	791276928	758401024	566693760	899399808	1015986880	720348736	927024768
ABCF1_HUMAN	ATP-binding cassette sub-family F member 1 OS=Homo sapiens GN=ABCF1 PE=1 SV=2	KLSVPTS[166.9984]DEEDEVPAPKPR	Yes	544.26495, 725.3508, 725.3515, 1087.5216	2, 3, 4	51.6828	2826268928	3240568576	2735321344	3442600704	1944564480	3038992640	3218621184	2553491456	3044996864
ABCF1_HUMAN	ATP-binding cassette sub-family F member 1 OS=Homo sapiens GN=ABCF1 PE=1 SV=2	LSVPTS[166.9984]DEEDEVPAPKPR	Yes	682.6528, 1023.4756	2, 3	54.8176	5041918976	5651402752	4655604736	5850015232	3436539392	5455392256	5449606656	4646181888	5178799616
ABCF1_HUMAN	ATP-binding cassette sub-family F member 1 OS=Homo sapiens GN=ABCF1 PE=1 SV=2	QQPPEPEWIGDGESTS[166.9984]PSDK	Yes	755.31775, 1132.4728	0, 2	59.9175	342442496	331825280	267055120	327680992	187697008	293666528	380583104	358710304	298272768
ABCF1_HUMAN	ATP-binding cassette sub-family F member 1 OS=Homo sapiens GN=ABCF1 PE=1 SV=2	LQGQLEQGDDTAAER	No	815.887	2	36.7643	21875408	13251882	9823958	10916911	9224389	18347954	23198896	12655599	13954783
ACLY_HUMAN	ATP-citrate synthase OS=Homo sapiens GN=ACLY PE=1 SV=3	AKPAMPQDSVPS[166.9984]PR	Yes	780.865	2	42.5445	258848960	339469600	260898656	272699648	141531536	241958464	282159552	263069888	224901552
ACLY_HUMAN	ATP-citrate synthase OS=Homo sapiens GN=ACLY PE=1 SV=3	TAS[166.9984]FSESR	Yes	482.692	2	29.4778	1449513088	1852608128	1543564288	1555397888	1260222080	1775201024	1680164352	1634130304	1636236032
RECQ4_HUMAN	ATP-dependent DNA helicase Q4 OS=Homo sapiens GN=RECQL4 PE=1 SV=1	AATKS[166.9984]PQPTPGR	Yes	645.813	2	22.1299	14260445	4364733	14210776	6625956	5175265	2.80029e+06	14932198	5260870	6.31733e+06
RECQ5_HUMAN	ATP-dependent DNA helicase Q5 OS=Homo sapiens GN=RECQL5 PE=1 SV=2	YTGEEDGAGGHS[166.9984]PAPPQTEEC[160.0307]LR	Yes	846.68	3	43.4921	144077264	162025200	127256856	85282768	61641904	104427384	139199568	104710864	125072824
DHX9_HUMAN	ATP-dependent RNA helicase A OS=Homo sapiens GN=DHX9 PE=1 SV=4	SEEVPAFGVAS[166.9984]PPPLTDTPDTTANAEGDLPTTMGGPLPPHLALK	Yes	898.63605, 1123.0437, 1497.053, 1497.0532, 1497.0549	0, 3, 4, 5	94.2995	615409728	659767552	688993216	673049408	402563136	664709120	737336128	718840768	712120512
DHX9_HUMAN	ATP-dependent RNA helicase A OS=Homo sapiens GN=DHX9 PE=1 SV=4	SEEVPAFGVAS[166.9984]PPPLTDTPDTTANAEGDLPTTM[147.0354]GGPLPPHLALK	Yes	1127.0421, 1127.0424	4	89.9092	202161616	160964272	224971632	169196816	132855864	232313632	251602336	236072624	248194976
DHX9_HUMAN	ATP-dependent RNA helicase A OS=Homo sapiens GN=DHX9 PE=1 SV=4	AENNSEVGASGYGVPGPTWDR	No	721.66235, 1081.9897	2, 3	61.7348	188784992	179168464	153465600	188444192	141523584	228835216	227372496	183419280	201639504
DHX9_HUMAN	ATP-dependent RNA helicase A OS=Homo sapiens GN=DHX9 PE=1 SV=4	DDDGGEDDDANC[160.0307]NLIC[160.0307]GDEYGPETR	No	934.685	3	57.537	205049728	189603248	151706864	182231408	126307624	223992944	200254208	171168848	195910112
DHX9_HUMAN	ATP-dependent RNA helicase A OS=Homo sapiens GN=DHX9 PE=1 SV=4	DKDDDGGEDDDANC[160.0307]NLIC[160.0307]GDEYGPETR	No	1015.72473, 1523.0826	2, 3	54.1678	15297263616	15076284416	12292916224	15839969280	10050649088	16193923072	16088023040	13713405952	14854394880
DHX9_HUMAN	ATP-dependent RNA helicase A OS=Homo sapiens GN=DHX9 PE=1 SV=4	KDKDDDGGEDDDANC[160.0307]NLIC[160.0307]GDEYGPETR	No	794.069	4	50.799	191870304	183870864	150297648	220985232	135130112	182969600	248121776	152282176	151926224
DHX9_HUMAN	ATP-dependent RNA helicase A OS=Homo sapiens GN=DHX9 PE=1 SV=4	KFESEILEAISQNSVVIIR	No	725.7392, 725.73975	3	102.177	7.85311e+06	7.10898e+06	3.41591e+06	2.32059e+06	7128417	7.09426e+06	210304	11591724	6976943
DHX9_HUMAN	ATP-dependent RNA helicase A OS=Homo sapiens GN=DHX9 PE=1 SV=4	TTQVPQFILDDFIQNDR	No	684.013, 684.0131, 1025.5159	0, 2, 3	95.7426	234121824	163934176	193046416	222572096	143874448	236712288	207494608	185192288	139555424
DDX1_HUMAN	ATP-dependent RNA helicase DDX1 OS=Homo sapiens GN=DDX1 PE=1 SV=2	DQLSVLENGVDIVVGTPGR	No	656.684	3	90.5993	6572874	11945937	10036936	13452671	11562302	22935144	13631325	3.95224e+06	3310401
DDX1_HUMAN	ATP-dependent RNA helicase DDX1 OS=Homo sapiens GN=DDX1 PE=1 SV=2	ELAEQTLNNIK	No	636.843	2	52.6478	77277544	78456040	67518568	71602416	63998552	79527528	88350392	72667160	74607488
DDX18_HUMAN	ATP-dependent RNA helicase DDX18 OS=Homo sapiens GN=DDX18 PE=1 SV=2	ETENNVEKPDNDEDESEVPSLPLGLTGAFEDTSFASLC[160.0307]NLVNENTLK	No	1296.1	4	102.289	98786768	76798296	145224528	84156736	105191976	123461944	150885328	105993824	63161872
DDX24_HUMAN	ATP-dependent RNA helicase DDX24 OS=Homo sapiens GN=DDX24 PE=1 SV=1	AQAVSEEEEEEEGKS[166.9984]SSPK	Yes	710.63	3	29.9453	188371088	243801120	195229504	170810528	126373920	194314544	259665776	178543872	211721952
DDX24_HUMAN	ATP-dependent RNA helicase DDX24 OS=Homo sapiens GN=DDX24 PE=1 SV=1	AQAVS[166.9984]EEEEEEEGK	Yes	822.319	2	32.2551	237804624	266051552	216668912	188923520	151367648	255568096	238714848	232368176	239902240
DDX24_HUMAN	ATP-dependent RNA helicase DDX24 OS=Homo sapiens GN=DDX24 PE=1 SV=1	AQAVS[166.9984]EEEEEEEGKSSSPK	Yes	710.63	3	32.1209	28294624	43362176	35767736	25083770	14010519	39256712	39660256	33585112	42117412
DDX24_HUMAN	ATP-dependent RNA helicase DDX24 OS=Homo sapiens GN=DDX24 PE=1 SV=1	KAQAVS[166.9984]EEEEEEEGK	Yes	886.367	0	29.6869	23631154	22585074	13711319	15381436	12403796	22426062	25966412	20023184	19525414
DDX24_HUMAN	ATP-dependent RNA helicase DDX24 OS=Homo sapiens GN=DDX24 PE=1 SV=1	SPGKAEAES[166.9984]DALPDDTVIESEALPSDIAAEAR	Yes	1112.18	3	80.8838	755148544	592403328	617333568	779619712	481232864	814629184	835811072	680036480	752124288
DDX24_HUMAN	ATP-dependent RNA helicase DDX24 OS=Homo sapiens GN=DDX24 PE=1 SV=1	QNENEEENLDKEQTGNLK	No	711.33	3	37.2459	80476512	78911664	56139708	53116152	44751292	84623016	83573096	69992816	77425640
DDX24_HUMAN	ATP-dependent RNA helicase DDX24 OS=Homo sapiens GN=DDX24 PE=1 SV=1	QNENEEENLDKEQTGNLKQELDDK	No	715.8327, 954.10736	3, 4	47.7039	553463936	675362624	511465216	559337088	337708192	611284992	602359808	555217280	555790784
DDX3X_HUMAN	ATP-dependent RNA helicase DDX3X OS=Homo sapiens GN=DDX3X PE=1 SV=3	SSFFSDRGSGS[166.9984]R	Yes	457.18927, 457.18948	3	42.8524	77683352	99801616	116711848	116416504	90760632	98005744	106224920	101307016	110792672
DDX3X_HUMAN	ATP-dependent RNA helicase DDX3X OS=Homo sapiens GN=DDX3X PE=1 SV=3	S[166.9984]HVAVENALGLDQQFAGLDLNSSDNQSGGSTASK	Yes	875.147	4	84.7815	58568752	43503372	42963592	56298128	49843780	51809680	66301100	42173216	30040924
DDX3X_HUMAN	ATP-dependent RNA helicase DDX3Y OS=Homo sapiens GN=DDX3Y PE=1 SV=2	FS[166.9984]GGFGAR	Yes	439.682	2	45.1041	202230624	215571408	209454064	179162288	141947952	204818208	193871504	175480960	176716496
DDX42_HUMAN	ATP-dependent RNA helicase DDX42 OS=Homo sapiens GN=DDX42 PE=1 SV=1	ANFDEENAYFEDEEEDSSNVDLPYIPAENS[166.9984]PTR	Yes	1296.1971, 1296.1975, 1296.1984	3	83.4135	113858864	42655968	98495872	71351808	90399408	88030960	135535200	101483248	100266280
DDX42_HUMAN	ATP-dependent RNA helicase DDX42 OS=Homo sapiens GN=DDX42 PE=1 SV=1	QQFHSKPVDS[166.9984]DS[166.9984]DDDPLEAFMAEVEDQAAR	Yes	885.1101, 1179.8109	3, 4	102.278	52973752	43289836	22631842	56856540	28257396	59218324	34749908	69551624	66157080
DDX42_HUMAN	ATP-dependent RNA helicase DDX42 OS=Homo sapiens GN=DDX42 PE=1 SV=1	YMAENPTAGVVQEEEEDNLEYDS[166.9984]DGNPIAPTK	Yes	1202.51	0, 3	71.8431	57591240	39692848	50775136	60387140	47704592	64448584	84666592	79586320	86232544
DDX42_HUMAN	ATP-dependent RNA helicase DDX42 OS=Homo sapiens GN=DDX42 PE=1 SV=1	YMAENPTAGVVQEEEEDNLEYDS[166.9984]DGNPIAPTKK	Yes	934.1576, 1245.2087	3, 4	68.6453	1330107520	1058979776	1148962560	1066305664	804162688	1237928448	1399859200	1171751424	1354117504
DDX42_HUMAN	ATP-dependent RNA helicase DDX42 OS=Homo sapiens GN=DDX42 PE=1 SV=1	YM[147.0354]AENPTAGVVQEEEEDNLEYDS[166.9984]DGNPIAPTKK	Yes	938.1564, 1250.5388	3, 4	65.9324	132583296	84096688	112093456	103157744	115177128	178529104	144689632	151355808	204533600
DDX42_HUMAN	ATP-dependent RNA helicase DDX42 OS=Homo sapiens GN=DDX42 PE=1 SV=1	GIPGFGNTGNISGAPVTYPSAGAQGVNNTASGNNSR	No	1135.55	3	71.7892	2197966848	1754875008	1825261568	1903840256	1450192256	2478935040	2586672128	2094281728	2477591296
DDX42_HUMAN	ATP-dependent RNA helicase DDX42 OS=Homo sapiens GN=DDX42 PE=1 SV=1	GNNNVMSNYEAYKPSTGAMGDR	No	792.683	3	54.3907	537294272	524926400	356288800	510155552	290573248	451430368	474552576	416011712	426497056
DDX42_HUMAN	ATP-dependent RNA helicase DDX42 OS=Homo sapiens GN=DDX42 PE=1 SV=1	GNNNVMSNYEAYKPSTGAM[147.0354]GDR	No	798.015	3	49.4014	76365048	72765376	52747340	72532912	54910864	71136584	77595736	62945064	73057888
DDX42_HUMAN	ATP-dependent RNA helicase DDX42 OS=Homo sapiens GN=DDX42 PE=1 SV=1	GNNNVM[147.0354]SNYEAYKPSTGAMGDR	No	798.014	3	46.4413	23131556	13608053	15181002	8640918	9401006	20471720	12924803	17720594	14485538
DDX42_HUMAN	ATP-dependent RNA helicase DDX42 OS=Homo sapiens GN=DDX42 PE=1 SV=1	VVQGDIGEANEDVTQIVEILHSGPSK	No	912.135	3	90.8192	29108234	18657466	21199638	23977274	10578675	44799384	19533716	12464085	14880692
DDX51_HUMAN	ATP-dependent RNA helicase DDX51 OS=Homo sapiens GN=DDX51 PE=1 SV=2	RVNDAEPGS[166.9984]PEAPQGK	Yes	866.388	2	30.2627	30957160	41963256	34532280	35037308	25170096	50930408	40530612	43753656	41898064
DDX51_HUMAN	ATP-dependent RNA helicase DDX51 OS=Homo sapiens GN=DDX51 PE=1 SV=2	VNDAEPGS[166.9984]PEAPQGK	Yes	788.339	2	31.1689	434535936	509555456	406614816	343315200	311004544	528301024	502925888	406763680	476986336
DDX54_HUMAN	ATP-dependent RNA helicase DDX54 OS=Homo sapiens GN=DDX54 PE=1 SV=2	IDDRDS[166.9984]DEEGASDR	Yes	553.87604, 830.30975	2, 3	24.6964	1337038464	1444322176	1253189632	1668530944	753095104	1636269952	1599396096	1389709952	1526761472
DDX54_HUMAN	ATP-dependent RNA helicase DDX54 OS=Homo sapiens GN=DDX54 PE=1 SV=2	KLGPGRPLPTFPTSEC[160.0307]TS[166.9984]DVEPDTR	Yes	710.08606, 946.4455	3, 4	63.1891	794707264	848969024	738981568	816909248	400894560	819568640	950860864	705191808	825355776
DDX54_HUMAN	ATP-dependent RNA helicase DDX54 OS=Homo sapiens GN=DDX54 PE=1 SV=2	LGPGRPLPTFPTSEC[160.0307]TS[166.9984]DVEPDTR	Yes	903.745	3	68.2971	1113762048	958861824	883441920	988197056	740485504	1167924352	1220345728	923716160	1143996928
DDX54_HUMAN	ATP-dependent RNA helicase DDX54 OS=Homo sapiens GN=DDX54 PE=1 SV=2	QPEKEEEEEAGES[166.9984]VEDIFSEVVGR	Yes	934.41	3	86.3691	48658192	30133456	25908284	27122150	19842756	36690908	45926688	36885816	23980296
DDX54_HUMAN	ATP-dependent RNA helicase DDX54 OS=Homo sapiens GN=DDX54 PE=1 SV=2	QPEKEEEEEAGESVEDIFSEVVGR	No	907.751	3	89.9779	17996506	20299152	27470616	19539968	16561117	53043096	16183746	31322332	30642004
DDX55_HUMAN	ATP-dependent RNA helicase DDX55 OS=Homo sapiens GN=DDX55 PE=1 SV=2	KREEGS[166.9984]DIEDEDMEELLNDTR	Yes	868.365	3	70.8725	127770296	168157296	131118912	188206144	108764360	169749504	122594816	135996768	105855872
DDX55_HUMAN	ATP-dependent RNA helicase DDX55 OS=Homo sapiens GN=DDX55 PE=1 SV=2	TVDLGIS[166.9984]DLEDDC[160.0307]	Yes	766.2965, 766.2972	2	81.3628	143500688	122369184	110594840	159674256	82434688	129440440	176897376	103295816	103399312
DHX29_HUMAN	ATP-dependent RNA helicase DHX29 OS=Homo sapiens GN=DHX29 PE=1 SV=2	FQSPQIQATIS[166.9984]PPLQPK	Yes	654.0028, 980.5008, 980.5009	0, 2, 3	72.1852	493683680	464556896	459879456	448276704	331448320	498784544	479382560	373603360	457561856
ARI1A_HUMAN	AT-rich interactive domain-containing protein 1A OS=Homo sapiens GN=ARID1A PE=1 SV=3	GPS[166.9984]PSPVGSPASVAQSR	Yes	830.888	2	46.9364	202852176	261433808	198006224	222897264	138110272	214365472	229254496	207047088	211297072
ARI1A_HUMAN	AT-rich interactive domain-containing protein 1A OS=Homo sapiens GN=ARID1A PE=1 SV=3	SHHAPMS[166.9984]PGSSGGGGQPLAR	Yes	656.625	3	38.4019	152091152	190269600	139723168	131627760	74666992	133597984	148316544	133822848	132514784
ARI3A_HUMAN	AT-rich interactive domain-containing protein 3A OS=Homo sapiens GN=ARID3A PE=1 SV=2	AAAAGLGHPAS[166.9984]PGGSEDGPPGSEEEDAAR	Yes	914.054	3	44.3467	37773060	37643820	27092080	28566648	25361884	44118340	42368124	33074120	38227992
ARI3A_HUMAN	AT-rich interactive domain-containing protein 3A OS=Homo sapiens GN=ARID3A PE=1 SV=2	AAAAGLGHPAS[166.9984]PGGSEDGPPGS[166.9984]EEEDAAR	Yes	940.708	3	45.3429	35453112	40286448	20254390	36220016	18625084	33407168	39855544	26671830	31861646
ARI3A_HUMAN	AT-rich interactive domain-containing protein 3A OS=Homo sapiens GN=ARID3A PE=1 SV=2	AAAAGLGHPAS[166.9984]PGGS[166.9984]EDGPPGSEEEDAAR	Yes	940.709	0	46.2269	7.09123e+06	6144259	6.7733e+06	9657119	2.25129e+06	4921530	6.46177e+06	4.2869e+06	6.10282e+06
ARI3A_HUMAN	AT-rich interactive domain-containing protein 3A OS=Homo sapiens GN=ARID3A PE=1 SV=2	EGPGEEHFEDMAS[166.9984]DEDMKPK	Yes	786.636	3	50.197	250095072	286731872	175336416	290938336	141947424	234575520	264316400	215950080	224676352
ARI4B_HUMAN	AT-rich interactive domain-containing protein 4B OS=Homo sapiens GN=ARID4B PE=1 SV=2	LSKPPFQTNPS[166.9984]PEMVSK	Yes	656.317	3	56.3164	211673984	218505536	148311136	234860624	119260192	198928384	234842656	183190256	182325424
ARI4B_HUMAN	AT-rich interactive domain-containing protein 4B OS=Homo sapiens GN=ARID4B PE=1 SV=2	VHADLVISKPVSKS[166.9984]PER	Yes	486.2595, 648.00946	0, 4	44.8663	50007848	52118376	52457420	59988836	34524428	56438724	65058256	44197420	50910684
ARI4B_HUMAN	AT-rich interactive domain-containing protein 4B OS=Homo sapiens GN=ARID4B PE=1 SV=2	VHADLVISKPVS[166.9984]KSPER	Yes	648.01	0	44.9455	9211568	23454324	14573139	16151900	7.76574e+06	15516477	4.44506e+06	17561708	13211499
ARI5B_HUMAN	AT-rich interactive domain-containing protein 5B OS=Homo sapiens GN=ARID5B PE=1 SV=3	AVS[166.9984]PLDPSKEVSGK	Yes	747.366	2	48.9955	30630570	36558096	28972446	41786552	18848888	35802688	32739152	22922652	29426340
ATRIP_HUMAN	ATR-interacting protein OS=Homo sapiens GN=ATRIP PE=1 SV=1	LAAPSVSHVS[166.9984]PR	Yes	434.21878, 650.8244	2, 3	44.8824	770378688	917264000	813886720	795840960	526141312	807339648	797181632	777596864	752679808
ATRIP_HUMAN	ATR-interacting protein OS=Homo sapiens GN=ATRIP PE=1 SV=1	SLVHRLS[166.9984]DGDMTSALR	Yes	613.294	3	58.3815	23005384	20333666	14256042	26481318	6465313	14965311	12623724	13771865	9870848
ATN1_HUMAN	Atrophin-1 OS=Homo sapiens GN=ATN1 PE=1 SV=2	GRAS[166.9984]PGGVSTSSSDGK	Yes	765.334	2	24.6746	46212628	55430192	36205936	61080896	22623640	59914736	51612212	37211524	55114252
ATN1_HUMAN	Atrophin-1 OS=Homo sapiens GN=ATN1 PE=1 SV=2	RAPS[166.9984]PGAYK	Yes	513.742	2	29.5877	464849216	564613120	426914336	462367232	313766272	514648640	527339488	465254976	439753120
ATN1_HUMAN	Atrophin-1 OS=Homo sapiens GN=ATN1 PE=1 SV=2	TEQELPRPQS[166.9984]PSDLDSLDGR	Yes	774.02	3	59.5328	167167760	187634880	147316032	193852912	120472368	181448432	172857328	157031504	176864400
ATN1_HUMAN	Atrophin-1 OS=Homo sapiens GN=ATN1 PE=1 SV=2	TGT[181.014]PPGYR	Yes	464.7	0	31.4536	50628736	70707384	53987532	46648740	43912688	51480296	52871948	54780236	53629600
A16L1_HUMAN	Autophagy-related protein 16-1 OS=Homo sapiens GN=ATG16L1 PE=1 SV=2	ELAEAAKEPLPVEQDDDIEVIVDETSDHTEET[181.014]SPVR	Yes	1022.22	4	81.2842	85235712	67059880	70194440	88098400	46672104	108034072	103234848	56162840	56344340
ATG9A_HUMAN	Autophagy-related protein 9A OS=Homo sapiens GN=ATG9A PE=1 SV=2	HPEPVPEEGS[166.9984]EDELPPQVHKV	Yes	810.3727, 810.37286, 810.37335	3	55.7943	299493728	323495264	265630672	352622208	202710624	318896608	327197920	272296992	308554240
ATG9A_HUMAN	Autophagy-related protein 9A OS=Homo sapiens GN=ATG9A PE=1 SV=2	LEASYSDS[166.9984]PPGEEDLLVHVAEGSK	Yes	870.393	3	76.3395	57457692	50088152	50722556	57962888	43407752	55469496	58149468	46858008	64490312
BIRC6_HUMAN	Baculoviral IAP repeat-containing protein 6 OS=Homo sapiens GN=BIRC6 PE=1 SV=1	LEGDSDDLLEDS[166.9984]DSEEHSR	Yes	743.288	3	48.8895	162039632	189425424	150606944	187463408	110978672	152185456	171049472	141343040	161674240
BAG3_HUMAN	BAG family molecular chaperone regulator 3 OS=Homo sapiens GN=BAG3 PE=1 SV=3	S[166.9984]STPLHS[166.9984]PSPIR	Yes	719.81	2	44.0883	572545600	773362752	564734976	441435744	235807568	636564608	582447296	550778688	526785088
BAG3_HUMAN	BAG family molecular chaperone regulator 3 OS=Homo sapiens GN=BAG3 PE=1 SV=3	SQS[166.9984]PAASDC[160.0307]SSSSSSASLPSSGR	Yes	1140.46	2	36.1168	41936872	45243264	27522600	20149328	29543132	28890680	39740180	30642810	52647292
BAG3_HUMAN	BAG family molecular chaperone regulator 3 OS=Homo sapiens GN=BAG3 PE=1 SV=3	SSTPLHSPS[166.9984]PIR	Yes	453.554	3	44.0353	308991488	437996160	320004352	240553456	149204176	262245552	303020960	293995488	292932096
BAG3_HUMAN	BAG family molecular chaperone regulator 3 OS=Homo sapiens GN=BAG3 PE=1 SV=3	SSTPLHS[166.9984]PSPIR	Yes	679.827	2	43.762	472877184	658381696	347110528	294177312	144574784	365417088	391839776	384716064	357710816
BAG3_HUMAN	BAG family molecular chaperone regulator 3 OS=Homo sapiens GN=BAG3 PE=1 SV=3	SST[181.014]PLHSPSPIR	Yes	453.553	3	44.1326	36150808	41792704	50369432	36993776	26277566	55762384	42375552	45524676	48802000
BAG3_HUMAN	BAG family molecular chaperone regulator 3 OS=Homo sapiens GN=BAG3 PE=1 SV=3	SS[166.9984]LGSHQLPR	Yes	581.274	2	38.5141	182713856	180060176	148318496	127336984	93084552	153162752	165669968	138726752	128140184
BAG3_HUMAN	BAG family molecular chaperone regulator 3 OS=Homo sapiens GN=BAG3 PE=1 SV=3	SS[166.9984]TPLHS[166.9984]PSPIR	Yes	480.209	3	44.0927	138212016	188242416	205105808	103135528	61341976	151254608	149828112	152598608	134520192
BAG3_HUMAN	BAG family molecular chaperone regulator 3 OS=Homo sapiens GN=BAG3 PE=1 SV=3	VPPAPVPC[160.0307]PPPSPGPSAVPSS[166.9984]PK	Yes	767.0456, 1150.064, 1150.0643	2, 3	62.3905	1109393664	1227996032	959201344	1481635328	881944000	1448520320	1470811136	1105384576	1168511232
BAG3_HUMAN	BAG family molecular chaperone regulator 3 OS=Homo sapiens GN=BAG3 PE=1 SV=3	VPPAPVPC[160.0307]PPPSPGPSAVPS[166.9984]SPK	Yes	767.046	3	62.2392	380215616	317424800	457807584	308293696	426016256	491287040	412965792	380966400	578526976
BAG3_HUMAN	BAG family molecular chaperone regulator 3 OS=Homo sapiens GN=BAG3 PE=1 SV=3	VPPAPVPC[160.0307]PPPS[166.9984]PGPSAVPSSPK	Yes	767.0443, 1150.063	2, 3	60.8005	2248276480	2438049536	1864354816	1525803904	1110949888	1596013312	2037420928	1657039360	1925654528
BAG3_HUMAN	BAG family molecular chaperone regulator 3 OS=Homo sapiens GN=BAG3 PE=1 SV=3	VPPAPVPC[160.0307]PPPS[166.9984]PGPSAVPSS[166.9984]PK	Yes	793.699	3	60.5843	2242499584	2298507520	1839102976	1544546048	1181420160	1540188928	1966676352	1630773888	1906811776
BAG3_HUMAN	BAG family molecular chaperone regulator 3 OS=Homo sapiens GN=BAG3 PE=1 SV=3	NAGNAEDPHTETQQPEATAAATSNPSSMTDTPGNPAAP	No	937.91254, 1250.2141	3, 4	53.4727	1464047872	1249648640	1015966592	1162162816	828952128	1283431168	1486724736	1225890432	1259615616
BAG3_HUMAN	BAG family molecular chaperone regulator 3 OS=Homo sapiens GN=BAG3 PE=1 SV=3	NAGNAEDPHTETQQPEATAAATSNPSSM[147.0354]TDTPGNPAAP	No	1255.54	3	47.6967	183851504	83673040	100141032	89901248	78361152	184231504	142976400	155344352	162415856
BAG3_HUMAN	BAG family molecular chaperone regulator 3 OS=Homo sapiens GN=BAG3 PE=1 SV=3	VQGLEQAVDNFEGK	No	767.38	2	65.853	12896300	9272150	6.40597e+06	17205454	12691078	8175957	9923210	9262280	5464405
B3AT_HUMAN	Band 3 anion transport protein OS=Homo sapiens GN=SLC4A1 PE=1 SV=3	AAATLMSER	No	475.242	2	39.0974	1.41015e+06	2.12437e+06	2.2942e+06	2.0431e+06	185424800	1.03563e+06	18620856	17244872	14875746
B3AT_HUMAN	Band 3 anion transport protein OS=Homo sapiens GN=SLC4A1 PE=1 SV=3	ADFLEQPVLGFVR	No	745.903	2	90.4419	645729	821893	221870	1.66513e+06	240830800	133167	19572734	12754366	15281466
B3AT_HUMAN	Band 3 anion transport protein OS=Homo sapiens GN=SLC4A1 PE=1 SV=3	LSVPDGFK	No	431.737	2	57.0545	33712.9	0	0	0	35336344	0	2.40757e+06	1.2986e+06	730708
E41L1_HUMAN	Band 4.1-like protein 1 OS=Homo sapiens GN=EPB41L1 PE=1 SV=2	SLDGAEFSRPAS[166.9984]VSENHDAGPDGDKR	Yes	932.072	3	45.4487	40333532	32913250	41900364	28975152	14426840	35362696	35647356	26640872	31683902
E41L1_HUMAN	Band 4.1-like protein 1 OS=Homo sapiens GN=EPB41L1 PE=1 SV=2	SLS[166.9984]PIIGK	Yes	447.738	2	58.3721	167749376	199509552	154411872	144991584	117516144	158575824	164184544	161182720	149004416
E41L2_HUMAN	Band 4.1-like protein 2 OS=Homo sapiens GN=EPB41L2 PE=1 SV=1	EIS[166.9984]PGSGPGEIR	Yes	639.79	2	45.6878	45014652	42916232	36962024	37443176	22654154	40858260	38231240	33501958	38154800
E41L2_HUMAN	Band 4.1-like protein 2 OS=Homo sapiens GN=EPB41L2 PE=1 SV=1	KNS[166.9984]LRVEGDNIYVR	Yes	581.624	3	51.4083	42887660	61982388	47512996	66824712	39056736	59289928	54306200	40876936	41755856
E41L2_HUMAN	Band 4.1-like protein 2 OS=Homo sapiens GN=EPB41L2 PE=1 SV=1	S[166.9984]PTKAPHLQLIEGK	Yes	533.615	3	53.7611	107520200	133138680	90684336	105871840	50720128	117099896	107885832	91182104	113673200
BZW2_HUMAN	Basic leucine zipper and W2 domain-containing protein 2 OS=Homo sapiens GN=BZW2 PE=1 SV=1	FVEWLQNAEEES[166.9984]ES[166.9984]EGEEN	Yes	1207.93	0	84.7263	5586194	4.24036e+06	2.11227e+06	6486787	600926	1.89747e+06	1.19931e+06	6.22751e+06	1.24423e+06
BZW2_HUMAN	Basic leucine zipper and W2 domain-containing protein 2 OS=Homo sapiens GN=BZW2 PE=1 SV=1	DTLVQGLNEAGDDLEAVAK	No	653.329	0	83.2114	5056664	5.18199e+06	4.38969e+06	1.05846e+06	4.95996e+06	1978647	3.33189e+06	3155494	1.86609e+06
BASI_HUMAN	Basigin OS=Homo sapiens GN=BSG PE=1 SV=2	KPEDVLDDDDAGS[166.9984]APLK	Yes	932.914	2	53.9502	10427018	13081125	14131841	17086372	11541974	18379056	15582544	14402191	14215761
BASI_HUMAN	Basigin OS=Homo sapiens GN=BSG PE=1 SV=2	RKPEDVLDDDDAGS[166.9984]APLK	Yes	674.312	3	51.7508	161454192	199991824	166312848	257042688	142622080	216941056	190967440	180608848	202420832
BASI_HUMAN	Basigin OS=Homo sapiens GN=BSG PE=1 SV=2	RKPEDVLDDDDAGSAPLK	No	647.657	0	49.3378	2204430	4.06251e+06	2532324	4430024	3.95061e+06	3.86144e+06	3.29772e+06	883477	883317
BASI_HUMAN	Basigin OS=Homo sapiens GN=BSG PE=1 SV=2	SELHIENLNMEADPGQYR	No	705.999	3	63.8464	38294928	33472048	21390170	27879104	24649598	32629318	30596230	23241438	30657476
BCL7B_HUMAN	B-cell CLL/lymphoma 7 protein family member B OS=Homo sapiens GN=BCL7B PE=1 SV=1	VDSSTNSSPSPQQSESLS[166.9984]PAHTSDFR	Yes	943.405	3	48.3853	138161728	148303744	111085128	152726816	97650632	156228256	161522336	137901344	151565984
BCL7B_HUMAN	B-cell CLL/lymphoma 7 protein family member B OS=Homo sapiens GN=BCL7B PE=1 SV=1	VDSSTNSSPS[166.9984]PQQS[166.9984]ESLSPAHTSDFR	Yes	970.062	3	49.3667	122659728	138340944	127806000	151289664	85727424	131306640	131317472	121829904	136773360
BCL7C_HUMAN	B-cell CLL/lymphoma 7 protein family member C OS=Homo sapiens GN=BCL7C PE=1 SV=3	GT[181.014]EPSPGGTPQPS[166.9984]RPVSPAGPPEGVPEEAQPPR	Yes	1140.52	3	56.1204	90159552	85544064	43199096	107133632	43234500	83654888	92736616	71578648	66293168
BCL7C_HUMAN	B-cell CLL/lymphoma 7 protein family member C OS=Homo sapiens GN=BCL7C PE=1 SV=3	GTEPSPGGTPQPS[166.9984]RPVSPAGPPEGVPEEAQPPR	Yes	1113.86	3	54.946	411142400	418137536	309138528	494746112	281991840	476017952	481188864	390705504	455716768
BCL7C_HUMAN	B-cell CLL/lymphoma 7 protein family member C OS=Homo sapiens GN=BCL7C PE=1 SV=3	GT[181.014]EPSPGGTPQPSRPVSPAGPPEGVPEEAQPPR	Yes	835.646	4	54.95	302221472	346987008	314691936	332985312	194716064	303234656	321726464	291814432	318972416
BCL9_HUMAN	B-cell CLL/lymphoma 9 protein OS=Homo sapiens GN=BCL9 PE=1 SV=4	AVT[181.014]PVSQGSNSSSADPK	Yes	856.381	2	31.3812	27878514	34648140	23532800	18357386	18659096	40217248	35855768	29939936	30009312
BCL9_HUMAN	B-cell CLL/lymphoma 9 protein OS=Homo sapiens GN=BCL9 PE=1 SV=4	IPVEGPLS[166.9984]PSR	Yes	616.308	2	55.0211	126787216	128247520	99768792	106900464	79525360	105702256	113569712	105955408	115087216
BCL9_HUMAN	B-cell CLL/lymphoma 9 protein OS=Homo sapiens GN=BCL9 PE=1 SV=4	NDPKPLPQQPPAPANQDQNSSQNTR	No	914.77747, 914.7781	0, 3	39.9318	255755648	289065248	200583776	187342064	142090384	289540928	298170336	265091152	267293328
BCL9L_HUMAN	B-cell CLL/lymphoma 9-like protein OS=Homo sapiens GN=BCL9L PE=1 SV=1	ANQISPS[166.9984]NSSLKNPQAGVPPFSSLK	Yes	883.442	3	69.1275	24662100	27072564	28657504	24699252	27880828	33430580	39023204	28047764	30787246
BCL9L_HUMAN	B-cell CLL/lymphoma 9-like protein OS=Homo sapiens GN=BCL9L PE=1 SV=1	EAPGS[166.9984]PPLSPR	Yes	594.277	2	43.8743	459010272	510882624	505487936	596607488	438704640	756634368	551775936	553030272	548062784
BCL9L_HUMAN	B-cell CLL/lymphoma 9-like protein OS=Homo sapiens GN=BCL9L PE=1 SV=1	GLLS[166.9984]PPMGQSGLR	Yes	696.839	2	74.5586	83105184	72316072	47051640	61691088	59921428	54589384	71422840	59282556	64066560
BCL9L_HUMAN	B-cell CLL/lymphoma 9-like protein OS=Homo sapiens GN=BCL9L PE=1 SV=1	LKSPS[166.9984]MAVPSPGWVASPK	Yes	640.322	0	68.6456	6.88839e+06	5974672	3.60207e+06	2.41306e+06	4470889	1801043	5753095	5245521	6203404
BCL9L_HUMAN	B-cell CLL/lymphoma 9-like protein OS=Homo sapiens GN=BCL9L PE=1 SV=1	LKS[166.9984]PSMAVPSPGWVASPK	Yes	640.322	3	68.5092	8504838	24967088	6.18059e+06	19474576	3.00769e+06	20772338	10250432	5.74387e+06	12521802
BCL9L_HUMAN	B-cell CLL/lymphoma 9-like protein OS=Homo sapiens GN=BCL9L PE=1 SV=1	SVS[166.9984]VDSGEQR	Yes	572.237	0	27.8202	53302632	84679616	31243504	20567446	5.98754e+06	8244891	24870908	24521644	36473072
BCL3_HUMAN	B-cell lymphoma 3 protein OS=Homo sapiens GN=BCL3 PE=1 SV=2	C[160.0307]PAGAM[147.0354]DEGPVDLR	No	376.666	0	34.2063	4.56261e+06	5.39293e+06	5.1855e+06	4932180	8303581	6.99101e+06	7181309	8661994	5.6334e+06
BNIP2_HUMAN	BCL2/adenovirus E1B 19 kDa protein-interacting protein 2 OS=Homo sapiens GN=BNIP2 PE=1 SV=1	KGS[166.9984]ITEYTAAEEK	Yes	753.84	2	40.2072	286877888	312682240	249401024	248253408	161767936	291757248	295788160	290269504	272292128
BNIP2_HUMAN	BCL2/adenovirus E1B 19 kDa protein-interacting protein 2 OS=Homo sapiens GN=BNIP2 PE=1 SV=1	KGS[166.9984]ITEYTAAEEKEDGR	Yes	655.296	3	39.7707	71701504	54066892	51407092	45277424	51368832	58418072	82961792	48718720	48931720
BCLF1_HUMAN	Bcl-2-associated transcription factor 1 OS=Homo sapiens GN=BCLAF1 PE=1 SV=2	FNDS[166.9984]EGDDT[181.014]EETEDYR	Yes	1041.33	2	43.5616	31825384	39504152	26908688	29705492	16595355	34938856	32475180	35858192	37417404
BCLF1_HUMAN	Bcl-2-associated transcription factor 1 OS=Homo sapiens GN=BCLAF1 PE=1 SV=2	QKFNDS[166.9984]EGDDT[181.014]EETEDYR	Yes	779.941	3	39.5024	10290871	10280459	12768986	6285085	5.37339e+06	13947266	15015902	10352636	17683098
BCLF1_HUMAN	Bcl-2-associated transcription factor 1 OS=Homo sapiens GN=BCLAF1 PE=1 SV=2	AEGEPQEES[166.9984]PLK	Yes	697.298	2	36.4525	452774784	505522208	437854560	391866304	302120672	479431488	452609376	445886144	401269920
BCLF1_HUMAN	Bcl-2-associated transcription factor 1 OS=Homo sapiens GN=BCLAF1 PE=1 SV=2	AEGEPQEES[166.9984]PLKSK	Yes	804.862	2	33.065	58345712	77562384	53148728	51084476	30760908	63002216	54758700	58937304	49335356
BCLF1_HUMAN	Bcl-2-associated transcription factor 1 OS=Homo sapiens GN=BCLAF1 PE=1 SV=2	AEGEWEDQEALDYFS[166.9984]DKESGK	Yes	838.339	3	68.0112	1137010432	1014823296	954796864	1017294656	919264896	1196635136	1256750208	1043615296	1262332160
BCLF1_HUMAN	Bcl-2-associated transcription factor 1 OS=Homo sapiens GN=BCLAF1 PE=1 SV=2	DLFDYS[166.9984]PPLHK	Yes	471.21457, 706.31836	2, 3	72.0382	1751483648	1502925952	1287101824	1292734336	1252137088	1683988352	1598614400	1419278976	1562822272
BCLF1_HUMAN	Bcl-2-associated transcription factor 1 OS=Homo sapiens GN=BCLAF1 PE=1 SV=2	DTFEHDPSES[166.9984]IDEFNK	Yes	663.92944, 663.9302	0, 3	55.7123	88038056	93397768	81087648	93774064	49974768	83357560	77476112	75707168	92495232
BCLF1_HUMAN	Bcl-2-associated transcription factor 1 OS=Homo sapiens GN=BCLAF1 PE=1 SV=2	EKSTFREES[166.9984]PLR	Yes	779.867	2	37.3052	122150928	141596880	147500960	131152296	65263048	103678976	105393688	131850544	96812776
BCLF1_HUMAN	Bcl-2-associated transcription factor 1 OS=Homo sapiens GN=BCLAF1 PE=1 SV=2	FNDSEGDDT[181.014]EETEDYR	Yes	1001.35	2	40.6767	7.76331e+06	5360506	2403510	7.06654e+06	3.70666e+06	3.90305e+06	18098886	5712204	4329517
BCLF1_HUMAN	Bcl-2-associated transcription factor 1 OS=Homo sapiens GN=BCLAF1 PE=1 SV=2	FNDS[166.9984]EGDDTEETEDYR	Yes	667.9005, 1001.3474	2, 3	42.0358	1862968704	1911884032	1681325056	1576761984	1137562496	1899444480	1916606848	1880619136	1830236160
BCLF1_HUMAN	Bcl-2-associated transcription factor 1 OS=Homo sapiens GN=BCLAF1 PE=1 SV=2	GRAEGEWEDQEALDYFS[166.9984]DKESGK	Yes	682.2858, 682.28735, 909.38055	0, 3	63.213	427450400	379923136	333250016	401631424	286758048	382554688	513324384	390193568	383741600
BCLF1_HUMAN	Bcl-2-associated transcription factor 1 OS=Homo sapiens GN=BCLAF1 PE=1 SV=2	IDIS[166.9984]PSTLR	Yes	541.268	2	61.129	4510149632	4530703360	3952510976	4290087168	3638700032	4636447232	4394775552	3813340160	4337383936
BCLF1_HUMAN	Bcl-2-associated transcription factor 1 OS=Homo sapiens GN=BCLAF1 PE=1 SV=2	IDIS[166.9984]PSTLRK	Yes	403.87946, 605.3159	2, 3	53.4289	237109008	288285184	234997920	290162848	167845120	242125312	255195168	232824800	236945536
BCLF1_HUMAN	Bcl-2-associated transcription factor 1 OS=Homo sapiens GN=BCLAF1 PE=1 SV=2	KAEGEPQEES[166.9984]PLK	Yes	761.346	2	32.8244	3801346560	4451919872	3467197696	3395557376	2506694912	4470753792	3974100992	3886750208	3710741248
BCLF1_HUMAN	Bcl-2-associated transcription factor 1 OS=Homo sapiens GN=BCLAF1 PE=1 SV=2	KAEGEPQEES[166.9984]PLKSK	Yes	579.6086, 868.9092	2, 3	30.1848	3503548672	4550524416	4229868800	3817678592	2587945984	4189617920	4245712128	4011429888	3937222400
BCLF1_HUMAN	Bcl-2-associated transcription factor 1 OS=Homo sapiens GN=BCLAF1 PE=1 SV=2	KETQS[166.9984]PEQVK	Yes	418.5307, 627.29205	0, 2	21.3666	2093561600	2456300288	2248214272	2412674560	1101237504	2503440128	2523015168	2484194304	2345309440
BCLF1_HUMAN	Bcl-2-associated transcription factor 1 OS=Homo sapiens GN=BCLAF1 PE=1 SV=2	KETQS[166.9984]PEQVKSEK	Yes	533.2532, 533.2542, 799.3741	2, 3	22.2148	115689736	42668844	138935952	59456392	37982860	80723632	151764384	84779272	103543536
BCLF1_HUMAN	Bcl-2-associated transcription factor 1 OS=Homo sapiens GN=BCLAF1 PE=1 SV=2	LKDLFDYS[166.9984]PPLHK	Yes	413.95737, 413.9574, 551.6077, 551.6079, 551.6086, 826.90796	0, 2, 3, 4	74.7898	7303527936	7084689408	5461345792	6613722624	4369158144	6929598464	6658463744	5435681792	6108880384
BCLF1_HUMAN	Bcl-2-associated transcription factor 1 OS=Homo sapiens GN=BCLAF1 PE=1 SV=2	QKFNDS[166.9984]EGDDTEETEDYR	Yes	1129.42	2	38.5408	114625912	148199456	81745744	116265976	76837432	126115904	132591192	139368608	96012712
BCLF1_HUMAN	Bcl-2-associated transcription factor 1 OS=Homo sapiens GN=BCLAF1 PE=1 SV=2	QKS[166.9984]PEIHR	Yes	537.758	0	20.8903	81505712	12657176	118379256	25624056	87324592	265475	2.31546e+06	0	0
BCLF1_HUMAN	Bcl-2-associated transcription factor 1 OS=Homo sapiens GN=BCLAF1 PE=1 SV=2	RIDIS[166.9984]PSTLR	Yes	413.21463, 413.21484, 619.31866	2, 3	56.8591	8679778304	9059865600	7114013184	9016663040	5627468800	8737764352	8430623744	7432269312	7772929536
BCLF1_HUMAN	Bcl-2-associated transcription factor 1 OS=Homo sapiens GN=BCLAF1 PE=1 SV=2	RIDIS[166.9984]PSTLRK	Yes	455.913	3	50.0523	708110208	862784192	767285760	812140096	501325856	748688512	767341760	682643520	717575808
BCLF1_HUMAN	Bcl-2-associated transcription factor 1 OS=Homo sapiens GN=BCLAF1 PE=1 SV=2	SSATSGDIWPGLSAYDNS[166.9984]PR	Yes	720.9789, 1080.9645	2, 3	76.6033	335275200	293743040	309130976	256588800	222862928	253259088	327934720	306845152	329716960
BCLF1_HUMAN	Bcl-2-associated transcription factor 1 OS=Homo sapiens GN=BCLAF1 PE=1 SV=2	STFREES[166.9984]PLR	Yes	434.53418, 651.2979	2, 3	40.6526	6990537216	8079550976	7140886016	6303045120	4868998144	7024250368	7173551104	6973481472	6600976896
BCLF1_HUMAN	Bcl-2-associated transcription factor 1 OS=Homo sapiens GN=BCLAF1 PE=1 SV=2	S[166.9984]QEEPKDTFEHDPSESIDEFNK	Yes	896.704	3	57.3349	488644800	545325888	411722816	569615296	304009280	562015040	559788224	403657088	465154336
BCLF1_HUMAN	Bcl-2-associated transcription factor 1 OS=Homo sapiens GN=BCLAF1 PE=1 SV=2	YSPSQNS[166.9984]PIHHIPSR	Yes	450.71103, 600.61255, 900.4152	2, 3, 4	41.1688	847631808	997792384	823254336	907311552	556661376	937385344	907642944	857744128	869644672
BCLF1_HUMAN	Bcl-2-associated transcription factor 1 OS=Homo sapiens GN=BCLAF1 PE=1 SV=2	YSPS[166.9984]QNS[166.9984]PIHHIPSR	Yes	940.403	0	44.4921	18481850	13205782	14801571	21301190	6.8225e+06	12873033	11194459	12012140	8600790
BCLF1_HUMAN	Bcl-2-associated transcription factor 1 OS=Homo sapiens GN=BCLAF1 PE=1 SV=2	YS[166.9984]PSQNSPIHHIPSR	Yes	600.613	3	44.5942	556699200	609764992	487071808	618183744	365518016	647628672	603517056	529637184	524157280
BCLF1_HUMAN	Bcl-2-associated transcription factor 1 OS=Homo sapiens GN=BCLAF1 PE=1 SV=2	YS[166.9984]PSQNS[166.9984]PIHHIPSR	Yes	470.7034, 627.2681	3, 4	44.4686	1935159680	2232960000	1873865984	2093272448	1202167040	2066598144	2065787520	1811826304	1850131456
BCLF1_HUMAN	Bcl-2-associated transcription factor 1 OS=Homo sapiens GN=BCLAF1 PE=1 SV=2	YS[166.9984]PSQNS[166.9984]PIHHIPSRR	Yes	679.301	3	40.7208	707679808	903590976	684198848	777774784	432640960	820035264	839410560	716381312	732278720
BCLF1_HUMAN	Bcl-2-associated transcription factor 1 OS=Homo sapiens GN=BCLAF1 PE=1 SV=2	DTFEHDPSESIDEFNK	No	637.274	3	56.2807	30389452	27364464	13447671	25868470	21589436	21049298	24360728	20164142	23123590
BCLF1_HUMAN	Bcl-2-associated transcription factor 1 OS=Homo sapiens GN=BCLAF1 PE=1 SV=2	SQEEPKDTFEHDPSESIDEFNK	No	870.049	3	54.1844	37640712	35467352	24565986	43754960	21918694	34661644	48189636	22890452	12106478
BCLF1_HUMAN	Bcl-2-associated transcription factor 1 OS=Homo sapiens GN=BCLAF1 PE=1 SV=2	WTHDKYQGDGIVEDEEETMENNEEK	No	757.072	4	54.9934	51662532	52538104	25153798	66347620	20526892	19909378	39166996	17298040	12046775
B2L13_HUMAN	Bcl-2-like protein 13 OS=Homo sapiens GN=BCL2L13 PE=1 SV=1	EPDT[181.014]EVITVEKSSPATSLFVELDEEEVK	Yes	1067.51	3	89.2208	13844553	8.28972e+06	17221716	5680768	13966812	12391121	23557870	6.25827e+06	2.18019e+06
BCOR_HUMAN	BCL-6 corepressor OS=Homo sapiens GN=BCOR PE=1 SV=1	DGSS[166.9984]PPLLEK	Yes	561.758	2	48.6347	154776480	191156160	172669056	177995568	115799536	163611824	163780896	143155296	154225168
BEND3_HUMAN	BEN domain-containing protein 3 OS=Homo sapiens GN=BEND3 PE=1 SV=1	INDELEGLGLDAGS[166.9984]EGDPPRDDC[160.0307]YDSSSLPDDISVVK	Yes	1343.92	3	84.0411	18844378	16140891	14788574	28306928	8703245	28054178	20206362	19898500	20298994
BET1_HUMAN	BET1 homolog OS=Homo sapiens GN=BET1 PE=1 SV=1	SLS[166.9984]IEIGHEVK	Yes	646.318	2	59.291	181991344	182777120	114222456	75993056	76600504	76845856	108213264	77033464	69949248
BET1L_HUMAN	BET1-like protein OS=Homo sapiens GN=BET1L PE=1 SV=1	AQS[166.9984]PGAVEEILDR	Yes	732.84	2	69.5012	118061600	100294440	99440088	93416080	68079392	117478064	114706440	97537072	113967392
B4GT1_HUMAN	Beta-1,4-galactosyltransferase 1 OS=Homo sapiens GN=B4GALT1 PE=1 SV=5	LPQLVGVSTPLQGGSNSAAAIGQSS[166.9984]GELR	Yes	958.816	3	81.2631	83271192	63642008	56717120	72846168	45198496	73051472	98829792	65592676	87309536
SNTB1_HUMAN	Beta-1-syntrophin OS=Homo sapiens GN=SNTB1 PE=1 SV=3	KGSPVSEIGWETPPPES[166.9984]PR	Yes	710.668	0	62.0646	3.08751e+06	1.94466e+06	1383563	1.77262e+06	1.71416e+06	2662135	1.57062e+06	1.92849e+06	4.42973e+06
SNTB2_HUMAN	Beta-2-syntrophin OS=Homo sapiens GN=SNTB2 PE=1 SV=1	GLGPPS[166.9984]PPAPPR	Yes	611.803	0	54.3478	602299904	680364928	507510080	606551680	393716128	605942528	619274304	527678112	567254080
SNTB2_HUMAN	Beta-2-syntrophin OS=Homo sapiens GN=SNTB2 PE=1 SV=1	GPAGEAGAS[166.9984]PPVRR	Yes	467.89273, 701.33545	2, 3	33.0857	486914208	668342720	514107488	541359360	346173696	553146304	564992448	516562528	517243104
SNTB2_HUMAN	Beta-2-syntrophin OS=Homo sapiens GN=SNTB2 PE=1 SV=1	KPSLVSDLPWEGAAPQSPSFSGSEDSGS[166.9984]PK	Yes	1042.14	0	78.8724	4.51524e+06	1.15035e+06	1.30485e+06	3.50111e+06	1.49999e+06	1.67955e+06	1.84378e+06	3.11923e+06	4.82456e+06
SNTB2_HUMAN	Beta-2-syntrophin OS=Homo sapiens GN=SNTB2 PE=1 SV=1	KPSLVSDLPWEGAAPQSPSFSGSEDS[166.9984]GSPK	Yes	1042.14	3	78.8405	8192468	14297550	13664581	21399692	11825773	12195394	20170498	17755344	23190066
ARRB1_HUMAN	Beta-arrestin-1 OS=Homo sapiens GN=ARRB1 PE=1 SV=2	DDKEEEEDGTGS[166.9984]PQLNNR	Yes	704.95	3	31.6023	32590106	29081728	25348646	29185456	16973838	36116792	40912992	34422616	34638932
ARRB1_HUMAN	Beta-arrestin-1 OS=Homo sapiens GN=ARRB1 PE=1 SV=2	GMKDDKEEEEDGTGS[166.9984]PQLNNR	Yes	810.33484, 810.3352	3	32.126	52407680	46982096	35307800	39206692	32648998	56256504	63819712	42800772	53221036
CTBL1_HUMAN	Beta-catenin-like protein 1 OS=Homo sapiens GN=CTNNBL1 PE=1 SV=1	EYAENIGDGRS[166.9984]PEFR	Yes	607.2599, 910.3862	2, 3	49.0997	313673056	351623328	301046208	354751360	203616416	321331296	311205984	281695776	302713504
ENOB_HUMAN	Beta-enolase OS=Homo sapiens GN=ENO3 PE=1 SV=4	DATNVGDEGGFAPNILENNEALELLK	No	915.122	3	98.271	16977012	8735054	12827218	21941056	13527229	18086658	17909118	12877560	9952901
PAPS1_HUMAN	Bifunctional 3'-phosphoadenosine 5'-phosphosulfate synthetase 1 OS=Homo sapiens GN=PAPSS1 PE=1 SV=2	TDSC[160.0307]DVNDC[160.0307]VQQVVELLQER	No	803.034	3	94.9912	43634072	27961144	27947312	44794280	28163444	53698244	39850712	32549590	25798244
SYEP_HUMAN	Bifunctional aminoacyl-tRNA synthetase OS=Homo sapiens GN=EPRS PE=1 SV=4	EYIPGQPPLSQSSDSS[166.9984]PTR	Yes	1063.48	2	56.9678	3620120320	3721224192	3096728576	3801304320	2381291264	3611087104	3822044672	3419965440	3522311936
SYEP_HUMAN	Bifunctional aminoacyl-tRNA synthetase OS=Homo sapiens GN=EPRS PE=1 SV=4	DQDLEPGAPSMGAK	No	708.329	2	45.9024	56667808	67436024	54856116	63340624	35250104	66610268	64188152	59481068	54396576
SYEP_HUMAN	Bifunctional aminoacyl-tRNA synthetase OS=Homo sapiens GN=EPRS PE=1 SV=4	ERPTPSLNNNC[160.0307]TTSEDSLVLYNR	No	894.0924, 1340.6357	2, 3	59.7988	2642205696	2584824320	1989112320	2722637312	1768844928	2613910528	2723683840	2332467968	2516496640
SYEP_HUMAN	Bifunctional aminoacyl-tRNA synthetase OS=Homo sapiens GN=EPRS PE=1 SV=4	KDPSKNQGGGLSSSGAGEGQGPK	No	715.017	0	27.5085	2.14484e+06	0	2428398	629203	2.86376e+06	5.76276e+06	4580263	3.84576e+06	950845
SYEP_HUMAN	Bifunctional aminoacyl-tRNA synthetase OS=Homo sapiens GN=EPRS PE=1 SV=4	NQGGGLSSSGAGEGQGPK	No	794.372	2	28.849	259053984	274927968	209898384	230640064	175638128	289486496	263384400	257228704	261074912
JMJD6_HUMAN	Bifunctional arginine demethylase and lysyl-hydroxylase JMJD6 OS=Homo sapiens GN=JMJD6 PE=1 SV=1	DEGGNQQDEAITWFNVIYPR	No	784.701	0	97.4927	6.48955e+06	2.74279e+06	3965529	7.39089e+06	3.85951e+06	6.92626e+06	3.86933e+06	3167024	4709005
MTDC_HUMAN	Bifunctional methylenetetrahydrofolate dehydrogenase/cyclohydrolase, mitochondrial OS=Homo sapiens GN=MTHFD2 PE=1 SV=2	LNNDDNVDGLLVQLPLPEHIDER	No	876.779	0	91.2229	42412948	32748966	32795876	43327252	24053846	36256088	36908696	23229690	22227466
PNKP_HUMAN	Bifunctional polynucleotide phosphatase/kinase OS=Homo sapiens GN=PNKP PE=1 SV=1	TPESQPDT[181.014]PPGTPLVSQDEK	Yes	734.9971, 734.9973	3	51.6021	95898016	104226032	123136376	95262280	66698056	101003656	108549936	85139336	96824888
PNKP_HUMAN	Bifunctional polynucleotide phosphatase/kinase OS=Homo sapiens GN=PNKP PE=1 SV=1	TPESQPDT[181.014]PPGTPLVSQDEKR	Yes	787.032	0	48.6306	15216218	29026494	28761878	30024630	10983564	18953194	27462124	18129462	26875160
NCOAT_HUMAN	Bifunctional protein NCOAT OS=Homo sapiens GN=MGEA5 PE=1 SV=2	LENEGS[166.9984]DEDIETDVLYSPQMALK	Yes	892.7241, 892.7262, 1338.587	0, 2, 3	83.6748	116876688	67955600	106562360	115596152	65070436	91042304	111735768	112669664	124063520
PUR9_HUMAN	Bifunctional purine biosynthesis protein PURH OS=Homo sapiens GN=ATIC PE=1 SV=3	NGQVIGIGAGQQSR	No	692.869	2	44.3117	94074368	86446760	95679112	88375960	60597456	90711128	96385952	87639328	90311376
BL1S3_HUMAN	Biogenesis of lysosome-related organelles complex 1 subunit 3 OS=Homo sapiens GN=BLOC1S3 PE=1 SV=1	VAGEAAET[181.014]DS[166.9984]EPEPEPEPTAAPR	Yes	837.339	3	46.2632	107601168	157288272	132539720	134203008	68298768	130715664	119455352	123384848	152723776
BD1L1_HUMAN	Biorientation of chromosomes in cell division protein 1-like 1 OS=Homo sapiens GN=BOD1L1 PE=1 SV=2	DKDVTLS[166.9984]PVK	Yes	394.532, 591.2946	2, 3	42.0081	199530096	236643360	204045344	189908800	129949296	203198896	201513728	194401632	187453632
BD1L1_HUMAN	Biorientation of chromosomes in cell division protein 1-like 1 OS=Homo sapiens GN=BOD1L1 PE=1 SV=2	GLEGNANS[166.9984]PAHLR	Yes	472.553	3	38.2145	16717040	14917096	13615138	12963958	9317633	13983434	10627334	11620003	11489398
BD1L1_HUMAN	Biorientation of chromosomes in cell division protein 1-like 1 OS=Homo sapiens GN=BOD1L1 PE=1 SV=2	YYSDS[166.9984]DDELTVEQR	Yes	900.3569, 900.35815	2	50.8548	36404192	31326940	33586192	34446016	26203676	35844632	37028400	34082772	32586260
BD1L1_HUMAN	Biorientation of chromosomes in cell division protein 1-like 1 OS=Homo sapiens GN=BOD1L1 PE=1 SV=2	NNNSQQDIDSENMK	No	818.85	2	31.1974	95998768	150249536	98101064	110826792	56850740	142075424	105119944	118582096	122955424
BLM_HUMAN	Bloom syndrome protein OS=Homo sapiens GN=BLM PE=1 SV=1	KLEFSSS[166.9984]PDSLSTINDWDDMDDFDTSETSK	Yes	1164.81	3	86.4726	9050226	10546522	9422882	8978053	4411047	17083754	17910148	9695675	10031422
BOREA_HUMAN	Borealin OS=Homo sapiens GN=CDCA8 PE=1 SV=2	IYNISGNGS[166.9984]PLADSK	Yes	808.372	2	54.7198	221419728	264944208	231463680	271187744	157702800	243614320	266259648	219732480	226571840
BCD1_HUMAN	Box C/D snoRNA protein 1 OS=Homo sapiens GN=ZNHIT6 PE=1 SV=1	LS[166.9984]PEPGR	Yes	418.189	2	29.1874	119140272	118837776	97184032	103912976	91911440	143964064	110661264	120309848	116972880
BCD1_HUMAN	Box C/D snoRNA protein 1 OS=Homo sapiens GN=ZNHIT6 PE=1 SV=1	SGGGLHSVAEGVRLS[166.9984]PEPGR	Yes	681.332	3	54.4962	521407776	584754496	472113952	605790848	359839648	572977728	533029696	493896224	497301184
BASP1_HUMAN	Brain acid soluble protein 1 OS=Homo sapiens GN=BASP1 PE=1 SV=2	AEGAAT[181.014]EEEGTPKESEPQAAAEPAEAK	Yes	926.737	3	38.4219	83237456	117905600	97452400	95416408	60027272	105590504	130652080	97165408	114273992
BASP1_HUMAN	Brain acid soluble protein 1 OS=Homo sapiens GN=BASP1 PE=1 SV=2	ETPAATEAPSST[181.014]PK	Yes	733.824	2	31.6132	898913280	1151415296	876706880	795356416	611748096	1027561920	974877696	955592448	959218880
BASP1_HUMAN	Brain acid soluble protein 1 OS=Homo sapiens GN=BASP1 PE=1 SV=2	AAEAAAAPAESAAPAAGEEPSKEEGEPK	No	879.416	3	40.0078	188111232	188876096	144657648	167017072	127098744	201456336	182890160	178295040	179567296
BASP1_HUMAN	Brain acid soluble protein 1 OS=Homo sapiens GN=BASP1 PE=1 SV=2	AEPPKAPEQEQAAPGPAAGGEAPK	No	766.718	3	38.8624	225185200	248182816	170952032	186743424	130461408	237781568	227850880	210604224	228905376
BASP1_HUMAN	Brain acid soluble protein 1 OS=Homo sapiens GN=BASP1 PE=1 SV=2	AQGPAASAEEPKPVEAPAANSDQTVTVKE	No	964.812	3	49.567	408837856	378627104	335884224	400026496	282045760	431864096	433453056	356510560	392908512
BASP1_HUMAN	Brain acid soluble protein 1 OS=Homo sapiens GN=BASP1 PE=1 SV=2	ESEPQAAAEPAEAK	No	714.336	2	32.015	41936540	60706108	27486634	41432976	37876532	61185744	48357952	48301396	60955112
BEGIN_HUMAN	Brain-enriched guanylate kinase-associated protein OS=Homo sapiens GN=BEGAIN PE=1 SV=1	AGGDLSLS[166.9984]PGR	Yes	555.253	2	46.4102	114518648	136367168	123358280	99959312	73320376	111389336	114422872	104521488	101207712
BEGIN_HUMAN	Brain-enriched guanylate kinase-associated protein OS=Homo sapiens GN=BEGAIN PE=1 SV=1	DRRPS[166.9984]VDAPVTDVGFLR	Yes	660.661	3	69.0692	371475712	381308672	249650064	401325184	168503808	348540736	341362336	260683856	309273344
BAIP2_HUMAN	Brain-specific angiogenesis inhibitor 1-associated protein 2 OS=Homo sapiens GN=BAIAP2 PE=1 SV=1	SLS[166.9984]PPQSQSK	Yes	569.7598, 569.76044	0	31.6685	33231870	42263808	37937464	32991178	20836182	32732284	32393992	28515434	29792568
BI2L1_HUMAN	Brain-specific angiogenesis inhibitor 1-associated protein 2-like protein 1 OS=Homo sapiens GN=BAIAP2L1 PE=1 SV=2	TPASTPVSGT[181.014]PQAS[166.9984]PMIER	Yes	696.3023, 1043.9498	2, 3	52.8248	171076448	179003440	152104864	144105056	101062416	131048544	157920416	137376944	148300272
BI2L1_HUMAN	Brain-specific angiogenesis inhibitor 1-associated protein 2-like protein 1 OS=Homo sapiens GN=BAIAP2L1 PE=1 SV=2	LLEENETEAVTVPTPS[166.9984]PTPVR	Yes	787.0525, 787.05304, 787.0541	0, 3	68.3105	951201536	897070400	860997184	681260544	488368992	839921408	955818496	757782656	882199360
BI2L1_HUMAN	Brain-specific angiogenesis inhibitor 1-associated protein 2-like protein 1 OS=Homo sapiens GN=BAIAP2L1 PE=1 SV=2	TPASTPVSGTPQAS[166.9984]PMIER	Yes	669.64636, 1003.96625	2, 3	53.6439	111036824	132760936	99498080	83913168	68847360	64790388	96733512	80689200	79613592
BI2L1_HUMAN	Brain-specific angiogenesis inhibitor 1-associated protein 2-like protein 1 OS=Homo sapiens GN=BAIAP2L1 PE=1 SV=2	TPASTPVSGT[181.014]PQASPMIER	Yes	1003.97	2	54.1732	9358631	11014744	2796066	4.14717e+06	4089867	5515517	21539158	3027532	6177261
UIMC1_HUMAN	BRCA1-A complex subunit RAP80 OS=Homo sapiens GN=UIMC1 PE=1 SV=2	DLNES[166.9984]PVK	Yes	491.218	2	32.8413	422166624	495957728	477751072	379502048	339552768	447696128	448638560	438605632	406181824
UIMC1_HUMAN	BRCA1-A complex subunit RAP80 OS=Homo sapiens GN=UIMC1 PE=1 SV=2	SSETGAFRVPS[166.9984]PGMEEAGC[160.0307]SR	Yes	764.65216, 764.6524	0, 3	60.1848	46850304	67088900	46099756	73219120	35150556	50555936	69000448	40461000	37270372
UIMC1_HUMAN	BRCA1-A complex subunit RAP80 OS=Homo sapiens GN=UIMC1 PE=1 SV=2	VPS[166.9984]PGMEEAGC[160.0307]SR	Yes	728.7832, 728.78326	0	40.1024	69733664	82936400	49889896	68107408	37870680	74091360	68758616	63221232	66926040
BRAT1_HUMAN	BRCA1-associated ATM activator 1 OS=Homo sapiens GN=BRAT1 PE=1 SV=2	DGHADAAQDTEQFVATVLQAASR	No	801.05	0	101.284	6.62047e+06	2.95676e+06	3.19304e+06	4998711	2604521	8331517	3.39419e+06	2.39881e+06	289032
BRAP_HUMAN	BRCA1-associated protein OS=Homo sapiens GN=BRAP PE=1 SV=1	EC[160.0307]INAAPDS[166.9984]PSK	Yes	684.779	2	32.8073	235945984	284334368	234433632	192619792	142710240	251571472	276182400	249820880	236856320
BCAR3_HUMAN	Breast cancer anti-estrogen resistance protein 3 OS=Homo sapiens GN=BCAR3 PE=1 SV=1	FAS[166.9984]LPR	Yes	385.683	2	51.6134	19328632	19477898	13460421	8587696	9081595	10299113	11388520	12052398	10648956
BCAR3_HUMAN	Breast cancer anti-estrogen resistance protein 3 OS=Homo sapiens GN=BCAR3 PE=1 SV=1	LPPQSSGVDTSPC[160.0307]PNS[166.9984]PVFR	Yes	741.3351, 741.3355	3	60.3036	109727360	99593968	74530304	53049300	17774298	60779404	72270352	68592736	71051736
BCAR3_HUMAN	Breast cancer anti-estrogen resistance protein 3 OS=Homo sapiens GN=BCAR3 PE=1 SV=1	QNS[166.9984]PVTQDGIQESPWQDR	Yes	722.31494, 722.31506	3	58.1968	90222704	89974976	64562480	62368704	27643356	60986184	70956616	63139072	62762548
BCAR3_HUMAN	Breast cancer anti-estrogen resistance protein 3 OS=Homo sapiens GN=BCAR3 PE=1 SV=1	RLS[166.9984]LTMGGVQAR	Yes	456.89877, 684.84515	2, 3	58.4644	92267632	97651392	82482768	28338136	22008046	27355598	48612460	50945032	48924572
BCAR3_HUMAN	Breast cancer anti-estrogen resistance protein 3 OS=Homo sapiens GN=BCAR3 PE=1 SV=1	TGSEPALS[166.9984]PAVVR	Yes	682.335	2	54.4006	483777920	510990496	394899712	380243392	261534368	435801024	430221312	364543200	392332032
BRM1L_HUMAN	Breast cancer metastasis-suppressor 1-like protein OS=Homo sapiens GN=BRMS1L PE=1 SV=2	KDPFS[166.9984]PDKK	Yes	381.18112, 381.18167	0, 3	32.6209	48381248	13817173	42298656	21372760	20061470	42356316	53041072	37314588	35288760
BCAS3_HUMAN	Breast carcinoma-amplified sequence 3 OS=Homo sapiens GN=BCAS3 PE=1 SV=3	LNSQDSYNNFTNNNPGNPR	No	1083.48	2	45.8076	55313652	55759528	29481284	59371660	26132632	56331988	49760512	49843380	41471408
BIG1_HUMAN	Brefeldin A-inhibited guanine nucleotide-exchange protein 1 OS=Homo sapiens GN=ARFGEF1 PE=1 SV=2	AETEKQS[166.9984]PPHGEAK	Yes	530.238	3	21.2709	23808444	81350296	30925460	84645592	9502748	62125424	52016440	63993144	50216768
BIG2_HUMAN	Brefeldin A-inhibited guanine nucleotide-exchange protein 2 OS=Homo sapiens GN=ARFGEF2 PE=1 SV=3	ELEKPIQSKPQSPVIQAAAVS[166.9984]PK	Yes	632.0905, 842.4509	3, 4	54.788	644344320	725445952	579720896	729151232	432953440	706472448	715058496	621906560	637922176
BIG2_HUMAN	Brefeldin A-inhibited guanine nucleotide-exchange protein 2 OS=Homo sapiens GN=ARFGEF2 PE=1 SV=3	ELEKPIQSKPQS[166.9984]PVIQAAAVS[166.9984]PK	Yes	869.106	3	54.4625	255856128	243184032	205746800	251768880	143872320	235969616	260079136	194942928	215438672
BIG2_HUMAN	Brefeldin A-inhibited guanine nucleotide-exchange protein 2 OS=Homo sapiens GN=ARFGEF2 PE=1 SV=3	ERGS[166.9984]SLSGTDDGAQEVVK	Yes	638.952	3	41.1632	43680840	52278184	47132724	42697120	29545056	41108512	41570664	38292056	45569268
BIG2_HUMAN	Brefeldin A-inhibited guanine nucleotide-exchange protein 2 OS=Homo sapiens GN=ARFGEF2 PE=1 SV=3	GSS[166.9984]LSGTDDGAQEVVK	Yes	815.355	2	44.0878	169539664	169903024	161820992	141541680	106771104	161270096	168684608	165263824	155854656
BABA1_HUMAN	BRISC and BRCA1-A complex member 1 OS=Homo sapiens GN=BABAM1 PE=1 SV=1	TRS[166.9984]NPEGAEDR	Yes	437.84872, 656.2693, 656.26935, 656.2694	0, 2, 3	20.0081	376091520	435435040	442181024	373768608	289507648	300289184	433580032	375232288	309370048
BAHD1_HUMAN	Bromo adjacent homology domain-containing 1 protein OS=Homo sapiens GN=BAHD1 PE=1 SV=2	DLS[166.9984]PEPAPDEGPR	Yes	730.309	2	43.7586	135135248	149436640	128753704	118588448	84198040	142405520	149744544	124425208	131912568
BAHD1_HUMAN	Bromo adjacent homology domain-containing 1 protein OS=Homo sapiens GN=BAHD1 PE=1 SV=2	DLS[166.9984]PEPAPDEGPRR	Yes	539.24207, 808.3597	2, 3	39.3181	220147856	250835680	210260256	200051568	134658960	225886688	220157088	202632512	219629152
BAZ1A_HUMAN	Bromodomain adjacent to zinc finger domain protein 1A OS=Homo sapiens GN=BAZ1A PE=1 SV=2	ELDQDMVT[181.014]EDEDDPGSHKR	Yes	765.974	3	41.8718	212733616	242711264	181317504	186951776	120968096	207289680	225071680	200296736	188435248
BAZ1A_HUMAN	Bromodomain adjacent to zinc finger domain protein 1A OS=Homo sapiens GN=BAZ1A PE=1 SV=2	KRQS[166.9984]PEPSPVTLGR	Yes	544.614	3	41.8976	406364288	488486528	437801248	470975424	269609312	437958624	463430240	409460480	415266688
BAZ1A_HUMAN	Bromodomain adjacent to zinc finger domain protein 1A OS=Homo sapiens GN=BAZ1A PE=1 SV=2	RQS[166.9984]PEPSPVTLGR	Yes	501.9155, 752.36993	2, 3	46.2107	280517120	345903392	292301312	326507264	182831440	314694624	293111360	287610976	278943744
BAZ2A_HUMAN	Bromodomain adjacent to zinc finger domain protein 2A OS=Homo sapiens GN=BAZ2A PE=1 SV=4	AGDPGEMPQS[166.9984]PTGLGQPK	Yes	923.906	2	50.214	93151000	113976360	74553960	97839976	47011592	81132840	104196768	81137904	81267920
BAZ2A_HUMAN	Bromodomain adjacent to zinc finger domain protein 2A OS=Homo sapiens GN=BAZ2A PE=1 SV=4	ASPVTSPAAAFPTAS[166.9984]PANK	Yes	932.945	2	59.7168	17378876	31271244	18478806	24293742	22139570	32407972	28745784	23702444	30109546
BAZ2A_HUMAN	Bromodomain adjacent to zinc finger domain protein 2A OS=Homo sapiens GN=BAZ2A PE=1 SV=4	QPSS[166.9984]PSHNTNLR	Yes	709.315	2	26.6335	27228260	70713952	8747629	33374728	10768655	35056972	24914208	32563346	29765844
BAZ2A_HUMAN	Bromodomain adjacent to zinc finger domain protein 2A OS=Homo sapiens GN=BAZ2A PE=1 SV=4	YSEEGLS[166.9984]PSK	Yes	588.745	2	36.2928	150677104	210969792	161593408	178059392	105062496	180440992	175935792	163549760	155065360
BAZ2A_HUMAN	Bromodomain adjacent to zinc finger domain protein 2A OS=Homo sapiens GN=BAZ2A PE=1 SV=4	GQDSEQPQAQLQPEAQLHAPAQPQPQLQLQLQSHK	No	974.996	4	66.026	349903264	245823360	255682752	199817824	185593808	268894144	372113504	236066944	252194928
BRWD1_HUMAN	Bromodomain and WD repeat-containing protein 1 OS=Homo sapiens GN=BRWD1 PE=1 SV=3	IIPELVGS[166.9984]PTQSTSSR	Yes	876.433	2	64.0315	78862152	58457396	55897800	55612136	56253564	66261228	92787120	58830728	76012688
BRWD1_HUMAN	Bromodomain and WD repeat-containing protein 1 OS=Homo sapiens GN=BRWD1 PE=1 SV=3	RLS[166.9984]LDIQSPPNIGLR	Yes	586.98	3	78.0203	24221706	23170938	21971248	12748787	9276923	19720054	18201376	4703427	8557297
BRD1_HUMAN	Bromodomain-containing protein 1 OS=Homo sapiens GN=BRD1 PE=1 SV=1	IVEYS[166.9984]PPSAPR	Yes	648.306	2	50.109	115485888	128236888	95735776	121523376	71340160	127005096	125888128	94261232	107721888
BRD2_HUMAN	Bromodomain-containing protein 2 OS=Homo sapiens GN=BRD2 PE=1 SV=2	KADTTTPTPTAILAPGSPAS[166.9984]PPGSLEPK	Yes	928.136	3	71.7589	149341392	123875624	127706704	122170240	113989856	156705728	154600640	131620944	158013120
BRD2_HUMAN	Bromodomain-containing protein 2 OS=Homo sapiens GN=BRD2 PE=1 SV=2	KADTTTPTPTAILAPGS[166.9984]PASPPGSLEPK	Yes	928.136	3	70.8727	156258896	133100056	137123520	150910544	103267496	202103088	184576448	137827744	185096128
BRD2_HUMAN	Bromodomain-containing protein 2 OS=Homo sapiens GN=BRD2 PE=1 SV=2	KADTTTPTPTAILAPGS[166.9984]PAS[166.9984]PPGSLEPK	Yes	954.79144, 954.7916	0, 3	73.9113	561623360	507135872	492052768	519125152	396504128	618568960	648733888	538368704	625152832
BRD3_HUMAN	Bromodomain-containing protein 3 OS=Homo sapiens GN=BRD3 PE=1 SV=1	SES[166.9984]PPPLSDPK	Yes	617.274	2	40.9703	609566784	711654016	596331904	581694336	372871104	625746880	620132864	604259328	579249728
BRD4_HUMAN	Bromodomain-containing protein 4 OS=Homo sapiens GN=BRD4 PE=1 SV=2	MPDEPEEPVVAVSS[166.9984]PAVPPPTK	Yes	785.0397, 785.0398	0, 3	65.9036	190815584	162031888	192906960	167142784	137894192	189156992	222056448	167764560	205999872
BRD4_HUMAN	Bromodomain-containing protein 4 OS=Homo sapiens GN=BRD4 PE=1 SV=2	QEQQQQQQQQAAAVAAAATPQAQSSQPQSMLDQQR	No	952.7076, 1269.9386	3, 4	58.1134	99410528	73105848	70975416	82878112	32142714	68143736	122579496	78531048	71250136
BRD7_HUMAN	Bromodomain-containing protein 7 OS=Homo sapiens GN=BRD7 PE=1 SV=1	DGTDTSQSGEDGGC[160.0307]WQR	No	928.361	2	35.3332	2.59633e+06	2.46685e+06	1.20775e+06	3.35872e+06	1.32395e+06	6.6719e+06	4.14857e+06	3.04641e+06	7687641
BRD9_HUMAN	Bromodomain-containing protein 9 OS=Homo sapiens GN=BRD9 PE=1 SV=2	LSVGEQPDVTHDPYEFLQS[166.9984]PEPAASAK	Yes	998.129	3	73.7172	223490864	189478272	127004328	192270560	132597240	214206448	237898256	185659312	199446576
KCD15_HUMAN	BTB/POZ domain-containing protein KCTD15 OS=Homo sapiens GN=KCTD15 PE=1 SV=1	S[166.9984]PVSPLAAQGIPLPAQLTK	Yes	656.69, 984.5318	2, 3	87.7984	103818592	97926224	91513456	124156648	71580616	96658440	118279528	122000184	122772944
KCD15_HUMAN	BTB/POZ domain-containing protein KCTD15 OS=Homo sapiens GN=KCTD15 PE=1 SV=1	S[166.9984]PVS[166.9984]PLAAQGIPLPAQLTK	Yes	1024.51	2	86.9177	2.98644e+06	9466156	1.91652e+06	4866771	1.02277e+06	7.48951e+06	2231595	2.73932e+06	220246
KCTD3_HUMAN	BTB/POZ domain-containing protein KCTD3 OS=Homo sapiens GN=KCTD3 PE=1 SV=2	KS[166.9984]PGVEIK	Yes	469.24142, 469.24152	0, 2	32.1184	162440688	191439744	169934976	139010432	100676632	155749168	160886544	160110672	146784048
BUD13_HUMAN	BUD13 homolog OS=Homo sapiens GN=BUD13 PE=1 SV=1	HDT[181.014]PDPS[166.9984]PLR	Yes	647.747	2	37.8276	310412896	361993888	275522144	299196064	194997504	316989440	326365824	310417664	288423072
BUD13_HUMAN	BUD13 homolog OS=Homo sapiens GN=BUD13 PE=1 SV=1	HGT[181.014]PDPS[166.9984]PR	Yes	562.20166, 562.2018	2	22.5501	100575168	114914840	106506120	119533072	48210108	99362352	126186040	98589424	97681672
BUD13_HUMAN	BUD13 homolog OS=Homo sapiens GN=BUD13 PE=1 SV=1	ATDSDLSS[166.9984]PR	Yes	564.732	2	28.0884	53491224	61201992	47150768	50852848	53695564	62417156	71176544	85375888	74056048
BUD13_HUMAN	BUD13 homolog OS=Homo sapiens GN=BUD13 PE=1 SV=1	HDS[166.9984]PDLAPNVTYSLPR	Yes	621.287	3	66.2775	116406768	61606500	83910480	78574344	97953840	95881976	99651776	60767952	118511984
BUD13_HUMAN	BUD13 homolog OS=Homo sapiens GN=BUD13 PE=1 SV=1	HDTPDPS[166.9984]PLR	Yes	607.764	2	36.4367	58224728	63290288	52217656	52466276	32310530	55590004	53879344	51183184	52762556
BUD13_HUMAN	BUD13 homolog OS=Homo sapiens GN=BUD13 PE=1 SV=1	NSKYEYDPDIS[166.9984]PPR	Yes	587.59	3	52.7433	50400904	55317184	47965520	53632264	38895892	39718480	54329312	41385280	50359264
BUD13_HUMAN	BUD13 homolog OS=Homo sapiens GN=BUD13 PE=1 SV=1	YEYDPDIS[166.9984]PPR	Yes	716.295	2	57.5266	104694120	93508336	78315296	102737232	74398000	113665168	92360256	92130344	95116640
BYST_HUMAN	Bystin OS=Homo sapiens GN=BYSL PE=1 SV=3	MPQDGS[166.9984]DDEDEEWPTLEK	Yes	734.28033, 734.2807, 1100.9167	2, 3	65.7103	1802333056	1563737344	1661165184	1522967296	1136624256	1623583616	1837498624	1584072960	1705549056
BYST_HUMAN	Bystin OS=Homo sapiens GN=BYSL PE=1 SV=3	M[147.0354]PQDGS[166.9984]DDEDEEWPTLEK	Yes	739.6123, 1108.9138	2, 3	62.3242	121836984	83849312	105586784	113859792	74605088	139993968	140311312	113539328	132548264
C1TC_HUMAN	C-1-tetrahydrofolate synthase, cytoplasmic OS=Homo sapiens GN=MTHFD1 PE=1 SV=3	TDPTTLTDEEINR	No	752.861	2	49.8292	10014782	9728215	6.22099e+06	12744872	6530715	13182586	10307971	9378036	6046490
CU025_HUMAN	C2 domain-containing protein 2 OS=Homo sapiens GN=C2CD2 PE=1 SV=2	ASPLSSDS[166.9984]PVKTPIK	Yes	803.908	2	52.4259	16268288	32368144	15150594	24442660	13634257	19778366	19660174	17460892	17150674
CU025_HUMAN	C2 domain-containing protein 2 OS=Homo sapiens GN=C2CD2 PE=1 SV=2	TLSSSDT[181.014]ELLVLNGSDPVAEVAIR	Yes	856.0936, 856.0953	0, 3	94.0909	64112096	48969288	84804008	62720840	62508932	86727480	70233816	38282988	25885592
CU025_HUMAN	C2 domain-containing protein 2 OS=Homo sapiens GN=C2CD2 PE=1 SV=2	VDVGRAS[166.9984]PLSSDSPVK	Yes	565.277	3	50.1562	55189656	58214720	63075412	61335644	40643664	62835232	58375180	57813608	61991332
C2CD5_HUMAN	C2 domain-containing protein 5 OS=Homo sapiens GN=C2CD5 PE=1 SV=1	AMTVEKAS[166.9984]PVGDGNFR	Yes	586.936	3	48.6473	17492892	16527756	23476096	22655124	7.65174e+06	23168480	19800462	17144790	17575550
C2CD5_HUMAN	C2 domain-containing protein 5 OS=Homo sapiens GN=C2CD5 PE=1 SV=1	AST[181.014]DNEELLQFPLELC[160.0307]SDSLPSHPFPPAK	Yes	1107.18	3	98.6098	12996683	10065092	10381511	16465058	6.46339e+06	15604269	11612803	10397469	9806690
C2CD5_HUMAN	C2 domain-containing protein 5 OS=Homo sapiens GN=C2CD5 PE=1 SV=1	ELYEINPPEISEEIIGS[166.9984]PIPEPR	Yes	901.105	3	94.1489	5212873	6055663	4498992	5.12073e+06	2.90058e+06	5.77528e+06	6337695	4.87714e+06	4853408
PYR1_HUMAN	CAD protein OS=Homo sapiens GN=CAD PE=1 SV=3	AS[166.9984]DPGLPAEEPK	Yes	645.787	2	43.3315	182732592	199872528	150332864	160144224	115791424	186305104	185718672	176286576	169633840
PYR1_HUMAN	CAD protein OS=Homo sapiens GN=CAD PE=1 SV=3	IHRAS[166.9984]DPGLPAEEPK	Yes	566.2733, 848.906	2, 3	39.4552	3157306112	3527212032	2963571200	2932621824	2097911040	3272942848	3274073856	2963950080	3020782336
CAD10_HUMAN	Cadherin-10 OS=Homo sapiens GN=CDH10 PE=1 SV=2	LAEMYGGGESDKDS[166.9984]	Yes	769.79	2	41.9431	122225880	135910464	119096024	123205080	74036912	127752224	135550816	118040208	110470152
RCAN1_HUMAN	Calcipressin-1 OS=Homo sapiens GN=RCAN1 PE=1 SV=4	QFLIS[166.9984]PPAS[166.9984]PPVGWK	Yes	892.415	2	90.465	31473082	16825356	18405696	28103540	10409500	26852844	34586956	28017000	26622160
CHERP_HUMAN	Calcium homeostasis endoplasmic reticulum protein OS=Homo sapiens GN=CHERP PE=1 SV=2	SRSPT[181.014]PPS[166.9984]S[166.9984]AGLGSNSAPPIPDSR	Yes	859.025	3	57.8022	26816054	44325264	19525500	46338204	9738812	58563900	34697740	25666680	36900992
CHERP_HUMAN	Calcium homeostasis endoplasmic reticulum protein OS=Homo sapiens GN=CHERP PE=1 SV=2	SRS[166.9984]PT[181.014]PPSSAGLGSNSAPPIPDSR	Yes	832.371	3	55.5821	618651776	738831104	574433216	791025984	464527488	653870272	748449984	620936704	649116224
CHERP_HUMAN	Calcium homeostasis endoplasmic reticulum protein OS=Homo sapiens GN=CHERP PE=1 SV=2	SRS[166.9984]RS[166.9984]PT[181.014]PPSSAGLGSNSAPPIPDSR	Yes	940.071	3	54.6395	246642768	282440896	218588304	289931424	146879904	313518080	276397344	230596272	250306112
CHERP_HUMAN	Calcium homeostasis endoplasmic reticulum protein OS=Homo sapiens GN=CHERP PE=1 SV=2	TQHEEFVTSLAQQQQQQQQQQQQLQMPQMEAEVK	No	1021.4889, 1361.6462	3, 4	69.415	850916736	694683968	532658112	675255360	387776256	761464640	896577088	579014144	582302528
CHERP_HUMAN	Calcium homeostasis endoplasmic reticulum protein OS=Homo sapiens GN=CHERP PE=1 SV=2	TQHEEFVTSLAQQQQQQQQQQQQLQMPQM[147.0354]EAEVK	No	1025.48	4	62.4008	88620224	42626360	52184924	40633516	45595764	89661344	73028848	42688432	82285840
PDE1A_HUMAN	Calcium/calmodulin-dependent 3',5'-cyclic nucleotide phosphodiesterase 1A OS=Homo sapiens GN=PDE1A PE=2 SV=2	NNLVDIIQQNK	No	649.856	2	64.3675	82668608	69146024	37904204	54547032	56597576	57192848	70745368	41684444	69406256
CAB39_HUMAN	Calcium-binding protein 39 OS=Homo sapiens GN=CAB39 PE=1 SV=1	FQNDRTEDEQFNDEK	No	638.942	3	35.3451	153822912	170064176	128155328	136034880	99235712	153303216	148095712	149075776	137065296
CHSP1_HUMAN	Calcium-regulated heat stable protein 1 OS=Homo sapiens GN=CARHSP1 PE=1 SV=2	ERS[166.9984]PS[166.9984]PLR	Yes	551.228	2	27.4458	1681053440	2044706944	1612834944	1932821760	1029052992	1902241024	1762348800	1782852096	1692948864
CHSP1_HUMAN	Calcium-regulated heat stable protein 1 OS=Homo sapiens GN=CARHSP1 PE=1 SV=2	GNVVPS[166.9984]PLPTR	Yes	608.808	2	55.9794	3237589248	3258824960	2535444224	3224813568	2084827648	2997752576	3047761920	2711678720	2850601728
CHSP1_HUMAN	Calcium-regulated heat stable protein 1 OS=Homo sapiens GN=CARHSP1 PE=1 SV=2	GNVVPS[166.9984]PLPTRR	Yes	458.24142, 686.8586	2, 3	50.5102	2304281600	2587912448	2159011328	2436604672	1556033664	2290952192	2300919296	2029836416	2160649472
CHSP1_HUMAN	Calcium-regulated heat stable protein 1 OS=Homo sapiens GN=CARHSP1 PE=1 SV=2	TFS[166.9984]ATVR	Yes	431.197	2	42.6555	3613918720	4169570048	3667941120	3194112512	2757885696	3775505152	3665160192	3562261760	3410927360
AT2C1_HUMAN	Calcium-transporting ATPase type 2C member 1 OS=Homo sapiens GN=ATP2C1 PE=1 SV=3	KVERS[166.9984]R	Yes	427.716	2	40.7285	69532392	97243016	74537536	66551680	58210136	83928888	67756976	74282208	78399016
CALD1_HUMAN	Caldesmon OS=Homo sapiens GN=CALD1 PE=1 SV=2	QSVDKVT[181.014]SPTKV	Yes	684.842	2	38.3633	320659712	367888896	285331968	250396128	166850800	298604288	293206016	298055328	272060704
CALD1_HUMAN	Caldesmon OS=Homo sapiens GN=CALD1 PE=1 SV=2	RGS[166.9984]IGENQVEVMVEEK	Yes	628.624	3	60.3092	20949524	11058161	14772813	10030758	8391527	5.18347e+06	14655848	9449601	11656799
CALD1_HUMAN	Caldesmon OS=Homo sapiens GN=CALD1 PE=1 SV=2	VTS[166.9984]PTKV	Yes	406.201	2	29.6256	98219376	8.01176e+06	78419968	383246	53840184	458936	42424496	1.96106e+06	3065288
CALD1_HUMAN	Caldesmon OS=Homo sapiens GN=CALD1 PE=1 SV=2	QKQEEESLGQVTDQVEVNAQNSVPDEEAK	No	1076.84	3	62.3015	309641888	262615664	192823152	243616208	199984496	337818880	378133312	272624448	280842688
CALM_HUMAN	Calmodulin OS=Homo sapiens GN=CALM1 PE=1 SV=2	DTDSEEEIR	No	547.236	2	29.4257	206754256	201884240	173666976	187265376	177864992	242816560	222595632	199543248	214232448
CALM_HUMAN	Calmodulin OS=Homo sapiens GN=CALM1 PE=1 SV=2	EADIDGDGQVNYEEFVQMMTAK	No	830.6979, 1245.5427	0, 3	91.9468	70943584	52482156	63761472	74314448	53909884	74106848	105036840	82000696	62642264
CALM_HUMAN	Calmodulin OS=Homo sapiens GN=CALM1 PE=1 SV=2	EAFSLFDKDGDGTITTK	No	615.635	3	66.5089	29578612	57947652	22335908	69909880	20000940	62933216	43839572	34761760	58363568
CAMP1_HUMAN	Calmodulin-regulated spectrin-associated protein 1 OS=Homo sapiens GN=CAMSAP1 PE=1 SV=2	APVHFVEPLS[166.9984]PTGVAGHR	Yes	650.992	3	64.1572	152504880	129036288	89949872	93719624	64703192	100662464	121470552	78242560	111731120
CAMP2_HUMAN	Calmodulin-regulated spectrin-associated protein 2 OS=Homo sapiens GN=CAMSAP2 PE=1 SV=3	ADVPVEKYDGES[166.9984]DKEQFDDDQK	Yes	879.7	3	46.3184	128634752	159563968	130822672	148580224	93186904	124103776	141056688	122170144	125077880
CAMP2_HUMAN	Calmodulin-regulated spectrin-associated protein 2 OS=Homo sapiens GN=CAMSAP2 PE=1 SV=3	GALS[166.9984]PITDNTEVDTGIHVPSEDIPETMDEDSSLR	Yes	1240.89	3	84.8649	16242753	16184786	11804442	33342862	8501483	14957485	20541998	9255059	15405022
CAMP2_HUMAN	Calmodulin-regulated spectrin-associated protein 2 OS=Homo sapiens GN=CAMSAP2 PE=1 SV=3	LNQSS[166.9984]PDNVTDTK	Yes	749.825	2	32.9611	226420480	254151904	244927600	183837936	143908336	245197120	225327408	231232304	216511264
CAMP2_HUMAN	Calmodulin-regulated spectrin-associated protein 2 OS=Homo sapiens GN=CAMSAP2 PE=1 SV=3	RFS[166.9984]PSQVPIQTR	Yes	499.25146, 748.3745	2, 3	54.0306	140354704	162193344	121855272	146623392	83626408	134529232	149196096	124957496	124288080
CAMP2_HUMAN	Calmodulin-regulated spectrin-associated protein 2 OS=Homo sapiens GN=CAMSAP2 PE=1 SV=3	SESVEGFLS[166.9984]PSR	Yes	687.801	2	62.675	110481576	111260960	96337440	92792032	77002960	95054256	96180984	98314000	98480568
CAMP2_HUMAN	Calmodulin-regulated spectrin-associated protein 2 OS=Homo sapiens GN=CAMSAP2 PE=1 SV=3	SIS[166.9984]NEGLTLNNSHVSK	Yes	593.9474, 890.41864	2, 3	49.7793	424172960	485215008	450183360	373576320	224759872	335758592	385708256	366060800	387181536
CAMP2_HUMAN	Calmodulin-regulated spectrin-associated protein 2 OS=Homo sapiens GN=CAMSAP2 PE=1 SV=3	SSS[166.9984]MSYVDGFIGTWPK	Yes	921.398	0	90.8736	1.14494e+06	1.90673e+06	994374	2.18631e+06	300939	1.35887e+06	789656	1.57518e+06	804076
CAMP2_HUMAN	Calmodulin-regulated spectrin-associated protein 2 OS=Homo sapiens GN=CAMSAP2 PE=1 SV=3	SS[166.9984]SMSYVDGFIGTWPK	Yes	921.394	2	90.9974	13349664	11941840	7.43519e+06	16420982	7.69286e+06	14564159	13599838	6173964	7740112
CAMP2_HUMAN	Calmodulin-regulated spectrin-associated protein 2 OS=Homo sapiens GN=CAMSAP2 PE=1 SV=3	WLKS[166.9984]PTTPIDPEK	Yes	531.264	3	58.6056	13912410	28040050	14370046	8582509	4.00691e+06	7720020	16440990	11661198	20543664
CAMP3_HUMAN	Calmodulin-regulated spectrin-associated protein 3 OS=Homo sapiens GN=CAMSAP3 PE=1 SV=2	DLPDGHAAS[166.9984]PR	Yes	405.84332, 608.26074	2, 3	32.5945	118371440	140658320	103947400	78203696	57394120	83677848	99210800	100980568	90793888
CAMP3_HUMAN	Calmodulin-regulated spectrin-associated protein 3 OS=Homo sapiens GN=CAMSAP3 PE=1 SV=2	HPLLSSGGPQS[166.9984]PLR	Yes	763.379	2	51.3131	39997400	49455700	28735172	36992652	15101592	38661648	34511296	30063154	26828548
CALX_HUMAN	Calnexin OS=Homo sapiens GN=CANX PE=1 SV=2	AEEDEILNRS[166.9984]PR	Yes	503.5635, 754.8404	2, 3	42.4055	83482009600	96183009280	89893765120	83820544000	58356371456	90862616576	87831699456	84752203776	82120556544
CALX_HUMAN	Calnexin OS=Homo sapiens GN=CANX PE=1 SV=2	QKS[166.9984]DAEEDGGTVSQEEEDR	Yes	730.28827, 1094.9302	2, 3	30.2856	1637010176	1907501312	1456036992	1441784448	1062056128	1972264320	2021632896	1633986304	1732029184
CALX_HUMAN	Calnexin OS=Homo sapiens GN=CANX PE=1 SV=2	QKS[166.9984]DAEEDGGTVSQEEEDRKPK	Yes	636.279, 848.036	3, 4	29.2179	6672172544	9177722880	7254145024	7554044416	4780892160	8878008320	9189356544	7838409728	8043417600
CALX_HUMAN	Calnexin OS=Homo sapiens GN=CANX PE=1 SV=2	QKS[166.9984]DAEEDGGTVS[166.9984]QEEEDR	Yes	1134.91	2	31.2975	42224096	37688828	17054776	26821168	24495078	42674604	40231324	37673604	32391958
CALX_HUMAN	Calnexin OS=Homo sapiens GN=CANX PE=1 SV=2	QKS[166.9984]DAEEDGGTVS[166.9984]QEEEDRKPK	Yes	656.2705, 874.69165	3, 4	29.4969	6537492992	8383151616	6347911680	6144500224	4578048000	7992448512	8664868864	7052466688	7694918144
CALX_HUMAN	Calnexin OS=Homo sapiens GN=CANX PE=1 SV=2	SDAEEDGGTVS[166.9984]QEEEDR	Yes	966.852	2	32.4497	4217315	8712425	2.08082e+06	770544	10415872	10421093	5975832	8369088	13694826
CALX_HUMAN	Calnexin OS=Homo sapiens GN=CANX PE=1 SV=2	SDAEEDGGTVS[166.9984]QEEEDRKPK	Yes	762.652	3	30.1177	380874240	451876960	370702784	343839360	306097568	449729472	503195200	393983552	440542080
CALX_HUMAN	Calnexin OS=Homo sapiens GN=CANX PE=1 SV=2	AEEDEILNR	No	544.764	2	42.4717	41114484	52396608	50528676	39246644	37690668	52699304	43980252	50118284	40942336
CALX_HUMAN	Calnexin OS=Homo sapiens GN=CANX PE=1 SV=2	DDTDDEIAKYDGK	No	495.551	3	41.3076	37386368	31220200	31809152	33554860	23950220	34779372	47018904	32104986	33186756
CALX_HUMAN	Calnexin OS=Homo sapiens GN=CANX PE=1 SV=2	IPDPEAVKPDDWDEDAPAKIPDEEATKPEGWLDDEPEYVPDPDAEKPEDWDEDMDGEWEAPQIANPR	No	1531.68	5	87.2488	204584416	112060112	91270512	103837024	24181748	166343056	150744064	95980264	91144496
CPNS1_HUMAN	Calpain small subunit 1 OS=Homo sapiens GN=CAPNS1 PE=1 SV=1	GGGGGGGGGGGLGGGLGNVLGGLISGAGGGGGGGGGGGGGGGGGGGGTAMR	No	896.17316, 1194.5587	3, 4	91.2424	940858112	878336832	818473024	960600064	783523712	1018192896	1145199104	821290816	661106240
CPNS1_HUMAN	Calpain small subunit 1 OS=Homo sapiens GN=CAPNS1 PE=1 SV=1	GGGGGGGGGGGLGGGLGNVLGGLISGAGGGGGGGGGGGGGGGGGGGGTAM[147.0354]R	No	900.1693, 1199.89	3, 4	89.7847	670498560	364304992	479516384	390730432	366353984	681896064	537971008	433885376	397562432
CAN2_HUMAN	Calpain-2 catalytic subunit OS=Homo sapiens GN=CAPN2 PE=1 SV=5	GSLLGC[160.0307]SIDITSAADSEAITFQK	No	795.392	3	85.6938	6793400	5419948	12846637	9307187	5.23738e+06	9141240	7931096	3.79618e+06	4.60817e+06
CAN2_HUMAN	Calpain-2 catalytic subunit OS=Homo sapiens GN=CAPN2 PE=1 SV=5	LEEEDEDEEDGESGC[160.0307]TFLVGLIQK	No	914.409	3	86.4994	51735428	31612110	33683120	34897956	45950796	66680124	63002208	52147504	43836660
CAN2_HUMAN	Calpain-2 catalytic subunit OS=Homo sapiens GN=CAPN2 PE=1 SV=5	WNDNC[160.0307]PSWNTIDPEER	No	1016.93	2	65.2738	152997424	124169888	113968768	143547248	96667024	173764256	163754624	141928688	146840912
ICAL_HUMAN	Calpastatin OS=Homo sapiens GN=CAST PE=1 SV=4	EGITGPPADSSKPIGPDDAIDALSSDFTC[160.0307]GS[166.9984]PTAAGK	Yes	921.4168, 1228.22	3, 4	83.7332	2082562688	1508137600	1762287232	2139730816	1224437504	2205471744	2171786752	2133989120	2073447552
ICAL_HUMAN	Calpastatin OS=Homo sapiens GN=CAST PE=1 SV=4	EGITGPPADSSKPIGPDDAIDALSSDFTC[160.0307]GS[166.9984]PTAAGKK	Yes	953.441	4	80.1713	104224944	92426688	80186536	117286880	67951752	104009712	124985008	76037544	99886704
ICAL_HUMAN	Calpastatin OS=Homo sapiens GN=CAST PE=1 SV=4	KEGITGPPADSSKPIGPDDAIDALSSDFTC[160.0307]GS[166.9984]PTAAGK	Yes	953.44073, 1270.9198	3, 4	78.7043	1571078784	1292239360	1237509120	1587377664	963569984	1622931840	1632663936	1282468608	1481667584
ICAL_HUMAN	Calpastatin OS=Homo sapiens GN=CAST PE=1 SV=4	SES[166.9984]ELIDELSEDFDR	Yes	621.9227, 621.9228, 932.3802, 932.381	0, 2, 3	94.4964	149984272	117369568	119638448	153198128	103128496	150588800	137514208	140957536	109875528
ICAL_HUMAN	Calpastatin OS=Homo sapiens GN=CAST PE=1 SV=4	SES[166.9984]ELIDELSEDFDRSEC[160.0307]K	Yes	789.9897, 789.98987	3	87.8439	72828944	73228920	65451096	93317288	44227752	67189800	83162584	64223460	50515044
ICAL_HUMAN	Calpastatin OS=Homo sapiens GN=CAST PE=1 SV=4	S[166.9984]ESELIDELSEDFDR	Yes	932.38	2	92.5083	12647963	10690169	8488015	10680086	4954573	7.80859e+06	6.84309e+06	5821247	6.81079e+06
ICAL_HUMAN	Calpastatin OS=Homo sapiens GN=CAST PE=1 SV=4	S[166.9984]LTPAVPVESKPDKPSGK	Yes	639.663	3	47.5654	43609588	45513536	41290816	51217572	26273904	43961792	50166716	37707616	49014744
ICAL_HUMAN	Calpastatin OS=Homo sapiens GN=CAST PE=1 SV=4	DTSQSDKDLDDALDKLSDSLGQR	No	631.3016, 631.30164, 841.39905	0, 3, 4	77.4828	1275478400	961749248	787074752	1153443840	826389440	1165809408	1032195648	768310912	774006592
ICAL_HUMAN	Calpastatin OS=Homo sapiens GN=CAST PE=1 SV=4	KPADDQDPIDALSGDLDSC[160.0307]PSTTETSQNTAK	No	1093.16	3	67.7384	998125184	729769664	706260160	712422208	763560320	1042423744	1092753536	881657792	953547072
CALR_HUMAN	Calreticulin OS=Homo sapiens GN=CALR PE=1 SV=1	AKIDDPTDSKPEDWDKPEHIPDPDAK	No	740.604	4	52.1652	94930456	121333992	106426536	111119208	87239768	119056296	101803264	102471328	104723168
CALR_HUMAN	Calreticulin OS=Homo sapiens GN=CALR PE=1 SV=1	EQFLDGDGWTSR	No	705.818	2	62.4774	93817024	87402744	68850096	84830728	53399240	105722512	85238320	83034720	87931872
CALR_HUMAN	Calreticulin OS=Homo sapiens GN=CALR PE=1 SV=1	FYGDEEKDKGLQTSQDAR	No	696.327	3	38.2502	31042856	29570904	17642010	28655764	20920088	17904816	32469808	18416850	26882072
CALR_HUMAN	Calreticulin OS=Homo sapiens GN=CALR PE=1 SV=1	HEQNIDC[160.0307]GGGYVK	No	738.831	2	35.0707	8438547	31938802	9595498	23315796	4.90271e+06	17895076	7.9479e+06	17874276	14964881
CALR_HUMAN	Calreticulin OS=Homo sapiens GN=CALR PE=1 SV=1	IDDPTDSKPEDWDKPEHIPDPDAK	No	920.757	3	53.9527	87529000	89476112	63094648	93898984	59144892	61832800	77838624	70541168	56707112
CALR_HUMAN	Calreticulin OS=Homo sapiens GN=CALR PE=1 SV=1	IDNSQVESGSLEDDWDFLPPK	No	797.701, 797.70624, 1196.05, 1196.0511, 1196.0526	2, 3	84.3962	62874080	49187976	51182424	72107224	41444680	57434380	69769808	66100768	51184036
CALR_HUMAN	Calreticulin OS=Homo sapiens GN=CALR PE=1 SV=1	IDNSQVESGSLEDDWDFLPPKK	No	840.40234, 840.4031, 840.4035	3	76.7101	355086368	300543232	254576352	327079872	248829616	366204864	377168320	300554304	339656960
CALR_HUMAN	Calreticulin OS=Homo sapiens GN=CALR PE=1 SV=1	IKDPDASKPEDWDER	No	450.9652, 600.95105	0, 4	40.5528	35966928	92935040	49438096	74735528	45196884	64408552	30748406	67563664	69894320
CALR_HUMAN	Calreticulin OS=Homo sapiens GN=CALR PE=1 SV=1	KPEDWDEEMDGEWEPPVIQNPEYK	No	987.433	3	77.6884	263205392	225347712	156761024	235815376	152333040	254270208	254305088	187577936	208868832
KAPCB_HUMAN	cAMP-dependent protein kinase catalytic subunit beta OS=Homo sapiens GN=PRKACB PE=1 SV=2	TWT[181.014]LC[160.0307]GTPEYLAPEIILSK	Yes	758.037	3	102.097	58189592	22596358	35152036	40386932	27068394	20199728	65629516	15891959	25787602
KAPCB_HUMAN	cAMP-dependent protein kinase catalytic subunit beta OS=Homo sapiens GN=PRKACB PE=1 SV=2	KWENPTQNNAGLEDFER	No	683.32	0	58.201	21986950	23896014	19926692	25031830	15677794	15910771	17516228	13135973	20717722
KAP0_HUMAN	cAMP-dependent protein kinase type I-alpha regulatory subunit OS=Homo sapiens GN=PRKAR1A PE=1 SV=1	EDEIS[166.9984]PPPPNPVVK	Yes	533.25543, 799.38	0, 3	55.5052	492693184	467115488	405248768	462849664	319408288	446893632	465044256	430132320	421249248
KAP0_HUMAN	cAMP-dependent protein kinase type I-alpha regulatory subunit OS=Homo sapiens GN=PRKAR1A PE=1 SV=1	TDSREDEIS[166.9984]PPPPNPVVK	Yes	686.3244, 1028.9832, 1028.9836	0, 2, 3	51.9205	3114940416	3755483904	3110015232	3632217344	2161884928	3100009216	3329843712	2867283712	3247531776
KAP1_HUMAN	cAMP-dependent protein kinase type I-beta regulatory subunit OS=Homo sapiens GN=PRKAR1B PE=1 SV=4	SNSQSDSHDEEVS[166.9984]PTPPNPVVK	Yes	810.686	3	47.6701	81894024	116990592	85708232	98608760	63099704	111128456	100017912	90526472	106974912
KAP1_HUMAN	cAMP-dependent protein kinase type I-beta regulatory subunit OS=Homo sapiens GN=PRKAR1B PE=1 SV=4	S[166.9984]NSQSDSHDEEVSPTPPNPVVK	Yes	810.686	3	49.9153	14899888	12145297	13134467	15727322	13778885	17178890	19133438	16830176	25422448
KAP2_HUMAN	cAMP-dependent protein kinase type II-alpha regulatory subunit OS=Homo sapiens GN=PRKAR2A PE=1 SV=2	GDS[166.9984]ES[166.9984]EEDEDLEVPVPSR	Yes	1074.9	2	64.1073	86006192	74170584	84228024	68655448	54084040	96310752	95224304	112371984	117602056
KAP2_HUMAN	cAMP-dependent protein kinase type II-alpha regulatory subunit OS=Homo sapiens GN=PRKAR2A PE=1 SV=2	RVS[166.9984]VC[160.0307]AETYNPDEEEEDTDPR	Yes	864.346	3	48.8519	668211264	809094976	686570432	725782848	443623616	648069504	737351936	608813184	670129408
KAP2_HUMAN	cAMP-dependent protein kinase type II-alpha regulatory subunit OS=Homo sapiens GN=PRKAR2A PE=1 SV=2	VADAKGDS[166.9984]ES[166.9984]EEDEDLEVPVPSR	Yes	878.356	3	59.7645	2025969408	2347965952	1924936320	2320322560	1257372672	2043033088	2169279232	1975184768	2271816704
KAP2_HUMAN	cAMP-dependent protein kinase type II-alpha regulatory subunit OS=Homo sapiens GN=PRKAR2A PE=1 SV=2	ADEHVIDQGDDGDNFYVIER	No	769.677	3	63.1331	95634168	85196176	68018736	89959048	65207428	95114624	105884912	73987144	93688120
ARP19_HUMAN	cAMP-regulated phosphoprotein 19 OS=Homo sapiens GN=ARPP19 PE=1 SV=2	VTS[166.9984]PEKAEEAK	Yes	634.792	2	24.7193	220325728	275751648	205763584	296431456	124379824	273880960	260515920	233279168	257843456
CREM_HUMAN	cAMP-responsive element modulator OS=Homo sapiens GN=CREM PE=1 SV=5	APTAALPQGVVMAAS[166.9984]PGSLHSPQQLAEEATR	Yes	792.14154, 1055.8525	3, 4	80.3488	96327368	94536664	78537280	109831688	53381616	107859552	115078584	92682216	95623752
CLIP1_HUMAN	CAP-Gly domain-containing linker protein 1 OS=Homo sapiens GN=CLIP1 PE=1 SV=1	ATS[166.9984]PLC[160.0307]TSTASM[147.0354]VSSSPSTPSNIPQKPSQPAAK	Yes	1137.86	3	51.1455	10122670	5465110	9887217	5.25358e+06	3.76379e+06	13986872	5.70181e+06	8687131	13274447
CLIP1_HUMAN	CAP-Gly domain-containing linker protein 1 OS=Homo sapiens GN=CLIP1 PE=1 SV=1	AT[181.014]SPLC[160.0307]TSTASMVSSSPSTPSNIPQKPSQPAAK	Yes	1132.53	3	57.504	254364192	280012416	192882336	291705568	156798928	292240928	297732576	235125424	253356320
CLIP1_HUMAN	CAP-Gly domain-containing linker protein 1 OS=Homo sapiens GN=CLIP1 PE=1 SV=1	S[166.9984]RIMELEK	Yes	543.258	2	46.8877	122157968	115176840	100216352	102606664	70916512	102284480	99787640	95121472	89675184
CLIP1_HUMAN	CAP-Gly domain-containing linker protein 1 OS=Homo sapiens GN=CLIP1 PE=1 SV=1	TASESISNLS[166.9984]EAGSIK	Yes	837.385	2	54.7865	74639088	100863648	74719824	53500412	34277220	49728672	72882640	61133952	68585816
CLIP1_HUMAN	CAP-Gly domain-containing linker protein 1 OS=Homo sapiens GN=CLIP1 PE=1 SV=1	LDYQHEIENLQNQQDSER	No	753.68	3	57.5938	108874520	101230704	86890080	101675920	70765312	106333328	105811344	78802520	79631656
CAPR1_HUMAN	Caprin-1 OS=Homo sapiens GN=CAPRIN1 PE=1 SV=2	LAQPNQVPVQPEATQVPLVSSTSEGYTASQPLYQPSHATEQRPQK	No	978.29736, 1222.6196	4, 5	71.048	208617424	204476720	142875168	153974880	125364248	186224672	226179744	180682112	215592816
CAPR1_HUMAN	Caprin-1 OS=Homo sapiens GN=CAPRIN1 PE=1 SV=2	VFQSNYFDSTHNHQNGLC[160.0307]EEEEAASAPAVEDQVPEAEPEPAEEYTEQSEVESTEYVNR	No	1323.9712, 1323.9723	5	72.4955	153885264	70674488	120336208	63492596	50719396	120804808	146368576	41747600	52237868
CMTR1_HUMAN	Cap-specific mRNA (nucleoside-2'-O-)-methyltransferase 1 OS=Homo sapiens GN=CMTR1 PE=1 SV=1	VAELALSLSSTS[166.9984]DDEPPSSVSHGAK	Yes	855.396	0	66.4149	14740527	5979892	25963082	2.6907e+06	10360509	18758942	18522136	20557810	32974442
CMTR1_HUMAN	Cap-specific mRNA (nucleoside-2'-O-)-methyltransferase 1 OS=Homo sapiens GN=CMTR1 PE=1 SV=1	VAELALSLSS[166.9984]TSDDEPPSSVSHGAK	Yes	855.396	3	66.3119	76970544	69661480	26517018	93999232	24147940	91141520	60908832	26065144	47105492
CPSM_HUMAN	Carbamoyl-phosphate synthase [ammonia], mitochondrial OS=Homo sapiens GN=CPS1 PE=1 SV=2	DGSIDLVINLPNNNTK	No	576.30383, 863.9521	2, 3	77.0935	6847470592	5446566400	6175578624	4912732672	5610045440	7714322944	5336613376	2272472576	2305103872
CPSM_HUMAN	Carbamoyl-phosphate synthase [ammonia], mitochondrial OS=Homo sapiens GN=CPS1 PE=1 SV=2	GQNQPVLNITNK	No	663.362	2	49.3784	504308768	521967360	437189888	529291840	364036640	514283232	493904448	451392576	447566720
CPSM_HUMAN	Carbamoyl-phosphate synthase [ammonia], mitochondrial OS=Homo sapiens GN=CPS1 PE=1 SV=2	LFATEATSDWLNANNVPATPVAWPSQEGQNPSLSSIR	No	992.991	4	95.0436	8483550	20665230	18415148	6218114	1.21723e+06	9349706	11363049	10294439	6.61864e+06
CBPA6_HUMAN	Carboxypeptidase A6 OS=Homo sapiens GN=CPA6 PE=1 SV=2	KIS[166.9984]YQLK	Yes	480.252	2	53.9803	16697620	21197808	13338748	25411938	21729430	20419258	17576380	20179658	21179756
CPT2_HUMAN	Carnitine O-palmitoyltransferase 2, mitochondrial OS=Homo sapiens GN=CPT2 PE=1 SV=2	DSTQTPAVTPQSQPATTDSTVTVQK	No	863.428	3	48.1827	128194672	119559416	105788480	124309432	89108544	130225280	142214992	105698472	117928432
CRTAP_HUMAN	Cartilage-associated protein OS=Homo sapiens GN=CRTAP PE=1 SV=1	NAAPC[160.0307]AVSYLLFDQNDK	No	642.64056, 963.458	2, 3	80.7737	104691048	112978128	96904880	109284296	90291144	104637480	106394072	104111688	100520456
CSK21_HUMAN	Casein kinase II subunit alpha OS=Homo sapiens GN=CSNK2A1 PE=1 SV=1	GKYSEVFEAINITNNEK	No	652.662	3	69.267	29518684	37887112	25513830	26875300	25562942	51820544	31026686	25981808	25031304
CSKI2_HUMAN	Caskin-2 OS=Homo sapiens GN=CASKIN2 PE=1 SV=1	VGLSPDSPAGDRNS[166.9984]VGSEGSVGSIR	Yes	827.386	3	54.6549	51288728	65188624	58687004	66501596	51887228	63689068	73260768	52792908	58226724
CAAP1_HUMAN	Caspase activity and apoptosis inhibitor 1 OS=Homo sapiens GN=CAAP1 PE=1 SV=2	GEDSDVLSINADAYDS[166.9984]DIEGPC[160.0307]NEEAAAPEAPENTVQSEAGQIDDLEK	Yes	1290.3	4	82.822	22878310	12114584	16119484	14892746	12545264	28066800	21540442	22865930	21903430
CAAP1_HUMAN	Caspase activity and apoptosis inhibitor 1 OS=Homo sapiens GN=CAAP1 PE=1 SV=2	ILEGDNGMDS[166.9984]DMEEEADDGSK	Yes	1168.92	2	54.5049	68549144	59451948	47314480	81185848	34242972	67956928	84104912	54385364	45942448
CAAP1_HUMAN	Caspase activity and apoptosis inhibitor 1 OS=Homo sapiens GN=CAAP1 PE=1 SV=2	SVNEILGLAESS[166.9984]PNEPK	Yes	621.96277, 932.4418	2, 3	73.0212	111041136	94892440	86113752	83966152	72388896	88977640	89731800	77543296	107169488
CTNA1_HUMAN	Catenin alpha-1 OS=Homo sapiens GN=CTNNA1 PE=1 SV=1	S[166.9984]RTSVQTEDDQLIAGQSAR	Yes	714.666	3	46.6587	32864818	51373776	33638092	6629215	4639527	5.43191e+06	28472544	21838930	18949368
CTNA1_HUMAN	Catenin alpha-1 OS=Homo sapiens GN=CTNNA1 PE=1 SV=1	TPEELDDS[166.9984]DFETEDFDVR	Yes	746.95776, 746.95807, 1119.931, 1119.9325	0, 2, 3	73.3361	1173751808	1062632704	1213130240	972266816	934206080	1076368768	1226174464	1223747328	1337586688
CTNA1_HUMAN	Catenin alpha-1 OS=Homo sapiens GN=CTNNA1 PE=1 SV=1	QLQQAVTGISNAAQATASDDASQHQGGGGGELAYALNNFDK	No	1026.7369, 1026.7383, 1026.7397, 1368.6493	0, 3, 4	80.1741	1550784768	1025695424	1117620864	1210411008	803436928	1558619392	1468810880	1081287936	981463936
CTNB1_HUMAN	Catenin beta-1 OS=Homo sapiens GN=CTNNB1 PE=1 SV=1	RTS[166.9984]MGGTQQQFVEGVR	Yes	620.952	3	50.5382	24029504	33938212	26438304	34279932	17757756	20228220	32764238	20981746	28321748
CTND1_HUMAN	Catenin delta-1 OS=Homo sapiens GN=CTNND1 PE=1 SV=1	SLDNNYSTPNER	No	705.32	2	36.0538	31048992	42307404	31390136	42169476	19646586	48499596	38552172	34707952	42848408
CATB_HUMAN	Cathepsin B OS=Homo sapiens GN=CTSB PE=1 SV=3	DQGSC[160.0307]GSC[160.0307]WAFGAVEAISDR	No	724.974	3	83.7698	37626548	20187854	26150902	33314866	24133616	25096000	41915564	34463420	22846532
CATZ_HUMAN	Cathepsin Z OS=Homo sapiens GN=CTSZ PE=1 SV=1	DQEC[160.0307]DKFNQC[160.0307]GTC[160.0307]NEFK	No	727.28723, 1090.4275	2, 3	42.7142	2122793216	2465783808	1916776960	2118345728	1480282240	2412877056	2395645952	2193472000	2184818432
CATZ_HUMAN	Cathepsin Z OS=Homo sapiens GN=CTSZ PE=1 SV=1	NSWGEPWGER	No	609.27	0	57.8562	24843026	36685844	17264892	17402830	8937996	34157688	24283662	19145184	20089050
MPRI_HUMAN	Cation-independent mannose-6-phosphate receptor OS=Homo sapiens GN=IGF2R PE=1 SV=2	ALSSLHGDDQDS[166.9984]EDEVLTIPEVK	Yes	859.7248, 1289.0836	0, 3	73.4073	1643936000	1472533376	1415362688	1567108992	1201346304	1751346176	1904392320	1534260864	1878348928
MPRI_HUMAN	Cation-independent mannose-6-phosphate receptor OS=Homo sapiens GN=IGF2R PE=1 SV=2	LVSFHDDS[166.9984]DEDLLHI	Yes	612.26807, 917.8981	2, 3	82.0844	2595649280	2063876992	2033408512	2504015872	1712919552	2529754880	2449277696	1862860160	2083701376
CAV2_HUMAN	Caveolin-2 OS=Homo sapiens GN=CAV2 PE=1 SV=2	ADVQLFMDDDSYS[166.9984]HHS[166.9984]GLEYADPEK	Yes	1010.39	3	72.6482	86761904	60632200	34499352	54653952	31284788	50052524	55119412	51187076	53305364
CEBPG_HUMAN	CCAAT/enhancer-binding protein gamma OS=Homo sapiens GN=CEBPG PE=1 SV=1	DLFLEHAHNLADNVQSISTENTTADGDNAGQ	No	825.1278, 1099.8348	3, 4	74.0032	1115144704	912112960	905324416	1006599872	614934720	1251693184	1063708160	813246912	794661120
CEBPZ_HUMAN	CCAAT/enhancer-binding protein zeta OS=Homo sapiens GN=CEBPZ PE=1 SV=2	SQLDDHPES[166.9984]DDEENFIDANDDEDMEK	Yes	1044.72	3	59.801	726661440	660061248	581596736	672681024	493212800	653861568	709535232	636974784	649390848
CEBPZ_HUMAN	CCAAT/enhancer-binding protein zeta OS=Homo sapiens GN=CEBPZ PE=1 SV=2	SQLDDHPES[166.9984]DDEENFIDANDDEDMEKFTDADKETEIVK	Yes	1127.96	4	71.4714	134747024	115346744	99263904	135651488	67953432	139043312	150421200	113167824	115380672
CNO10_HUMAN	CCR4-NOT transcription complex subunit 10 OS=Homo sapiens GN=CNOT10 PE=1 SV=1	ISDAITHLNPENVTDVSLGISSNEQDQGSDKGENEAMESSGK	No	1101.51	4	73.1538	55805824	41453668	32692014	41856024	31805290	65374904	52966152	29694630	34418572
CNO10_HUMAN	CCR4-NOT transcription complex subunit 10 OS=Homo sapiens GN=CNOT10 PE=1 SV=1	NSNQLGGNTESSESSETC[160.0307]SSK	No	734.9726, 1101.9557	2, 3	28.7089	66251240	54048540	38829868	53465580	36324872	42003448	66835288	28454660	44581316
CNOT3_HUMAN	CCR4-NOT transcription complex subunit 3 OS=Homo sapiens GN=CNOT3 PE=1 SV=1	EPSAAAPTGAGGVAPGSGNNSGGPSLLVPLPVNPPSSPTPSFSDAK	No	1053.53, 1404.3691	3, 4	90.0249	411673312	270416576	279615008	406272832	259526848	376849376	489782240	432554656	405045248
CNOT3_HUMAN	CCR4-NOT transcription complex subunit 3 OS=Homo sapiens GN=CNOT3 PE=1 SV=1	QNGATSYSSVVADSPAEVALSSSGGNNASSQALGPPSGPHNPPPSTSK	No	1141.8	4	68.6208	6.69574e+06	15847054	4676205	8043453	5.05347e+06	10451122	12898217	9027328	9951342
CNOT4_HUMAN	CCR4-NOT transcription complex subunit 4 OS=Homo sapiens GN=CNOT4 PE=1 SV=3	ELSVQDQPSLS[166.9984]PTSLQNSSSHTTTAK	Yes	941.773	3	58.6252	100662792	116784504	95903424	78163704	51143496	74133984	101960472	92095664	97224712
CD2B2_HUMAN	CD2 antigen cytoplasmic tail-binding protein 2 OS=Homo sapiens GN=CD2BP2 PE=1 SV=1	HSLDS[166.9984]DEEEDDDDGGSSK	Yes	1008.84	2	29.2375	54569380	77247480	35562504	55926680	49007920	96494896	62085088	66790096	69751880
CD2B2_HUMAN	CD2 antigen cytoplasmic tail-binding protein 2 OS=Homo sapiens GN=CD2BP2 PE=1 SV=1	KGPGQPSS[166.9984]PQR	Yes	406.85867, 609.7847	2, 3	20.1474	480355008	608228480	490402176	672657856	322789088	581733952	592815552	578879872	513530176
CD276_HUMAN	CD276 antigen OS=Homo sapiens GN=CD276 PE=1 SV=1	HSDS[166.9984]KEDDGQEIA	Yes	755.789	2	28.9092	122208528	200164736	109421696	67790704	33503402	87815872	124507152	105807136	119542032
CD2AP_HUMAN	CD2-associated protein OS=Homo sapiens GN=CD2AP PE=1 SV=1	ELEVTDDGETHEAQDDSETVLAGPT[181.014]SPIPSLGNVSETASGSVTQPK	Yes	1194.54	4	77.7707	28554848	24950880	28962716	15428798	7.42498e+06	14772328	36548600	29783858	22541412
CD2AP_HUMAN	CD2-associated protein OS=Homo sapiens GN=CD2AP PE=1 SV=1	ELEVTDDGET[181.014]HEAQDDSETVLAGPTSPIPSLGNVSETASGSVTQPK	Yes	1194.54	4	77.668	22722676	8823512	36868272	5833236	14655601	21657178	30238236	8564637	25144026
CD2AP_HUMAN	CD2-associated protein OS=Homo sapiens GN=CD2AP PE=1 SV=1	ELEVTDDGETHEAQDDSETVLAGPTSPIPSLGNVSETASGSVTQPK	No	1174.55	4	79.1924	13923625	3.11313e+06	11891425	12214342	7.92797e+06	23882568	17558834	5824179	9840747
CD320_HUMAN	CD320 antigen OS=Homo sapiens GN=CD320 PE=1 SV=1	DLDC[160.0307]SDGSDEEEC[160.0307]RIEPC[160.0307]TQK	No	848.338	3	43.3066	62019416	64901296	56292292	51815144	43314196	58745832	81816304	45996312	60672308
CD44_HUMAN	CD44 antigen OS=Homo sapiens GN=CD44 PE=1 SV=2	KPSGLNGEASKS[166.9984]QEMVHLVNK	Yes	584.03827, 778.382	3, 4	46.6087	1119100416	1435615360	1315430400	1356636160	817426240	1181336576	1370629888	1170516352	1180201216
CD44_HUMAN	CD44 antigen OS=Homo sapiens GN=CD44 PE=1 SV=2	LVINS[166.9984]GNGAVEDR	Yes	712.333	0	47.2136	4559444	6.01246e+06	5.9857e+06	10695194	2.38492e+06	5.91048e+06	7.47326e+06	8141718	9818545
CD44_HUMAN	CD44 antigen OS=Homo sapiens GN=CD44 PE=1 SV=2	S[166.9984]QEMVHLVNK	Yes	422.1966, 632.7915	2, 3	47.4014	733582400	816414784	707664128	829019648	516305216	713346112	770465984	712129536	671468096
CD81_HUMAN	CD81 antigen OS=Homo sapiens GN=CD81 PE=1 SV=1	QFYDQALQQAVVDDDANNAK	No	751.6851, 1127.022, 1127.0232	0, 2, 3	67.2646	1578672384	1334941056	1299322240	1088433536	1014757056	1522086528	1769321472	1407506816	1470117504
CD81_HUMAN	CD81 antigen OS=Homo sapiens GN=CD81 PE=1 SV=1	TFHETLDC[160.0307]C[160.0307]GSSTLTALTTSVLK	No	848.078	0	84.0002	4.86715e+06	2.86561e+06	5068557	3.83645e+06	3.52999e+06	8024134	2.96562e+06	3.47227e+06	2.32098e+06
CD97_HUMAN	CD97 antigen OS=Homo sapiens GN=CD97 PE=1 SV=4	ALRAS[166.9984]ESGI	Yes	492.232	2	43.9906	365821952	439128064	327378400	174716672	133121288	152910288	250995200	263182272	227753600
CD99_HUMAN	CD99 antigen OS=Homo sapiens GN=CD99 PE=1 SV=1	KPSAGDDFDLGDAVVDGENDDPRPPNPPKPMPNPNPNHPSSSGSFSDADLADGVSGGEGK	No	1208.95	5	68.7963	2011394560	1416230400	1333697024	1270078464	466027488	1882980736	2132001152	1578273920	1835694976
BORG5_HUMAN	Cdc42 effector protein 1 OS=Homo sapiens GN=CDC42EP1 PE=1 SV=1	ASWES[166.9984]LDEEWRAPQAGSR	Yes	718.978	3	72.0851	32291334	34633948	40771732	46125700	35172356	49390408	35832108	30032342	41294712
BORG5_HUMAN	Cdc42 effector protein 1 OS=Homo sapiens GN=CDC42EP1 PE=1 SV=1	MAS[166.9984]PPAPSPAPPAISPIIK	Yes	641.334	3	77.1682	17424344	23577162	18239680	10694428	9307679	12022692	19683672	14120294	17440390
BORG5_HUMAN	Cdc42 effector protein 1 OS=Homo sapiens GN=CDC42EP1 PE=1 SV=1	RSDS[166.9984]LLSFR	Yes	580.777	2	59.4834	142174368	138007936	107734784	138058912	107814608	128627264	126790960	116075056	116708296
BORG5_HUMAN	Cdc42 effector protein 1 OS=Homo sapiens GN=CDC42EP1 PE=1 SV=1	SDS[166.9984]LLSFR	Yes	502.726	2	67.5877	27642430	34604104	22653916	22464664	25576372	29068632	32078504	23252504	30696800
BORG4_HUMAN	Cdc42 effector protein 4 OS=Homo sapiens GN=CDC42EP4 PE=1 SV=1	AGEPDGES[166.9984]LDEQPSSSSSK	Yes	993.895	2	36.0811	46546084	43729184	35347288	30352168	23800484	49309392	45887164	37554456	43357136
BORG4_HUMAN	Cdc42 effector protein 4 OS=Homo sapiens GN=CDC42EP4 PE=1 SV=1	AGPDLPSLPSHALEDEGWAAAAPS[166.9984]PGSAR	Yes	969.7816, 969.78235	3	80.0547	2203409664	1884326144	1569909376	2185427456	1204741376	2354966784	2271207680	1747619584	2057019392
BORG4_HUMAN	Cdc42 effector protein 4 OS=Homo sapiens GN=CDC42EP4 PE=1 SV=1	NGAAGPHS[166.9984]PDPLLDEQAFGDLTDLPVVPK	Yes	763.36884, 1017.4883	3, 4	97.7349	687601600	468829888	387508832	303468832	150148352	320064352	467883232	428147392	374660832
BORG4_HUMAN	Cdc42 effector protein 4 OS=Homo sapiens GN=CDC42EP4 PE=1 SV=1	RNGAAGPHS[166.9984]PDPLLDEQAFGDLTDLPVVPK	Yes	802.3944, 1069.5236	3, 4	92.8788	759295744	593216768	461190688	298024864	150504880	325111296	507903168	414928480	391914144
CIP4_HUMAN	Cdc42-interacting protein 4 OS=Homo sapiens GN=TRIP10 PE=1 SV=3	APSDSS[166.9984]LGTPSDGRPELR	Yes	641.293	3	45.492	66048380	89467520	68979192	77442064	41093208	77133016	71680288	68437488	69080184
CIP4_HUMAN	Cdc42-interacting protein 4 OS=Homo sapiens GN=TRIP10 PE=1 SV=3	APSDS[166.9984]S[166.9984]LGTPSDGRPELR	Yes	667.94885, 1001.4215	2, 3	47.1916	496675968	640529664	572881216	600539392	349958688	532130208	565425408	515485984	545016384
CIP4_HUMAN	Cdc42-interacting protein 4 OS=Homo sapiens GN=TRIP10 PE=1 SV=3	APS[166.9984]DSSLGTPSDGRPELR	Yes	641.29346, 961.4368	2, 3	46.7547	1282372352	1535261696	1363046912	1437831168	854931136	1248673920	1386500992	1256921344	1325023232
CIP4_HUMAN	Cdc42-interacting protein 4 OS=Homo sapiens GN=TRIP10 PE=1 SV=3	NKPRPPPLSPLGGPVPSALPNGPPS[166.9984]PR	Yes	694.87225, 926.1601	3, 4	71.554	221168640	202350560	170327168	161362912	54539480	250823408	242039744	189752848	251110720
CK5P2_HUMAN	CDK5 regulatory subunit-associated protein 2 OS=Homo sapiens GN=CDK5RAP2 PE=1 SV=4	DLS[166.9984]PPRYDSLVQSQAR	Yes	637.97	3	62.1464	14324224	23991000	10108790	18849344	13250160	13426062	23458980	12552089	20122368
CCAR2_HUMAN	Cell cycle and apoptosis regulator protein 2 OS=Homo sapiens GN=CCAR2 PE=1 SV=2	S[166.9984]VASNQSEMEFSSLQDMPK	Yes	732.306	3	73.0449	115884088	76158848	111158944	89413120	72308056	65310632	112264752	85480944	110744560
CCAR2_HUMAN	Cell cycle and apoptosis regulator protein 2 OS=Homo sapiens GN=CCAR2 PE=1 SV=2	S[166.9984]VASNQS[166.9984]EMEFSSLQDMPK	Yes	758.963	3	74.866	37072680	27476556	41636760	19195380	22813194	15697288	34704932	26096184	33253656
CCAR2_HUMAN	Cell cycle and apoptosis regulator protein 2 OS=Homo sapiens GN=CCAR2 PE=1 SV=2	NFSGTASTSLLGPPPGLLT[181.014]PPVATELSQNAR	Yes	1058.53	3	96.5231	16910446	10246166	18546626	23869430	9821703	14638225	24330312	12961856	18685074
CCAR2_HUMAN	Cell cycle and apoptosis regulator protein 2 OS=Homo sapiens GN=CCAR2 PE=1 SV=2	SVAS[166.9984]NQSEMEFSSLQDMPK	Yes	1097.96	2	73.044	102399800	91373320	75393664	104224232	63781504	118011384	97845912	111233808	101405000
CCAR2_HUMAN	Cell cycle and apoptosis regulator protein 2 OS=Homo sapiens GN=CCAR2 PE=1 SV=2	SVAS[166.9984]NQS[166.9984]EMEFSSLQDMPK	Yes	1137.94	2	74.8722	47192996	33717400	33247966	27260708	23911888	30471940	42838036	41966524	41717016
CCAR2_HUMAN	Cell cycle and apoptosis regulator protein 2 OS=Homo sapiens GN=CCAR2 PE=1 SV=2	AAEAAPPTQEAQGETEPTEQAPDALEQAADTSR	No	1127.52	3	58.6312	297959840	229787088	179709408	264358768	177927024	307630720	302041920	240590144	280593376
RAD9A_HUMAN	Cell cycle checkpoint control protein RAD9A OS=Homo sapiens GN=RAD9A PE=1 SV=1	DSLLDGHFVLATLSDTDSHSQDLGS[166.9984]PER	Yes	773.84955, 1031.4698	3, 4	88.0726	61966316	54553944	36188120	60510060	19651598	53698296	49844384	31883020	22349282
RAD1_HUMAN	Cell cycle checkpoint protein RAD1 OS=Homo sapiens GN=RAD1 PE=1 SV=1	DSDLMEAFHC[160.0307]NQTQVNR	No	688.967	3	60.2794	119233160	106657936	74735424	101333144	62800068	77256072	108509576	85898928	106506600
RAD1_HUMAN	Cell cycle checkpoint protein RAD1 OS=Homo sapiens GN=RAD1 PE=1 SV=1	PLLTQQIQDEDDQYSLVASLDNVR	No	920.799	3	88.4694	44732028	26437170	21620956	23109778	23055440	44774356	32752230	12188817	11933088
CDC6_HUMAN	Cell division control protein 6 homolog OS=Homo sapiens GN=CDC6 PE=1 SV=1	ALPLS[166.9984]PR	Yes	417.218	2	51.4365	130663480	120870976	118257800	89984992	114352248	123517048	112763496	98119200	101655640
CDC6_HUMAN	Cell division control protein 6 homolog OS=Homo sapiens GN=CDC6 PE=1 SV=1	LEPTNVQTVTC[160.0307]S[166.9984]PR	Yes	841.385	2	47.142	12962303	26558132	14920999	33317892	17799624	35874520	26280488	33759600	28494672
CDC5L_HUMAN	Cell division cycle 5-like protein OS=Homo sapiens GN=CDC5L PE=1 SV=2	LVLPAPQIS[166.9984]DAELQEVVK	Yes	677.025	3	89.7085	13666944	10415220	10162553	12087239	10343970	15742595	17871996	14002268	11160165
CCAR1_HUMAN	Cell division cycle and apoptosis regulator protein 1 OS=Homo sapiens GN=CCAR1 PE=1 SV=2	EIST[181.014]PTHWSK	Yes	633.282	2	45.3847	138847696	138827984	109177824	144302656	76214232	148620672	133174680	120695336	118385272
CD123_HUMAN	Cell division cycle protein 123 homolog OS=Homo sapiens GN=CDC123 PE=1 SV=1	DDPPTHSQPDSDDEAEEIQWS[166.9984]DDENTATLTAPEFPEFATK	Yes	1519.29	3	86.743	4289937	4628670	942735	5.0381e+06	1.82348e+06	4.14874e+06	5274464	0	4543016
CD123_HUMAN	Cell division cycle protein 123 homolog OS=Homo sapiens GN=CDC123 PE=1 SV=1	DDPPTHSQPDS[166.9984]DDEAEEIQWSDDENTATLTAPEFPEFATK	Yes	1519.3	3	85.9858	434315392	347883616	362168608	407423840	273365024	523351744	416718464	417077984	370733312
CD123_HUMAN	Cell division cycle protein 123 homolog OS=Homo sapiens GN=CDC123 PE=1 SV=1	DDPPT[181.014]HSQPDSDDEAEEIQWSDDENTATLTAPEFPEFATK	Yes	1139.72	4	85.9919	1814002176	1078641536	1544055168	1416456832	961865728	1661507584	1877546368	1667475968	1547709440
CDC16_HUMAN	Cell division cycle protein 16 homolog OS=Homo sapiens GN=CDC16 PE=1 SV=2	NIIS[166.9984]PPWDFR	Yes	662.80756, 662.8076	0, 2	90.7764	64436984	44775080	44027960	52263672	37554212	56927548	53516860	51836280	42483280
CDC20_HUMAN	Cell division cycle protein 20 homolog OS=Homo sapiens GN=CDC20 PE=1 SV=2	EAAGPAPS[166.9984]PMR	Yes	582.248	2	37.0574	97006656	116879120	78571328	88483712	61731128	81336480	95287768	93311472	78926864
CDC20_HUMAN	Cell division cycle protein 20 homolog OS=Homo sapiens GN=CDC20 PE=1 SV=2	VQTT[181.014]PSKPGGDR	Yes	441.541	3	23.2748	404174016	434126144	356419776	441230464	170767104	435776352	509991040	368145504	407400768
CDC23_HUMAN	Cell division cycle protein 23 homolog OS=Homo sapiens GN=CDC23 PE=1 SV=2	RVS[166.9984]PLNLSSVT[181.014]P	Yes	715.329	2	69.0208	33842356	33236050	17476390	32517832	11634360	27685524	26847652	21642208	20943500
CDC23_HUMAN	Cell division cycle protein 23 homolog OS=Homo sapiens GN=CDC23 PE=1 SV=2	RVS[166.9984]PLNLSSVTP	Yes	675.345	2	72.3562	108329080	109897920	91951392	100702296	94899056	110681448	118412912	106175456	118164464
CDC23_HUMAN	Cell division cycle protein 23 homolog OS=Homo sapiens GN=CDC23 PE=1 SV=2	NQGETPTTEVPAPFFLPASLSANNTPTR	No	986.493	3	93.1546	120095472	71313200	82105048	137095136	77321912	126046672	129726264	118554960	114605760
CDC27_HUMAN	Cell division cycle protein 27 homolog OS=Homo sapiens GN=CDC27 PE=1 SV=2	EVTPILAQTQSSGPQTSTTPQVLS[166.9984]PTITSPPNALPR	Yes	949.48444, 1265.6444, 1265.6453	3, 4	82.714	394691424	314853120	180942304	113085408	48961312	102548624	249405600	241752528	221225968
CDA7L_HUMAN	Cell division cycle-associated 7-like protein OS=Homo sapiens GN=CDCA7L PE=1 SV=2	ASLVS[166.9984]EEEEDEEEDKATPR	Yes	748.313	3	49.5773	47527600	56204120	49152224	50792716	28751824	63122408	63302648	57056044	58065596
CDA7L_HUMAN	Cell division cycle-associated 7-like protein OS=Homo sapiens GN=CDCA7L PE=1 SV=2	EVADIFNAPS[166.9984]DDEEFVGFR	Yes	746.3188, 1118.975	0, 3	90.3867	35121076	24868272	30761990	37378252	27419344	31833768	43411764	42530036	29526486
CDCA2_HUMAN	Cell division cycle-associated protein 2 OS=Homo sapiens GN=CDCA2 PE=1 SV=2	AGTDS[166.9984]PVSC[160.0307]ASVTEER	Yes	873.355	2	42.4445	56651160	62635936	59093224	57839120	37195788	60512720	64157824	55284288	69687720
CDCA2_HUMAN	Cell division cycle-associated protein 2 OS=Homo sapiens GN=CDCA2 PE=1 SV=2	GS[166.9984]SDAVSPDTFTAEVSSDAVPDVR	Yes	830.362	3	77.9983	37078092	30074700	35341528	38052012	28796434	30418616	37304636	34768748	42870344
CDCA2_HUMAN	Cell division cycle-associated protein 2 OS=Homo sapiens GN=CDCA2 PE=1 SV=2	VTFGEDLS[166.9984]PEVFDESLPANTPLR	Yes	871.743	3	92.6617	92662568	74046104	92034712	89585912	56636052	93564496	96972448	98617720	86274712
CD11B_HUMAN	Cell division protein kinase 11A OS=Homo sapiens GN=CDK11A PE=1 SV=3	EYGS[166.9984]PLK	Yes	437.191	2	36.3531	760789824	843988288	735570944	593573568	624307584	820523776	724896192	745506368	676143616
CD11B_HUMAN	Cell division protein kinase 11A OS=Homo sapiens GN=CDK11A PE=1 SV=3	RGT[181.014]S[166.9984]PRPPEGGLGYSQLGDDDLK	Yes	859.045	3	60.6948	106605648	97487544	70304976	72280344	43758540	89540824	115033616	56000616	68499032
CD11B_HUMAN	Cell division protein kinase 11A OS=Homo sapiens GN=CDK11A PE=1 SV=3	DLLSDLQDIS[166.9984]DSER	Yes	562.58044, 843.36633, 843.3664	0, 2	79.9407	269142752	185016320	192000464	250749024	188913232	290230112	248465488	213481760	260213680
CD11B_HUMAN	Cell division protein kinase 11A OS=Homo sapiens GN=CDK11A PE=1 SV=3	GT[181.014]SPRPPEGGLGYSQLGDDDLK	Yes	780.355	3	61.9114	249411840	280708992	246977984	255009632	196904928	273388800	271624736	227715632	260383216
CD11B_HUMAN	Cell division protein kinase 11A OS=Homo sapiens GN=CDK11A PE=1 SV=3	RDS[166.9984]LEEGELR	Yes	642.285	2	39.9103	262007424	297632256	242638384	256850256	151687648	290349760	264083456	255280992	246337536
CDK12_HUMAN	Cell division protein kinase 12 OS=Homo sapiens GN=CDK12 PE=1 SV=2	ESKGS[166.9984]PVFLPR	Yes	648.821	2	53.7004	78522160	84885672	75549760	86542048	54896660	78102840	87445984	75705864	80034080
CDK12_HUMAN	Cell division protein kinase 12 OS=Homo sapiens GN=CDK12 PE=1 SV=2	HLLTDLPLPPELPGGDLS[166.9984]PPDSPEPK	Yes	937.79926, 937.80164	3	95.4811	109615304	74104032	81722208	145773728	75663448	137372960	124993896	105368328	95466672
CDK12_HUMAN	Cell division protein kinase 12 OS=Homo sapiens GN=CDK12 PE=1 SV=2	HLLTDLPLPPELPGGDLS[166.9984]PPDS[166.9984]PEPK	Yes	964.456	3	99.2885	360077280	234045024	247902096	347994848	158905472	350692576	311658336	331703360	256852608
CDK12_HUMAN	Cell division protein kinase 12 OS=Homo sapiens GN=CDK12 PE=1 SV=2	HSSIS[166.9984]PVRLPLNSSLGAELSR	Yes	767.397	3	76.9777	164722608	209355648	161224320	240332368	136329136	205147872	212341168	152997760	158937584
CDK12_HUMAN	Cell division protein kinase 12 OS=Homo sapiens GN=CDK12 PE=1 SV=2	HSS[166.9984]IS[166.9984]PVRLPLNSSLGAELSR	Yes	794.052	0, 3	79.8603	230798432	179388912	162013744	224323216	120938352	241665568	228055616	150048224	164124384
CDK12_HUMAN	Cell division protein kinase 12 OS=Homo sapiens GN=CDK12 PE=1 SV=2	SSS[166.9984]PFLSK	Yes	466.70963, 466.71005	0, 2	41.955	53608784	79663872	70871440	63167372	47162656	61524344	59526772	71439728	64996540
CDK12_HUMAN	Cell division protein kinase 12 OS=Homo sapiens GN=CDK12 PE=1 SV=2	DGSGGASGTLQPSSGGGSSNSR	No	961.927	0	29.3752	3.90889e+06	13998290	3.66441e+06	6.96311e+06	5539157	14420703	5871590	6108180	7361133
CDK3_HUMAN	Cell division protein kinase 3 OS=Homo sapiens GN=CDK3 PE=1 SV=1	TYT[181.014]HEVVTLWYR	Yes	549.924	3	75.8553	3.42085e+06	9543365	2.62162e+06	4531605	2456785	1.13576e+06	1.89788e+06	2.71933e+06	959592
CDK7_HUMAN	Cell division protein kinase 7 OS=Homo sapiens GN=CDK7 PE=1 SV=1	AYT[181.014]HQVVTR	Yes	385.5166, 577.7714	2, 3	31.0431	511785440	551147328	432122464	447067168	290462272	503557088	472303744	452196576	439992320
CDK7_HUMAN	Cell division protein kinase 7 OS=Homo sapiens GN=CDK7 PE=1 SV=1	SFGS[166.9984]PNR	Yes	422.67096, 422.671, 422.67102	0, 2	27.0555	350491168	274721152	335704384	208773440	244999664	324132992	321626176	285101760	257158144
LYAR_HUMAN	Cell growth-regulating nucleolar protein OS=Homo sapiens GN=LYAR PE=1 SV=2	NC[160.0307]EC[160.0307]LSC[160.0307]IDC[160.0307]GKDFWGDDYK	No	847.998	3	67.5734	83256784	59896340	50410068	71818104	41263096	78682544	79640816	68421432	66026288
MUC18_HUMAN	Cell surface glycoprotein MUC18 OS=Homo sapiens GN=MCAM PE=1 SV=2	S[166.9984]DKLPEEMGLLQGSSGDKR	Yes	709.665	3	62.4105	28008934	14204746	21124750	24252258	12942758	17575234	27907250	17888840	20311628
MUC18_HUMAN	Cell surface glycoprotein MUC18 OS=Homo sapiens GN=MCAM PE=1 SV=2	QGQGQSEPGEYEQR	No	796.8499, 796.8503	0	28.5929	13908186	10680154	7635669	8.18031e+06	4235336	12054159	10701021	7.38373e+06	13920888
CNBP_HUMAN	Cellular nucleic acid-binding protein OS=Homo sapiens GN=CNBP PE=1 SV=1	DC[160.0307]DLQEDAC[160.0307]YNC[160.0307]GR	No	888.325	2	41.3337	410564096	423684128	304058304	387959552	279753280	528898208	463406752	439319808	452077664
CETN2_HUMAN	Centrin-2 OS=Homo sapiens GN=CETN2 PE=1 SV=1	MS[166.9984]PKPELTEEQK	Yes	748.838	2	39.793	43957200	50597968	30328250	42336448	28283612	44159532	50220824	38615532	43251292
CETN2_HUMAN	Centrin-2 OS=Homo sapiens GN=CETN2 PE=1 SV=1	RMS[166.9984]PKPELTEEQK	Yes	551.596	3	36.7512	371506880	410695712	338629568	361283520	209180896	368986944	373970688	329026816	344697184
CETN2_HUMAN	Centrin-2 OS=Homo sapiens GN=CETN2 PE=1 SV=1	RM[147.0354]S[166.9984]PKPELTEEQK	Yes	556.927	3	31.1141	23745950	35509976	16464341	27525244	1.99754e+06	35437552	26736376	27021908	29712798
CENPF_HUMAN	Centromere protein F OS=Homo sapiens GN=CENPF PE=1 SV=2	GS[166.9984]PLLGPVVPGPS[166.9984]PIPSVTEK	Yes	730.029	3	81.6359	13338430	6696868	8725804	12348252	5.11073e+06	10603482	9208017	7887867	6712235
CENPF_HUMAN	Centromere protein F OS=Homo sapiens GN=CENPF PE=1 SV=2	LALS[166.9984]PLSLGK	Yes	539.799	2	76.0845	34719384	36539604	26841172	25983110	35775984	32666514	36493948	36426360	37290352
CENPF_HUMAN	Centromere protein F OS=Homo sapiens GN=CENPF PE=1 SV=2	LQLQGLDLS[166.9984]SR	Yes	655.3296, 655.32983	0, 2	70.8386	15350386	15744149	13775638	16560952	8882830	17884696	18094836	8748082	15082749
CENPF_HUMAN	Centromere protein F OS=Homo sapiens GN=CENPF PE=1 SV=2	TS[166.9984]PYILR	Yes	465.228	2	52.4274	6934838	8990589	11931084	7498091	6.26921e+06	6.06191e+06	10718718	5.33945e+06	5161027
CENPF_HUMAN	Centromere protein F OS=Homo sapiens GN=CENPF PE=1 SV=2	VAQRS[166.9984]PVDSGTILR	Yes	526.938	3	47.3804	20288600	28948700	21554370	22473306	12869637	21371742	26930352	18832822	25156932
CENPI_HUMAN	Centromere protein I OS=Homo sapiens GN=CENPI PE=1 SV=2	NRGPS[166.9984]PEPLK	Yes	587.785	2	33.6804	81239504	92564224	76345168	86615616	50612976	91821264	74132944	85575344	74283680
CENPT_HUMAN	Centromere protein T OS=Homo sapiens GN=CENPT PE=1 SV=2	AAS[166.9984]PESASSTPESLQAR	Yes	884.887	2	42.1289	43298704	37768760	32848900	37000560	16723452	38873900	36325516	41792616	34728220
CENPU_HUMAN	Centromere protein U OS=Homo sapiens GN=MLF1IP PE=1 SV=1	HC[160.0307]GLSLSST[181.014]PPGK	Yes	474.214	3	46.0579	15817670	30944170	20696484	24348472	11809402	25902846	24113608	20594510	21275084
CENPV_HUMAN	Centromere protein V OS=Homo sapiens GN=CENPV PE=1 SV=1	AQEEGPGEPPPPELALLPPPPPPPPTPAT[181.014]PTSSASNLDLGEQR	Yes	1107.2922, 1107.293	0, 4	90.7184	96195872	80393240	72327072	98092104	33389340	115365976	133174896	104349704	117046488
CE152_HUMAN	Centrosomal protein of 152 kDa OS=Homo sapiens GN=CEP152 PE=1 SV=3	NVS[166.9984]PEFVPC[160.0307]EGEGGFGLHK	Yes	713.979	3	68.8516	122825696	115891552	88759424	98126136	76541104	110988704	112105976	91651272	117232000
CE170_HUMAN	Centrosomal protein of 170 kDa OS=Homo sapiens GN=CEP170 PE=1 SV=1	S[166.9984]SPVNNHHS[166.9984]PGQTPTLGQPEAR	Yes	824.355	3	41.0736	41978692	52919352	52324020	30100126	23554204	49068272	43164552	47809968	48487840
CE170_HUMAN	Centrosomal protein of 170 kDa OS=Homo sapiens GN=CEP170 PE=1 SV=1	LGEAS[166.9984]DSELADADK	Yes	750.808	2	45.3056	170235264	187560752	171899744	149731248	100661808	156582016	157271168	157677024	157903120
CE170_HUMAN	Centrosomal protein of 170 kDa OS=Homo sapiens GN=CEP170 PE=1 SV=1	LGS[166.9984]LSAR	Yes	392.192	2	37.7171	173144864	184299744	166553888	62172920	61382276	56808232	111019040	101702448	91070192
CE170_HUMAN	Centrosomal protein of 170 kDa OS=Homo sapiens GN=CEP170 PE=1 SV=1	QGSFT[181.014]IEKPSPNIPIELIPHINK	Yes	884.798	3	87.8003	636229120	477250368	438238368	634140928	288144256	708349376	639112512	510133952	480410336
CE170_HUMAN	Centrosomal protein of 170 kDa OS=Homo sapiens GN=CEP170 PE=1 SV=1	QGS[166.9984]FTIEKPSPNIPIELIPHINK	Yes	663.85	4	87.8077	158366624	108875776	110534224	131076816	69499296	168958656	167922304	146753184	111413352
C170B_HUMAN	Centrosomal protein of 170 kDa protein B OS=Homo sapiens GN=CEP170B PE=1 SV=4	KPLAAPGDGEGLGQTAQPS[166.9984]PPAR	Yes	765.708	3	49.6387	26639368	28549554	16709336	20816440	15211551	27532106	24280044	19922840	22666572
C170B_HUMAN	Centrosomal protein of 170 kDa protein B OS=Homo sapiens GN=CEP170B PE=1 SV=4	LGDAS[166.9984]DTEAADGER	Yes	743.788	2	33.3912	31025400	30349300	28894040	19254688	12226385	31095238	30667092	20337336	30750620
C170B_HUMAN	Centrosomal protein of 170 kDa protein B OS=Homo sapiens GN=CEP170B PE=1 SV=4	VAAQSPPSPAS[166.9984]AEALLPALPLR	Yes	746.063	0	94.6545	3528418	3.30023e+06	4.43149e+06	3.41752e+06	2.1277e+06	1.83155e+06	5183975	4.41389e+06	3.27991e+06
C170B_HUMAN	Centrosomal protein of 170 kDa protein B OS=Homo sapiens GN=CEP170B PE=1 SV=4	VAAQSPPS[166.9984]PASAEALLPALPLR	Yes	746.06	0	94.5124	4566492	2.42661e+06	2.71141e+06	2.62344e+06	2048972	1.03489e+06	1.9254e+06	2.31222e+06	3069861
CEP72_HUMAN	Centrosomal protein of 72 kDa OS=Homo sapiens GN=CEP72 PE=1 SV=2	HLLS[166.9984]PQLVQYQC[160.0307]GDSGK	Yes	670.643	3	64.3734	25012384	24115904	23924814	41323840	20420850	29871660	57774260	19179328	32331312
CEP97_HUMAN	Centrosomal protein of 97 kDa OS=Homo sapiens GN=CEP97 PE=1 SV=1	LHIAC[160.0307]FPVQLDTLS[166.9984]DGASVDESHGISPPLQGEISQTQENSK	Yes	1122.03	4	87.8995	24814730	22946314	22727702	20248468	13681486	31098920	30096050	7678503	9830528
CEP97_HUMAN	Centrosomal protein of 97 kDa OS=Homo sapiens GN=CEP97 PE=1 SV=1	AMEQINSC[160.0307]TALQHLDLSDNNISQIGDLSK	No	1072.51	3	81.3146	15808544	4657610	2474271	12187477	6.27898e+06	5.41389e+06	10513538	7.02124e+06	4961038
CEP97_HUMAN	Centrosomal protein of 97 kDa OS=Homo sapiens GN=CEP97 PE=1 SV=1	ESSNNEQDNSLLEQYLTSVQQLEDADER	No	1085.49	3	98.5548	291283040	158889152	220416256	256644080	146352480	321258464	253370640	225501520	185374848
CSPP1_HUMAN	Centrosome and spindle pole-associated protein 1 OS=Homo sapiens GN=CSPP1 PE=1 SV=2	VAASGAQDPEKS[166.9984]PDRLK	Yes	616.966	3	32.4942	33595920	48088864	34507836	30052072	13410118	34221940	34176904	34134784	27550752
CP250_HUMAN	Centrosome-associated protein CEP250 OS=Homo sapiens GN=CEP250 PE=1 SV=2	DQELEALQQEQQQAQGQEER	No	795.702	0, 3	53.026	23658804	25737826	18560058	19124396	13834294	19300684	19140224	24121066	26325474
CLN6_HUMAN	Ceroid-lipofuscinosis neuronal protein 6 OS=Homo sapiens GN=CLN6 PE=1 SV=1	HGSVS[166.9984]ADEAAR	Yes	590.243	2	25.0393	67268144	172222096	71809544	169344624	32980458	169131536	138510720	139867200	145830560
PDE3A_HUMAN	cGMP-inhibited 3',5'-cyclic phosphodiesterase A OS=Homo sapiens GN=PDE3A PE=1 SV=3	IS[166.9984]PLSSPC[160.0307]SSPLQGTPASSLVSK	Yes	794.053	3	76.5543	208306960	189462944	170189648	166707360	143363936	175922384	201513680	167096848	197948128
PDE3A_HUMAN	cGMP-inhibited 3',5'-cyclic phosphodiesterase A OS=Homo sapiens GN=PDE3A PE=1 SV=3	RTS[166.9984]LPC[160.0307]IPR	Yes	393.86172, 590.2892	2, 3	52.5684	381835008	429280448	313695488	1026022400	425282528	692143168	577034176	503786368	524674080
PDE3A_HUMAN	cGMP-inhibited 3',5'-cyclic phosphodiesterase A OS=Homo sapiens GN=PDE3A PE=1 SV=3	VNPVTSLSENYTC[160.0307]S[166.9984]DSEESSEKDK	Yes	929.052	3	54.7113	119728560	117689784	138194016	159677920	120885672	147897728	161930464	126282536	147975824
PDE3A_HUMAN	cGMP-inhibited 3',5'-cyclic phosphodiesterase A OS=Homo sapiens GN=PDE3A PE=1 SV=3	VNDDVGIDWTNENDR	No	587.9275, 881.3874	2, 3	58.9384	445194592	396859776	309369504	414386368	255338496	383566912	403272064	374902016	361432000
CHM2B_HUMAN	Charged multivesicular body protein 2b OS=Homo sapiens GN=CHMP2B PE=1 SV=1	ATIS[166.9984]DEEIER	Yes	621.766	2	43.1652	580638272	639583808	597473600	567870528	376424384	616756480	618468800	593413632	560385856
CHMP3_HUMAN	Charged multivesicular body protein 3 OS=Homo sapiens GN=VPS24 PE=1 SV=3	VTDALPEPEPPGAMAAS[166.9984]EDEEEEEEALEAMQSR	Yes	910.1331, 1213.1743	3, 4	83.1146	727227776	524404416	515515648	759366656	403311136	717088000	772166336	682524288	664140032
CHMP5_HUMAN	Charged multivesicular body protein 5 OS=Homo sapiens GN=CHMP5 PE=1 SV=1	DNLAQQSFNMEQANYTIQSLK	No	815.058	3	77.9333	6.35148e+06	5.29837e+06	5.37714e+06	5.38349e+06	7875720	12422031	7632316	7581306	9019092
CHMP7_HUMAN	Charged multivesicular body protein 7 OS=Homo sapiens GN=CHMP7 PE=1 SV=1	IS[166.9984]DAELEAELEK	Yes	713.821	2	66.1021	168474320	163801632	173063776	136901776	136139776	148431808	183018784	159864688	176172224
CHMP7_HUMAN	Charged multivesicular body protein 7 OS=Homo sapiens GN=CHMP7 PE=1 SV=1	IS[166.9984]DAELEAELEKLSLSEGGLVPSSK	Yes	894.445	3	96.4421	136859984	102807936	131500824	137637040	72415392	140958240	125249608	99730800	95274872
CLCC1_HUMAN	Chloride channel CLIC-like protein 1 OS=Homo sapiens GN=CLCC1 PE=1 SV=1	FQTGNKS[166.9984]PEVLR	Yes	485.904	3	42.8331	226443360	242072720	251343120	203618368	125983336	192618720	229280640	198242816	204905824
CLCC1_HUMAN	Chloride channel CLIC-like protein 1 OS=Homo sapiens GN=CLCC1 PE=1 SV=1	ESSTESSQSAKPVSGQDTSGNTEGSPAAEK	No	985.11	3	29.94	339242208	410798560	252817776	281760416	259324560	457933504	430549568	345668320	433224640
CLIC1_HUMAN	Chloride intracellular channel protein 1 OS=Homo sapiens GN=CLIC1 PE=1 SV=4	EEFASTC[160.0307]PDDEEIELAYEQVAK	No	858.378	3	79.0425	24670104	14492495	20284516	22950436	16095246	13914100	20549626	21419958	35733848
CLIC1_HUMAN	Chloride intracellular channel protein 1 OS=Homo sapiens GN=CLIC1 PE=1 SV=4	NSNPALNDNLEK	No	664.826	2	40.7877	7633732608	7998487040	6574135808	6221642240	5014878208	7452908032	7469167616	7082100736	7098632704
PCY1A_HUMAN	Choline-phosphate cytidylyltransferase A OS=Homo sapiens GN=PCYT1A PE=1 SV=2	MLQAIS[166.9984]PK	Yes	484.238	2	47.9952	539437696	566456320	418540608	366048096	352435648	462639520	466308160	434131168	422868896
PCY1A_HUMAN	Choline-phosphate cytidylyltransferase A OS=Homo sapiens GN=PCYT1A PE=1 SV=2	WPFSGKT[181.014]SPPC[160.0307]S[166.9984]PANLSR	Yes	716.971	3	68.0221	115227712	94582624	124770912	81881184	75515696	90859936	109190128	111697952	110427040
PCY1A_HUMAN	Choline-phosphate cytidylyltransferase A OS=Homo sapiens GN=PCYT1A PE=1 SV=2	AAAYDIS[166.9984]EDEED	Yes	704.246	2	49.2278	266129488	284657344	252671648	280216256	185046192	229804240	324045088	236841840	248533456
PCY1A_HUMAN	Choline-phosphate cytidylyltransferase A OS=Homo sapiens GN=PCYT1A PE=1 SV=2	SPS[166.9984]PSFR	Yes	429.181	2	35.863	111149376	123944336	106944520	134093976	107446864	152883936	132164464	126064880	112817808
PCY1B_HUMAN	Choline-phosphate cytidylyltransferase B OS=Homo sapiens GN=PCYT1B PE=1 SV=1	M[147.0354]LQALS[166.9984]PK	Yes	492.235	2	40.2317	52941888	42313104	51671324	24506904	31931694	55914996	40647288	44926360	45813912
CHRC1_HUMAN	Chromatin accessibility complex protein 1 OS=Homo sapiens GN=CHRAC1 PE=1 SV=1	REEDEENDNDNES[166.9984]DHDEADS	Yes	815.268, 1222.399	2, 3	23.2395	368918688	326492480	183191408	353740704	85305856	347002176	458337280	284433728	359712160
CAF1A_HUMAN	Chromatin assembly factor 1 subunit A OS=Homo sapiens GN=CHAF1A PE=1 SV=2	GLLSNHTGS[166.9984]PR	Yes	406.85892, 609.7851	2, 3	37.788	419815968	429174432	379644512	367443200	246795968	423103264	410285376	369633088	342350624
CAF1A_HUMAN	Chromatin assembly factor 1 subunit A OS=Homo sapiens GN=CHAF1A PE=1 SV=2	IETSIGQSTVIIDLTEDS[166.9984]NEQPDSLVDHNK	Yes	1126.53	3	82.5153	43171072	18559650	22699494	19676210	22405832	34647132	41544516	15708720	13993669
CAF1A_HUMAN	Chromatin assembly factor 1 subunit A OS=Homo sapiens GN=CHAF1A PE=1 SV=2	SPS[166.9984]TTYLHTPTPSEDAAIPSK	Yes	760.686	3	58.9018	383779552	477761984	359299424	395759328	255687440	352373600	396323328	343243040	374646720
CAF1A_HUMAN	Chromatin assembly factor 1 subunit A OS=Homo sapiens GN=CHAF1A PE=1 SV=2	S[166.9984]PDLEASLDTLENNC[160.0307]HVGSDIDFRPK	Yes	753.0878, 1003.78174	3, 4	78.7021	326290464	201463376	212915760	261006384	165844320	290640064	260744864	165544848	172239808
CAF1A_HUMAN	Chromatin assembly factor 1 subunit A OS=Homo sapiens GN=CHAF1A PE=1 SV=2	S[166.9984]PSTTYLHTPTPSEDAAIPSK	Yes	1140.53	2	58.8849	8679760	13462055	6253833	10860532	3.42967e+06	7312986	5.20147e+06	6.35075e+06	5601804
CAF1B_HUMAN	Chromatin assembly factor 1 subunit B OS=Homo sapiens GN=CHAF1B PE=1 SV=1	GSS[166.9984]PGPRPVEGTPASR	Yes	544.5894, 816.38153	2, 3	33.9078	2123114240	2587077120	2048348288	2207127552	1491010560	2392036608	2316061696	2238096896	2170273536
CAF1B_HUMAN	Chromatin assembly factor 1 subunit B OS=Homo sapiens GN=CHAF1B PE=1 SV=1	TQDPSS[166.9984]PGTTPPQAR	Yes	810.357	2	31.611	246741328	360096896	222285792	233583840	167583520	337346592	314946912	278740544	298665504
CAF1B_HUMAN	Chromatin assembly factor 1 subunit B OS=Homo sapiens GN=CHAF1B PE=1 SV=1	VNDNKEPEQIAFQDEDEAQLNK	No	858.737	3	55.0212	181879104	157736288	130160200	173552528	118004800	172630160	181186864	151986304	168503472
BAP18_HUMAN	Chromatin complexes subunit BAP18 OS=Homo sapiens GN=BAP18 PE=1 SV=1	KVYEDSGIPLPAES[166.9984]PK	Yes	603.9605, 905.4372	2, 3	59.8585	368498368	410904416	348503232	388396064	279539584	362732736	371361472	362118976	377741408
BAP18_HUMAN	Chromatin complexes subunit BAP18 OS=Homo sapiens GN=BAP18 PE=1 SV=1	VYEDSGIPLPAES[166.9984]PK	Yes	841.39	2	64.3675	257893104	202292704	189856384	187610560	199072880	231254864	235472864	217934432	259910560
EAF6_HUMAN	Chromatin modification-related protein MEAF6 OS=Homo sapiens GN=MEAF6 PE=1 SV=1	EPGSGTESDTSPDFHNQENEPSQEDPEDLDGSVQGVKPQK	No	1078.48	4	52.3901	120520144	114835104	81791376	114530120	64371716	133473128	126146320	109861952	117784232
CHTOP_HUMAN	Chromatin target of PRMT1 protein OS=Homo sapiens GN=CHTOP PE=1 SV=2	NKQPT[181.014]PVNIR	Yes	416.215	3	35.3291	19977180	57734108	32581402	52377728	13706199	43607680	27147608	52302628	45533728
CBX1_HUMAN	Chromobox protein homolog 1 OS=Homo sapiens GN=CBX1 PE=1 SV=1	ADS[166.9984]DSEDKGEESKPK	Yes	567.9	3	17.5485	31585538	74258768	37892724	76032752	39445644	73003152	51235800	63142964	64879416
CBX1_HUMAN	Chromobox protein homolog 1 OS=Homo sapiens GN=CBX1 PE=1 SV=1	KADS[166.9984]DSEDKGEESKPK	Yes	610.59753, 610.5976	3	18.7638	158617216	333836640	248367248	494015200	210218464	1046957440	395292672	831912256	791671680
CBX3_HUMAN	Chromobox protein homolog 3 OS=Homo sapiens GN=CBX3 PE=1 SV=4	KSLSDS[166.9984]ESDDSK	Yes	689.274	2	19.4634	3852888	5786098	2.74201e+06	5032281	5255060	4319370	3.87219e+06	5648410	3.63685e+06
CBX3_HUMAN	Chromobox protein homolog 3 OS=Homo sapiens GN=CBX3 PE=1 SV=4	KSLS[166.9984]DSESDDSK	Yes	689.274	2	20.4406	550400384	724320896	598592064	680577792	316902016	585344256	695990272	651841984	585168192
CBX3_HUMAN	Chromobox protein homolog 3 OS=Homo sapiens GN=CBX3 PE=1 SV=4	LTWHS[166.9984]C[160.0307]PEDEAQ	Yes	776.792	2	48.6182	174538352	189704576	157585056	197890112	108257840	185521728	181131136	176238544	166625552
CBX3_HUMAN	Chromobox protein homolog 3 OS=Homo sapiens GN=CBX3 PE=1 SV=4	RKS[166.9984]LSDSESDDSK	Yes	767.325	2	21.6116	6.16705e+06	33383920	3819876	18671730	306971	121474552	64347608	143177232	91412456
CBX3_HUMAN	Chromobox protein homolog 3 OS=Homo sapiens GN=CBX3 PE=1 SV=4	RKS[166.9984]LSDS[166.9984]ESDDSK	Yes	807.308	2	20.8717	14701591	40818224	15057760	27325306	7020974	47708828	25026202	46154244	40486352
CBX3_HUMAN	Chromobox protein homolog 3 OS=Homo sapiens GN=CBX3 PE=1 SV=4	RKS[166.9984]LS[166.9984]DSESDDSK	Yes	807.3077, 807.3079, 807.3081	0, 2	20.968	46714364	94990328	64627960	90011224	27102098	87738448	66148276	90033848	75527328
CBX3_HUMAN	Chromobox protein homolog 3 OS=Homo sapiens GN=CBX3 PE=1 SV=4	SLSDS[166.9984]ESDDSK	Yes	625.228	0	20.5712	92616.5	2.52368e+06	1.2253e+06	6359369	5.94211e+06	4.02382e+06	6.72757e+06	2.18611e+06	4258157
CBX3_HUMAN	Chromobox protein homolog 3 OS=Homo sapiens GN=CBX3 PE=1 SV=4	SLS[166.9984]DSESDDSK	Yes	625.2264, 625.22644, 625.2266, 625.2269, 625.2271	0, 2	22.9055	543183872	419001504	448341600	423536672	227880800	459509568	540143232	424591712	415362432
CBX3_HUMAN	Chromobox protein homolog 3 OS=Homo sapiens GN=CBX3 PE=1 SV=4	KVEEAEPEEFVVEK	No	554.614	3	52.7948	31565840	34446120	23500450	43921792	25040270	32212428	35031572	23100962	30009894
CBX8_HUMAN	Chromobox protein homolog 8 OS=Homo sapiens GN=CBX8 PE=1 SV=3	IPYPGRS[166.9984]PQDLASTSR	Yes	608.96	3	52.3156	101203464	120866856	98779160	98413072	59078836	103817984	107150352	79824496	102382104
CBX8_HUMAN	Chromobox protein homolog 8 OS=Homo sapiens GN=CBX8 PE=1 SV=3	RQDSDLVQC[160.0307]GVTS[166.9984]PSSAEATGK	Yes	791.684	3	45.5977	41252476	38523040	32104104	34205080	14088698	24606252	41492240	25595076	36372900
CBX8_HUMAN	Chromobox protein homolog 8 OS=Homo sapiens GN=CBX8 PE=1 SV=3	VDDKPSS[166.9984]PGDSSK	Yes	699.793	2	20.4984	85951840	171054288	93313152	177571280	64078876	139626816	139939904	142657264	133256824
CBX8_HUMAN	Chromobox protein homolog 8 OS=Homo sapiens GN=CBX8 PE=1 SV=3	VDDKPSS[166.9984]PGDSSKK	Yes	509.563	3	19.0723	239150096	214394288	268011360	112144624	217743296	96580480	285915072	152996912	151637184
CBX8_HUMAN	Chromobox protein homolog 8 OS=Homo sapiens GN=CBX8 PE=1 SV=3	RQDSDLVQC[160.0307]GVTSPSSAEATGK	No	765.03	3	44.6349	4801897	10877466	4.00645e+06	6037524	8742964	8100735	10899074	8190470	8.19006e+06
CDYL1_HUMAN	Chromodomain Y-like protein OS=Homo sapiens GN=CDYL PE=1 SV=2	GYDS[166.9984]EDDTWEPEQHLVNC[160.0307]EEYIHDFNR	Yes	1159.8	3	76.0177	24886302	16073458	14544444	19462048	7227010	9664306	19797294	19796936	7216081
CDYL1_HUMAN	Chromodomain Y-like protein OS=Homo sapiens GN=CDYL PE=1 SV=2	ILVPKS[166.9984]PVK	Yes	530.812	2	46.7902	81984016	88732392	87287448	89501896	71414024	78587192	93712664	82539512	82481480
CDYL1_HUMAN	Chromodomain Y-like protein OS=Homo sapiens GN=CDYL PE=1 SV=2	TAVDGFQSES[166.9984]PEKLDPVEQGQEDTVAPEVAAEKPVGALLGPGAER	Yes	940.4565, 1175.3165	4, 5	82.0331	774792128	528893760	605462912	699140800	487066336	799806016	852742016	655928256	719125504
CHD1_HUMAN	Chromodomain-helicase-DNA-binding protein 1 OS=Homo sapiens GN=CHD1 PE=1 SV=1	ASSSGPRS[166.9984]PLDQR	Yes	479.887	3	30.267	504908576	604757504	506480288	460813312	300395392	521816960	518100064	499084864	508494880
CHD1_HUMAN	Chromodomain-helicase-DNA-binding protein 1 OS=Homo sapiens GN=CHD1 PE=1 SV=1	ASSS[166.9984]GPRSPLDQR	Yes	719.327	2	30.2838	368334720	461931264	359000384	318927136	227751792	391942080	377238528	390828128	337881184
CHD1_HUMAN	Chromodomain-helicase-DNA-binding protein 1 OS=Homo sapiens GN=CHD1 PE=1 SV=1	QIDS[166.9984]S[166.9984]EEDDDEEDYDNDKR	Yes	826.277	3	37.1503	19734400	27307054	21603134	14509718	4.9069e+06	23498552	21537546	20912550	18891348
CHD1_HUMAN	Chromodomain-helicase-DNA-binding protein 1 OS=Homo sapiens GN=CHD1 PE=1 SV=1	RQESQQNSDQNSNLNPHVIR	No	788.718	3	38.5403	14425026	2809341	4322125	6151588	3.77773e+06	4.46143e+06	15212666	2612255	6.31718e+06
CHD2_HUMAN	Chromodomain-helicase-DNA-binding protein 2 OS=Homo sapiens GN=CHD2 PE=1 SV=2	FNYGGGNNNPPWGSDR	No	876.38	2	56.0889	53306248	50502728	35616900	47520124	26628054	41047532	47513240	43650684	40367140
CHD3_HUMAN	Chromodomain-helicase-DNA-binding protein 3 OS=Homo sapiens GN=CHD3 PE=1 SV=3	METEADAPS[166.9984]PAPSLGER	Yes	613.2595, 919.3887	2, 3	49.4805	270994816	289123168	252050896	303347296	164502416	255235984	287068128	251432432	235441952
CHD3_HUMAN	Chromodomain-helicase-DNA-binding protein 3 OS=Homo sapiens GN=CHD3 PE=1 SV=3	ELQGDGPPSS[166.9984]PTNDPTVK	Yes	959.926	2	41.9995	185899408	199029712	151009296	169378464	100188592	215379360	198224608	188789872	191844896
CHD4_HUMAN	Chromodomain-helicase-DNA-binding protein 4 OS=Homo sapiens GN=CHD4 PE=1 SV=1	EDNS[166.9984]EGEEILEEVGGDLEEEDDHHMEFC[160.0307]R	Yes	882.8388, 1176.783	3, 4	86.0748	914978240	595798848	693746176	744825344	474508384	796369728	774110080	585241344	505024512
CHD4_HUMAN	Chromodomain-helicase-DNA-binding protein 4 OS=Homo sapiens GN=CHD4 PE=1 SV=1	EDNS[166.9984]EGEEILEEVGGDLEEEDDHHM[147.0354]EFC[160.0307]R	Yes	886.83813, 1182.1146, 1182.115	0, 3, 4	82.5172	217909552	113316664	177658528	136863408	135168528	251653584	190930912	147182128	157977472
CHD4_HUMAN	Chromodomain-helicase-DNA-binding protein 4 OS=Homo sapiens GN=CHD4 PE=1 SV=1	MSQPGS[166.9984]PSPK	Yes	548.231	2	26.8041	1111396736	1446531712	1010310080	1401243904	697915072	1337603840	1253539456	1198858112	1155168000
CHD4_HUMAN	Chromodomain-helicase-DNA-binding protein 4 OS=Homo sapiens GN=CHD4 PE=1 SV=1	APEPTPQQVAQQQ	No	711.355	2	41.3027	255090272	242653136	197356048	201060496	148254000	257008432	258311584	230337376	235121520
CHD4_HUMAN	Chromodomain-helicase-DNA-binding protein 4 OS=Homo sapiens GN=CHD4 PE=1 SV=1	FGTEELFKDEATDGGGDNK	No	677.305	3	58.4898	150306912	138234048	111210912	162239440	106413952	162440512	148360512	138219008	138689568
CHD7_HUMAN	Chromodomain-helicase-DNA-binding protein 7 OS=Homo sapiens GN=CHD7 PE=1 SV=3	DGETLEGS[166.9984]DAEESLDK	Yes	887.848	2	48.3302	36153336	29785334	29260072	42843776	27023840	31859988	34521944	32898644	37844120
CHD7_HUMAN	Chromodomain-helicase-DNA-binding protein 7 OS=Homo sapiens GN=CHD7 PE=1 SV=3	NIPS[166.9984]PGQLDPDTR	Yes	745.338	2	59.7971	377122368	375814144	316418368	379814464	247588192	367003872	366847200	331962656	347145664
CHD8_HUMAN	Chromodomain-helicase-DNA-binding protein 8 OS=Homo sapiens GN=CHD8 PE=1 SV=4	APGYPSS[166.9984]PVTTASGTTLR	Yes	921.934	2	54.5854	30800710	29140082	14943305	26000560	11022265	24624220	25434842	22619390	25391912
CHD8_HUMAN	Chromodomain-helicase-DNA-binding protein 8 OS=Homo sapiens GN=CHD8 PE=1 SV=4	TAS[166.9984]PLPLRPDAPVEK	Yes	557.622	3	58.3359	148668592	158523760	138476912	152716560	115971048	136093872	171067728	140351920	117896736
CHD8_HUMAN	Chromodomain-helicase-DNA-binding protein 8 OS=Homo sapiens GN=CHD8 PE=1 SV=4	TAS[166.9984]PLPLRPDAPVEKS[166.9984]PEETATQVPSLESLTLK	Yes	916.206	4	86.2281	82879744	59531460	63177016	75723368	46055708	64492872	84669376	70640008	84011528
CHD8_HUMAN	Chromodomain-helicase-DNA-binding protein 8 OS=Homo sapiens GN=CHD8 PE=1 SV=4	VS[166.9984]PSDTTPLVSR	Yes	669.819	2	50.0006	268348752	289394176	254419056	271432736	170496608	244960272	259304016	224079776	250077968
CHAP1_HUMAN	Chromosome alignment-maintaining phosphoprotein 1 OS=Homo sapiens GN=CHAMP1 PE=1 SV=2	TAPPAS[166.9984]PEAR	Yes	538.742	2	26.9055	939613888	1124797824	960472512	986409152	625849856	1022451136	983177472	994391360	947358976
CHAP1_HUMAN	Chromosome alignment-maintaining phosphoprotein 1 OS=Homo sapiens GN=CHAMP1 PE=1 SV=2	TAPTLS[166.9984]PEHWK	Yes	449.54282, 673.8107	2, 3	53.9752	239318240	286835904	206889568	255600576	153663760	225623120	227003008	210558416	203982848
CHAP1_HUMAN	Chromosome alignment-maintaining phosphoprotein 1 OS=Homo sapiens GN=CHAMP1 PE=1 SV=2	AVPPVS[166.9984]PELR	Yes	572.79144, 572.792, 572.79224	2	54.8178	340576864	356059520	290708224	282232512	252241856	337721728	321703296	294740736	345770816
CHAP1_HUMAN	Chromosome alignment-maintaining phosphoprotein 1 OS=Homo sapiens GN=CHAMP1 PE=1 SV=2	C[160.0307]DILVQEELLAS[166.9984]PK	Yes	847.906	2	76.4575	232131712	168579776	163680896	125786352	196345600	237362112	237642896	194915984	187948176
CHAP1_HUMAN	Chromosome alignment-maintaining phosphoprotein 1 OS=Homo sapiens GN=CHAMP1 PE=1 SV=2	DNQESS[166.9984]DAELSSSEYIK	Yes	991.3989, 991.3992	2	52.8051	27275260	24841172	22602610	31686648	19977832	39576692	42394348	33239260	33116870
CHAP1_HUMAN	Chromosome alignment-maintaining phosphoprotein 1 OS=Homo sapiens GN=CHAMP1 PE=1 SV=2	GGS[166.9984]PDLWK	Yes	470.20218, 939.3967	1, 2	52.3413	1123608576	1230970624	985973632	1173983360	766979840	1144780672	1084227840	1000133824	981656320
CHAP1_HUMAN	Chromosome alignment-maintaining phosphoprotein 1 OS=Homo sapiens GN=CHAMP1 PE=1 SV=2	KPGPPLS[166.9984]PEIR	Yes	424.2232, 635.83154	2, 3	51.0626	1108453504	1089603072	910867008	880475328	742972992	1012238592	993795008	852932352	930690624
CHAP1_HUMAN	Chromosome alignment-maintaining phosphoprotein 1 OS=Homo sapiens GN=CHAMP1 PE=1 SV=2	KPGPPLS[166.9984]PEIRS[166.9984]PAGS[166.9984]PELR	Yes	775.686	3	59.8245	530248128	622771520	463096256	585170624	326758240	552036800	582859648	486201984	535433376
CHAP1_HUMAN	Chromosome alignment-maintaining phosphoprotein 1 OS=Homo sapiens GN=CHAMP1 PE=1 SV=2	KPGPSGPSES[166.9984]PK	Yes	624.28656, 624.2866	0, 2	23.7889	309428448	383626592	279688928	394415680	125156448	379486816	355112544	332801792	349591872
CHAP1_HUMAN	Chromosome alignment-maintaining phosphoprotein 1 OS=Homo sapiens GN=CHAMP1 PE=1 SV=2	KPSGSPDLWKLS[166.9984]PDQR	Yes	630.975	3	57.7719	173705152	189016160	145009920	199148064	113225824	178799008	171122800	136432832	158344000
CHAP1_HUMAN	Chromosome alignment-maintaining phosphoprotein 1 OS=Homo sapiens GN=CHAMP1 PE=1 SV=2	KPSGS[166.9984]PDLWK	Yes	597.782	2	46.0031	360755008	387578304	328907904	393902176	209240448	390784320	356824832	339738368	334983072
CHAP1_HUMAN	Chromosome alignment-maintaining phosphoprotein 1 OS=Homo sapiens GN=CHAMP1 PE=1 SV=2	KPSPSES[166.9984]PEPWKPFPAVSPEPR	Yes	842.739	0	66.7203	19067934	27358974	733660	24194998	1.19512e+06	15476316	17372216	2.12971e+06	5.41378e+06
CHAP1_HUMAN	Chromosome alignment-maintaining phosphoprotein 1 OS=Homo sapiens GN=CHAMP1 PE=1 SV=2	KPS[166.9984]GSPDLWKLS[166.9984]PDQR	Yes	657.631	3	60.2283	713532160	753215680	622544256	751229376	442749920	652858560	717827968	604267904	621513280
CHAP1_HUMAN	Chromosome alignment-maintaining phosphoprotein 1 OS=Homo sapiens GN=CHAMP1 PE=1 SV=2	KPS[166.9984]PSESPEPWKPFPAVSPEPR	Yes	842.74	3	67.6894	206182080	220008848	96062896	230031216	39042880	260091024	186886240	125281912	141659408
CHAP1_HUMAN	Chromosome alignment-maintaining phosphoprotein 1 OS=Homo sapiens GN=CHAMP1 PE=1 SV=2	KPS[166.9984]PSES[166.9984]PEPWKPFPAVSPEPR	Yes	869.395	3	71.899	200554160	182839088	160520096	187664640	115472112	186338944	227016000	172726880	207621264
CHAP1_HUMAN	Chromosome alignment-maintaining phosphoprotein 1 OS=Homo sapiens GN=CHAMP1 PE=1 SV=2	KTAPTLS[166.9984]PEHWK	Yes	492.24124, 737.8581	2, 3	47.7862	1298324736	1539127040	1231350272	1472962432	853561472	1264166912	1287763840	1172223616	1238346240
CHAP1_HUMAN	Chromosome alignment-maintaining phosphoprotein 1 OS=Homo sapiens GN=CHAMP1 PE=1 SV=2	KTS[166.9984]PASLDFPESQK	Yes	538.91876, 807.8748	2, 3	50.6149	785900032	898971008	788428736	895691968	568320192	828797696	840927360	749901888	790266624
CHAP1_HUMAN	Chromosome alignment-maintaining phosphoprotein 1 OS=Homo sapiens GN=CHAMP1 PE=1 SV=2	LAPVPSPEPQKPAPVS[166.9984]PESVK	Yes	745.388	3	57.4631	409318848	458937504	365751392	438463040	279298400	426861984	436970560	346182304	395528416
CHAP1_HUMAN	Chromosome alignment-maintaining phosphoprotein 1 OS=Homo sapiens GN=CHAMP1 PE=1 SV=2	LAPVPS[166.9984]PEPQKPAPVSPESVK	Yes	745.387	3	57.0498	516247904	593407680	454528896	591753024	348408192	554693888	580719872	462276160	539592960
CHAP1_HUMAN	Chromosome alignment-maintaining phosphoprotein 1 OS=Homo sapiens GN=CHAMP1 PE=1 SV=2	RPAPAVS[166.9984]PGSWKPGPPGSPRPWK	Yes	623.07	4	59.251	87386824	118780640	69056848	74445080	9681674	116865688	123248504	86982904	97709776
CHAP1_HUMAN	Chromosome alignment-maintaining phosphoprotein 1 OS=Homo sapiens GN=CHAMP1 PE=1 SV=2	RPAPAVS[166.9984]PGSWKPGPPGS[166.9984]PRPWK	Yes	643.062, 857.08014	3, 4	61.8413	724019776	771194752	595735552	577939712	253683216	637713472	737251072	604034944	679067584
CHAP1_HUMAN	Chromosome alignment-maintaining phosphoprotein 1 OS=Homo sapiens GN=CHAMP1 PE=1 SV=2	SPAGS[166.9984]PELR	Yes	497.224	2	33.5694	244597824	302532384	245360144	241105152	208653712	310335712	270112704	268686656	259257776
CHAP1_HUMAN	Chromosome alignment-maintaining phosphoprotein 1 OS=Homo sapiens GN=CHAMP1 PE=1 SV=2	SPPAS[166.9984]PESWK	Yes	583.25	0	45.6893	84487760	113886104	81668176	93987472	72805544	82109072	79579808	85450072	78349760
CHAP1_HUMAN	Chromosome alignment-maintaining phosphoprotein 1 OS=Homo sapiens GN=CHAMP1 PE=1 SV=2	SSSVS[166.9984]PSSWK	Yes	566.239	2	45.3729	60406048	78641504	55050864	65465568	41745436	68275968	64951856	69109544	55128984
CTF18_HUMAN	Chromosome transmission fidelity protein 18 homolog OS=Homo sapiens GN=CHTF18 PE=1 SV=1	VENSPQVDGS[166.9984]PPGLEGLLGGIGEK	Yes	810.392	3	90.1475	282311296	197719584	205359744	269163872	163118016	267247616	267792912	257215616	232922192
KIF4A_HUMAN	Chromosome-associated kinesin KIF4A OS=Homo sapiens GN=KIF4A PE=1 SV=3	KT[181.014]PPAPSPFDLPELK	Yes	572.958	3	78.8432	6.29065e+06	9127905	4596477	10255796	6145752	9942026	5257292	8938886	7355648
KIF4A_HUMAN	Chromosome-associated kinesin KIF4A OS=Homo sapiens GN=KIF4A PE=1 SV=3	TFS[166.9984]LTEVR	Yes	516.742	2	63.0269	120170808	131300808	93931088	73270216	77033472	83378192	106250944	95658208	96809480
KIF4A_HUMAN	Chromosome-associated kinesin KIF4A OS=Homo sapiens GN=KIF4A PE=1 SV=3	TVLVALDTVSC[160.0307]LEQGNNSR	No	692.6834, 692.68494	3	80.6675	15610779	8.34262e+06	9062870	11345404	6.37402e+06	12722265	10236013	5563503	5686696
CIZ1_HUMAN	Cip1-interacting zinc finger protein OS=Homo sapiens GN=CIZ1 PE=1 SV=2	T[181.014]PAPEPEPC[160.0307]EASELPAKR	Yes	686.981	3	46.9297	17405492	23876720	14312213	14639969	6086288	22227050	18472826	16117140	15569471
CTRO_HUMAN	Citron Rho-interacting kinase OS=Homo sapiens GN=CIT PE=1 SV=2	SESVVSGLDS[166.9984]PAK	Yes	678.308	2	49.1715	41415516	50124748	50100840	41101664	29068476	34265520	41296432	36157584	39048624
JIP4_HUMAN	C-jun-amino-terminal kinase-interacting protein 4 OS=Homo sapiens GN=SPAG9 PE=1 SV=4	ERPISLGIFPLPAGDGLLT[181.014]PDAQK	Yes	862.45	3	99.0421	92118432	101008528	73261264	52459264	15785808	40134244	66319992	59413524	44629228
JIP4_HUMAN	C-jun-amino-terminal kinase-interacting protein 4 OS=Homo sapiens GN=SPAG9 PE=1 SV=4	LHQLS[166.9984]GSDQLESTAHSR	Yes	649.298	3	41.9677	81143840	99922856	88067512	81242368	49895832	102135784	83681128	89278760	88086736
JIP4_HUMAN	C-jun-amino-terminal kinase-interacting protein 4 OS=Homo sapiens GN=SPAG9 PE=1 SV=4	NVSTGSAENEEKS[166.9984]EVQAIIESTPELDMDKDLSGYK	Yes	974.192	4	88.3713	98301832	140227552	123419224	155933744	66574004	162408032	110336632	120320936	83004736
JIP4_HUMAN	C-jun-amino-terminal kinase-interacting protein 4 OS=Homo sapiens GN=SPAG9 PE=1 SV=4	NVST[181.014]GSAENEEKSEVQAIIESTPELDMDKDLSGYK	Yes	1298.59	3	88.3856	9546402	10170731	6306417	15917800	6.30378e+06	6159054	5.40391e+06	9282286	6885358
JIP4_HUMAN	C-jun-amino-terminal kinase-interacting protein 4 OS=Homo sapiens GN=SPAG9 PE=1 SV=4	SASQSS[166.9984]LDKLDQELK	Yes	576.93994, 864.9045	2, 3	56.034	201237712	274565344	227615392	307522144	179313040	291939872	272302592	242348336	250282192
JIP4_HUMAN	C-jun-amino-terminal kinase-interacting protein 4 OS=Homo sapiens GN=SPAG9 PE=1 SV=4	SASQS[166.9984]S[166.9984]LDKLDQELK	Yes	603.595	3	60.7275	190341536	240962096	211308352	172234576	125631280	114374304	190975792	165360176	176110048
JIP4_HUMAN	C-jun-amino-terminal kinase-interacting protein 4 OS=Homo sapiens GN=SPAG9 PE=1 SV=4	SAS[166.9984]QSSLDKLDQELK	Yes	576.941	0	60.1519	25835368	33580680	20905112	20022038	16332031	9585571	24934910	23022138	19017202
JIP4_HUMAN	C-jun-amino-terminal kinase-interacting protein 4 OS=Homo sapiens GN=SPAG9 PE=1 SV=4	S[166.9984]ASQSS[166.9984]LDKLDQELK	Yes	904.89	2	60.7106	182007072	193471376	131584592	149066400	100876168	111221808	173781504	146208016	156238672
CLSPN_HUMAN	Claspin OS=Homo sapiens GN=CLSPN PE=1 SV=3	NFVFHTLS[166.9984]PVKAEAAK	Yes	613.645	3	65.1271	288926240	272734784	236658464	253331840	168132176	251330192	259556304	224226528	274512576
CLSPN_HUMAN	Claspin OS=Homo sapiens GN=CLSPN PE=1 SV=3	NQEDDVEQPFNDSGC[160.0307]LLVDKDLFETGLEDENNS[166.9984]PLEDEESLESIR	Yes	1316.57	4	96.6731	180723392	103268584	193737040	129086000	87886176	197538688	186127744	159419536	123515704
CLSPN_HUMAN	Claspin OS=Homo sapiens GN=CLSPN PE=1 SV=3	SLS[166.9984]SDSTLLLFK	Yes	695.847	2	88.138	18303506	10154663	7.2214e+06	14256972	7.94169e+06	12074924	15968778	11226912	11527716
CLSPN_HUMAN	Claspin OS=Homo sapiens GN=CLSPN PE=1 SV=3	SPS[166.9984]PGLFR	Yes	470.718	2	55.8938	250433824	269878240	203916112	240098592	186354192	225845856	229115200	220295712	227878384
CLSPN_HUMAN	Claspin OS=Homo sapiens GN=CLSPN PE=1 SV=3	NQEDDVEQPFNDSGC[160.0307]LLVDKDLFETGLEDENNSPLEDEESLESIR	No	1296.58	4	96.0933	24653900	15266148	25956186	11145828	11142739	26678132	26631186	23555476	18430798
CLH1_HUMAN	Clathrin heavy chain 1 OS=Homo sapiens GN=CLTC PE=1 SV=5	GILRT[181.014]PDTIR	Yes	407.883	3	51.6962	85529744	90049752	77637784	86400824	76765936	92706080	92068992	79871624	87696264
CLH1_HUMAN	Clathrin heavy chain 1 OS=Homo sapiens GN=CLTC PE=1 SV=5	ADDPSSYMEVVQAANTSGNWEELVK	No	914.085	3	89.0281	61119048	40498388	53997584	61734192	38749600	66399288	68273336	63822632	49511520
CLH1_HUMAN	Clathrin heavy chain 1 OS=Homo sapiens GN=CLTC PE=1 SV=5	IYIDSNNNPER	No	667.82	2	40.2792	3469379584	3600136448	2853253632	2781035520	2191581440	3392853760	3389569024	3232894720	3058748416
CLH1_HUMAN	Clathrin heavy chain 1 OS=Homo sapiens GN=CLTC PE=1 SV=5	LAELEEFINGPNNAHIQQVGDR	No	822.079	3	73.5722	1334832128	1042954432	903044480	1150805248	776292480	1321378304	1147833472	871569152	942565888
CLH1_HUMAN	Clathrin heavy chain 1 OS=Homo sapiens GN=CLTC PE=1 SV=5	LPVVIGGLLDVDC[160.0307]SEDVIK	No	681.0342, 1021.0478	2, 3	97.5915	23993812	25531766	34220312	17264982	23351194	51221168	23979252	12243892	6.67107e+06
CLH1_HUMAN	Clathrin heavy chain 1 OS=Homo sapiens GN=CLTC PE=1 SV=5	NNLAGAEELFAR	No	652.834	2	67.473	29994182	35150736	20649902	23071654	20875670	47559232	40134908	26598580	25020944
CLH1_HUMAN	Clathrin heavy chain 1 OS=Homo sapiens GN=CLTC PE=1 SV=5	NNRPSEGPLQTR	No	456.904	3	32.0482	473268064	470630336	424279200	412436800	347569568	508468864	465982336	464352864	442450144
CLH1_HUMAN	Clathrin heavy chain 1 OS=Homo sapiens GN=CLTC PE=1 SV=5	SVNESLNNLFITEEDYQALR	No	785.72	3	86.5246	10809384	9715982	15477419	7135728	13757949	11211890	10812682	8575655	8613440
CLH1_HUMAN	Clathrin heavy chain 1 OS=Homo sapiens GN=CLTC PE=1 SV=5	TSIDAYDNFDNISLAQR	No	648.311	3	72.5644	24540274	30480294	25388586	18586536	21421480	14968362	19227636	16059820	10104220
CLCA_HUMAN	Clathrin light chain A OS=Homo sapiens GN=CLTA PE=1 SV=1	LQS[166.9984]EPESIR	Yes	1138.51	1	62.2072	614584896	665509056	583916992	318798944	228384816	316757792	394099680	536976896	498106208
CLD12_HUMAN	Claudin-12 OS=Homo sapiens GN=CLDN12 PE=1 SV=1	S[166.9984]RLSAIEIDIPVVSHTT	Yes	639.995	3	83.892	5310331	7.36927e+06	4.3391e+06	11685036	4673615	4.19117e+06	8.10488e+06	7232054	4296743
CLD23_HUMAN	Claudin-23 OS=Homo sapiens GN=CLDN23 PE=2 SV=2	RSS[166.9984]VSTIQVEWPEPDLAPAIK	Yes	801.7364, 801.73773	0, 3	85.5465	40272436	36288528	34760896	58256572	31034600	41023468	51438068	31398108	41224648
CPSF2_HUMAN	Cleavage and polyadenylation specificity factor subunit 2 OS=Homo sapiens GN=CPSF2 PE=1 SV=2	KGS[166.9984]FFK	Yes	397.185	2	42.4662	49637960	74023824	61205224	63107944	50248504	69304320	65780024	58437400	63063772
CPSF6_HUMAN	Cleavage and polyadenylation specificity factor subunit 6 OS=Homo sapiens GN=CPSF6 PE=1 SV=2	EMDT[181.014]ARTPLSEAEFEEIMNR	Yes	817.019	3	78.0453	126549216	113079096	65602324	129291296	62109348	114950064	104814920	83027104	79673304
CPSF7_HUMAN	Cleavage and polyadenylation specificity factor subunit 7 OS=Homo sapiens GN=CPSF7 PE=1 SV=1	SSS[166.9984]TEPPPPVR	Yes	617.279	0	36.0459	71768744	89127488	65949580	61207200	39684600	69696360	68479784	71671304	64295480
CSTF2_HUMAN	Cleavage stimulation factor 64 kDa subunit OS=Homo sapiens GN=CSTF2 PE=1 SV=1	QVPVMQGTGMQGASIQGGSQPGGFSPGQNQVTPQDHEK	No	966.957	4	61.9513	50846236	82993512	38156156	63101392	36101728	60691716	78982992	62914580	66174524
CSTFT_HUMAN	Cleavage stimulation factor 64 kDa subunit, tau variant OS=Homo sapiens GN=CSTF2T PE=1 SV=1	QGGSQPSSFSPGQSQVTPQDQEK	No	802.039	3	43.423	31802348	37603112	31148410	28604136	14766340	35341892	37607752	28009138	39561392
CSTF3_HUMAN	Cleavage stimulation factor 77 kDa subunit OS=Homo sapiens GN=CSTF3 PE=1 SV=1	RPNEDS[166.9984]DEDEEK	Yes	514.8577, 771.7826, 771.7827, 771.7828	2, 3	18.5256	271124576	304841504	313128064	277674912	242584800	290654528	285936480	308280608	240017232
CSTF3_HUMAN	Cleavage stimulation factor 77 kDa subunit OS=Homo sapiens GN=CSTF3 PE=1 SV=1	RPNEDS[166.9984]DEDEEKGAVVPPVHDIYR	Yes	712.32117, 949.42596	3, 4	54.8871	996154880	1158040192	922926144	1268756352	609710784	1065034496	1161073024	872417472	1021137216
CLPT1_HUMAN	Cleft lip and palate transmembrane protein 1 OS=Homo sapiens GN=CLPTM1 PE=1 SV=1	EEASTSLPTKPTQGASSASEPQEAPPKPAEDK	No	817.1496, 1089.1947	3, 4	43.0292	298138432	284413408	204554640	245311344	172970688	337657280	329609952	285559040	319351072
CLAP1_HUMAN	CLIP-associating protein 1 OS=Homo sapiens GN=CLASP1 PE=1 SV=1	FSFRS[166.9984]QEDLNEPIKR	Yes	649.311	3	56.3256	34203028	31414954	27132100	52116136	19675272	40710992	35722816	21587050	27270750
CLAP1_HUMAN	CLIP-associating protein 1 OS=Homo sapiens GN=CLASP1 PE=1 SV=1	NSSNTSVGS[166.9984]PSNTIGR	Yes	829.362	2	37.6711	329605376	411222464	318810208	256017056	166019632	332478176	332467744	337741376	320571328
CLAP1_HUMAN	CLIP-associating protein 1 OS=Homo sapiens GN=CLASP1 PE=1 SV=1	RQS[166.9984]SGSATNVASTPDNR	Yes	609.93774, 914.4024	2, 3	28.6003	246406848	290277184	207885632	188941184	121054872	151745088	223245920	205098864	216382704
CLAP1_HUMAN	CLIP-associating protein 1 OS=Homo sapiens GN=CLASP1 PE=1 SV=1	SRS[166.9984]DIDVNAAASAK	Yes	495.56323, 742.8408	2, 3	36.7625	316022176	355637664	337895712	283834048	210620304	294207456	345023296	340445888	316295456
CLAP1_HUMAN	CLIP-associating protein 1 OS=Homo sapiens GN=CLASP1 PE=1 SV=1	VLSTS[166.9984]TDLEAAVADALK	Yes	892.441	2	93.9301	24327312	16945696	11020816	18285882	8.12416e+06	15297486	15943780	18498260	14102682
CLAP2_HUMAN	CLIP-associating protein 2 OS=Homo sapiens GN=CLASP2 PE=1 SV=2	ASLLHSMPTHSS[166.9984]PR	Yes	534.248	3	45.1038	189623616	226767136	173882256	205837024	109568840	185481440	186380608	176104896	175841760
CLAP2_HUMAN	CLIP-associating protein 2 OS=Homo sapiens GN=CLASP2 PE=1 SV=2	ASS[166.9984]LPGSLQR	Yes	548.264	2	44.8838	75242816	123522472	87746672	30710878	13781392	31937528	62506224	62804740	47514004
CLAP2_HUMAN	CLIP-associating protein 2 OS=Homo sapiens GN=CLASP2 PE=1 SV=2	IPRPSVSQGC[160.0307]S[166.9984]R	Yes	712.329	2	36.3195	117520656	118262000	96328080	100083928	61960360	119537536	111668032	115056976	94448224
CLAP2_HUMAN	CLIP-associating protein 2 OS=Homo sapiens GN=CLASP2 PE=1 SV=2	SRS[166.9984]DIDVNAAAGAK	Yes	727.836	2	36.3096	145756720	190521984	148023840	144871360	108191600	157880576	170076512	160225520	149132672
CLAP2_HUMAN	CLIP-associating protein 2 OS=Homo sapiens GN=CLASP2 PE=1 SV=2	S[166.9984]RSDIDVNAAAGAK	Yes	485.559	3	36.3344	92801072	117187496	128032192	108521384	75762032	97639056	106023760	104101072	106489496
CLAP2_HUMAN	CLIP-associating protein 2 OS=Homo sapiens GN=CLASP2 PE=1 SV=2	VLNTGS[166.9984]DVEEAVADALK	Yes	905.927	2	88.3332	105001808	80812472	71888000	78756424	41966872	78422976	82854552	76092088	73837464
CLAP2_HUMAN	CLIP-associating protein 2 OS=Homo sapiens GN=CLASP2 PE=1 SV=2	VLNT[181.014]GSDVEEAVADALK	Yes	604.287	3	88.3271	44077964	36404168	31332808	30456296	15771539	30662728	32986492	41010752	29973560
CLASR_HUMAN	CLK4-associating serine/arginine rich protein OS=Homo sapiens GN=CLASRP PE=1 SV=4	ITFITSFGGS[166.9984]DEEAAAAAAAAAASGVTTGKPPAPPQPGGPAPGR	Yes	1025.7484, 1025.7496, 1367.3298	3, 4	94.329	500829408	365175168	480264896	451880544	304647040	647968192	549424000	449041760	367360192
CLASR_HUMAN	CLK4-associating serine/arginine rich protein OS=Homo sapiens GN=CLASRP PE=1 SV=4	KIS[166.9984]PPSYAR	Yes	549.772	2	41.9324	630681152	721636160	625080896	616675584	397990592	639002432	617632896	611960832	559955904
CLASR_HUMAN	CLK4-associating serine/arginine rich protein OS=Homo sapiens GN=CLASRP PE=1 SV=4	LTRPAAS[166.9984]PAVGEK	Yes	459.56943, 688.8505	2, 3	35.674	498160416	589161024	494097920	467286400	327198944	500603648	502499584	501778976	454835744
CLU_HUMAN	Clustered mitochondria protein homolog OS=Homo sapiens GN=CLUH PE=1 SV=2	DRAEEPMATEPAPAGAPGDLGSQPPAAKDPSPSVQG	No	1166.89	3	58.0453	34445256	45652936	26663502	50460688	29652722	50277168	55460472	40840212	51219668
CMIP_HUMAN	C-Maf-inducing protein OS=Homo sapiens GN=CMIP PE=1 SV=2	LLHPS[166.9984]PDLVSQEATLSEAR	Yes	715.02	3	69.6914	29944774	44741084	33127534	34349332	25513512	55731268	33782528	40834596	61280864
COTL1_HUMAN	Coactosin-like protein OS=Homo sapiens GN=COTL1 PE=1 SV=3	YDGSTIVPGEQGAEYQHFIQQC[160.0307]TDDVR	No	1038.47	3	71.4549	147190000	127222208	104652384	116197904	87361512	127342336	121157856	106042400	107746272
COPA_HUMAN	Coatomer subunit alpha OS=Homo sapiens GN=COPA PE=1 SV=2	GQEEGGGWDVEEDLELPPELDIS[166.9984]PGAAGGAEDGFFVPPTK	Yes	1048.7201, 1397.9628	3, 4	102.251	73542584	50282280	92858512	47893804	86866760	84097688	80816344	77374448	65502020
COPA_HUMAN	Coatomer subunit alpha OS=Homo sapiens GN=COPA PE=1 SV=2	NLS[166.9984]PGAVESDVR	Yes	662.3008, 662.3011	0, 2	56.4084	406894656	441929024	370802944	436172320	264570336	403497024	396729984	378571872	379828512
COPA_HUMAN	Coatomer subunit alpha OS=Homo sapiens GN=COPA PE=1 SV=2	QQPLFVSGGDDYK	No	727.35	0	55.8214	22293374	10517354	12814703	11787791	7820578	10987620	15780685	10573782	8434504
COPB2_HUMAN	Coatomer subunit beta' OS=Homo sapiens GN=COPB2 PE=1 SV=2	STAQQELDGKPAS[166.9984]PTPVIVASHTANK	Yes	682.58954, 909.78326	3, 4	52.5627	1186056832	1257984128	1031371136	1267001728	782307776	1266003584	1282088576	1032199040	1200393216
COPB2_HUMAN	Coatomer subunit beta' OS=Homo sapiens GN=COPB2 PE=1 SV=2	STAQQELDGKPAS[166.9984]PTPVIVASHTANKEEK	Yes	623.50867, 779.13416, 1038.5106	3, 4, 5	50.0715	6600211456	7811773440	6654896640	7427396608	4561984512	7408450560	7706718720	6124904448	7303032320
COPB2_HUMAN	Coatomer subunit beta' OS=Homo sapiens GN=COPB2 PE=1 SV=2	DMGSC[160.0307]EIYPQTIQHNPNGR	No	739.665	3	51.4582	25541504	22487768	8565257	28653568	13696383	21776300	23496528	15478028	22324836
COPB2_HUMAN	Coatomer subunit beta' OS=Homo sapiens GN=COPB2 PE=1 SV=2	DNNQFASASLDR	No	669.308	2	46.258	737505984	808151360	731151744	705270784	561152832	795735872	758215488	730921408	695140864
COPE_HUMAN	Coatomer subunit epsilon OS=Homo sapiens GN=COPE PE=1 SV=3	RDS[166.9984]IVAELDR	Yes	627.297	0	53.6418	10610172	16555473	11657861	14608434	5234900	9569827	9535085	10895930	10546980
COPG1_HUMAN	Coatomer subunit gamma-1 OS=Homo sapiens GN=COPG1 PE=1 SV=1	DC[160.0307]DPTTGETDDEGYEDEYVLEDLEVTVADHIQK	No	1267.54	3	101.384	52212464	28369794	33668860	29878384	14174343	58779024	30996298	6057152	4491931
COPG1_HUMAN	Coatomer subunit gamma-1 OS=Homo sapiens GN=COPG1 PE=1 SV=1	HPSAVTAC[160.0307]NLDLENLVTDSNR	No	776.041	3	72.5412	132154896	133767792	94104144	113629992	94538920	135499920	141470000	97260112	123174192
COF1_HUMAN	Cofilin-1 OS=Homo sapiens GN=CFL1 PE=1 SV=3	AVLFC[160.0307]LSEDKK	No	437.232	3	59.4769	14445546	23807204	10415608	32685238	9635868	22050208	20442436	12254000	15105316
COF1_HUMAN	Cofilin-1 OS=Homo sapiens GN=CFL1 PE=1 SV=3	HELQANC[160.0307]YEEVKDR	No	597.6089, 597.60895	0, 3	37.3296	108097136	135075504	105805624	135515904	98322200	126631616	95224752	116270352	125814152
COF1_HUMAN	Cofilin-1 OS=Homo sapiens GN=CFL1 PE=1 SV=3	KEDLVFIFWAPESAPLK	No	664.028	3	98.1331	8232430	7.78847e+06	1.56314e+06	3195123	714588	5.21558e+06	2.50378e+06	885048	199528
COF1_HUMAN	Cofilin-1 OS=Homo sapiens GN=CFL1 PE=1 SV=3	NIILEEGK	No	458.261	2	47.1504	23265072	32284216	25693330	27666252	13249402	28159548	25372456	25893500	22863602
COF1_HUMAN	Cofilin-1 OS=Homo sapiens GN=CFL1 PE=1 SV=3	NIILEEGKEILVGDVGQTVDDPYATFVK	No	1021.54	3	93.883	828340032	600951168	760293120	563752576	353163360	1406029952	700942976	348393440	252580464
COF1_HUMAN	Cofilin-1 OS=Homo sapiens GN=CFL1 PE=1 SV=3	VFNDMK	No	377.184	2	35.1886	5997494	15814788	7.07678e+06	14842977	2.13334e+06	11444892	12898052	12276683	13768939
COF1_HUMAN	Cofilin-1 OS=Homo sapiens GN=CFL1 PE=1 SV=3	YALYDATYETK	No	669.317	2	54.3642	22136838	40475848	30402426	36067416	13548368	37815896	31178026	24134356	37585104
STAG2_HUMAN	Cohesin subunit SA-2 OS=Homo sapiens GN=STAG2 PE=1 SV=3	RGT[181.014]SLMEDDEEPIVEDVMMSSEGR	Yes	931.387	3	86.091	2.44976e+06	5.10481e+06	2.65783e+06	2.45028e+06	484035	931651	1.70307e+06	1.43547e+06	1.18823e+06
C2D1A_HUMAN	Coiled-coil and C2 domain-containing protein 1A OS=Homo sapiens GN=CC2D1A PE=1 SV=1	ASET[181.014]PPPVAQPKPEAPHPGLETTLQER	Yes	740.115	4	57.2058	80304720	97604384	73438208	71547584	43865168	91336272	79964528	73522392	90548016
C2D1A_HUMAN	Coiled-coil and C2 domain-containing protein 1A OS=Homo sapiens GN=CC2D1A PE=1 SV=1	KQNS[166.9984]PVAPTAQPK	Yes	723.361	2	28.5813	51484816	70070336	38830348	64049944	41355424	60101508	55824272	53984712	60030948
CC130_HUMAN	Coiled-coil domain-containing protein 130 OS=Homo sapiens GN=CCDC130 PE=1 SV=2	QDKPLSPAGSS[166.9984]QEAADTPDTR	Yes	751	3	39.6192	23167946	40192432	24806450	23474846	15808604	36033388	33247560	23447410	29437710
CC132_HUMAN	Coiled-coil domain-containing protein 132 OS=Homo sapiens GN=CCDC132 PE=1 SV=3	SAYQEYDS[166.9984]DSDVPEELKR	Yes	737.641	3	53.6002	36613664	39018228	27511946	37967652	18369642	24010116	41856188	29031244	35134840
CC137_HUMAN	Coiled-coil domain-containing protein 137 OS=Homo sapiens GN=CCDC137 PE=1 SV=1	VQAGPGS[166.9984]PR	Yes	474.71832, 474.71838, 474.7186	0, 2	23.6068	473071136	692943104	497905472	707713408	213146032	513147008	460441888	507756160	480347904
CCD43_HUMAN	Coiled-coil domain-containing protein 43 OS=Homo sapiens GN=CCDC43 PE=1 SV=2	AALLAQYADVT[181.014]DEEDEADEKDDSGATTMNIGSDK	Yes	1223.52	3	70.7035	276409184	221925696	226295280	233328880	165852944	271971552	318206048	263613392	283639456
CCD43_HUMAN	Coiled-coil domain-containing protein 43 OS=Homo sapiens GN=CCDC43 PE=1 SV=2	KAALLAQYADVT[181.014]DEEDEADEKDDSGATTMNIGSDK	Yes	1266.21	3	66.2699	6689708	9996266	42559284	8927754	37860052	8928394	35382936	19831932	42555520
CCDC6_HUMAN	Coiled-coil domain-containing protein 6 OS=Homo sapiens GN=CCDC6 PE=1 SV=1	LDQPVS[166.9984]APPS[166.9984]PR	Yes	712.303	2	42.8047	446563584	563373248	470674016	417969920	232878048	433915968	411198304	440361376	485952800
CCDC6_HUMAN	Coiled-coil domain-containing protein 6 OS=Homo sapiens GN=CCDC6 PE=1 SV=1	QLSES[166.9984]ESSLEMDDER	Yes	917.855	2	49.9616	12677142	4118536	5319641	13033852	5.83332e+06	15983015	16899572	9678140	12956766
CCDC6_HUMAN	Coiled-coil domain-containing protein 6 OS=Homo sapiens GN=CCDC6 PE=1 SV=1	RSNS[166.9984]PDKFK	Yes	386.848	3	24.299	7.93205e+06	135064752	8464793	256821488	626743	461055584	177354112	366857952	421801952
CCDC6_HUMAN	Coiled-coil domain-containing protein 6 OS=Homo sapiens GN=CCDC6 PE=1 SV=1	SGGIVIS[166.9984]PFRLEELTNR	Yes	656.67	3	87.2746	172840048	138907168	106486152	154001968	104150072	150921728	136576704	113484448	111737960
CCD86_HUMAN	Coiled-coil domain-containing protein 86 OS=Homo sapiens GN=CCDC86 PE=1 SV=1	AGLGS[166.9984]PERPPK	Yes	396.86383, 594.7922	2, 3	34.418	5316565504	5979348480	4757070336	4667189248	3654293248	5380219392	5250153472	5138565120	4839258112
CCD86_HUMAN	Coiled-coil domain-containing protein 86 OS=Homo sapiens GN=CCDC86 PE=1 SV=1	ALVEFESNPEETREPGS[166.9984]PPSVQR	Yes	659.5563, 879.07245, 1318.1061	2, 3, 4	61.0738	7775534592	7904791040	7045929472	8065083392	5272264192	8616842240	8640613376	6760985600	7953699328
CCD86_HUMAN	Coiled-coil domain-containing protein 86 OS=Homo sapiens GN=CCDC86 PE=1 SV=1	EELTPGAPQHQLPPVPGS[166.9984]PEPYPGQQAPGPEPSQPLLELTPR	Yes	1129.06	4	85.5621	319408448	262108656	223720384	265726192	130715112	316631616	390648896	305164384	305860800
CCD86_HUMAN	Coiled-coil domain-containing protein 86 OS=Homo sapiens GN=CCDC86 PE=1 SV=1	LGGLRPES[166.9984]PESLTSVSR	Yes	622.3101, 932.9612	2, 3	60.4267	11338164224	11262764032	9819238400	11249073152	7824738816	11574199296	10895746048	9878026240	10508865536
CCD86_HUMAN	Coiled-coil domain-containing protein 86 OS=Homo sapiens GN=CCDC86 PE=1 SV=1	LQQGAGLESPQGQPEPGAAS[166.9984]PQR	Yes	795.03937, 1192.0548	2, 3	45.6544	5354579968	6008526848	5371736064	5355015168	3293268992	5633926656	5661472256	5121064960	5164094464
CCD86_HUMAN	Coiled-coil domain-containing protein 86 OS=Homo sapiens GN=CCDC86 PE=1 SV=1	LQQGAGLES[166.9984]PQGQPEPGAAS[166.9984]PQR	Yes	821.6951, 1232.0393	2, 3	45.1723	1342119296	1490177280	1305294592	1268782336	806889216	1315014144	1461943936	1244964352	1276673920
CCD86_HUMAN	Coiled-coil domain-containing protein 86 OS=Homo sapiens GN=CCDC86 PE=1 SV=1	QPEYSPES[166.9984]PR	Yes	635.26	2	34.1869	875940352	988615488	710146944	784929280	514898400	1027113600	948368512	866292864	822645888
CCD86_HUMAN	Coiled-coil domain-containing protein 86 OS=Homo sapiens GN=CCDC86 PE=1 SV=1	QQDLHLESPQRQPEYS[166.9984]PESPR	Yes	867.73	3	48.188	48992220	75312944	54906688	71524968	22078054	56780672	67044508	55723084	47452472
CCD86_HUMAN	Coiled-coil domain-containing protein 86 OS=Homo sapiens GN=CCDC86 PE=1 SV=1	QQDLHLES[166.9984]PQR	Yes	477.55228, 715.8227	2, 3	40.2594	175074768	197577904	157042608	145194944	85295936	202180688	168472320	181605312	163191888
CCD86_HUMAN	Coiled-coil domain-containing protein 86 OS=Homo sapiens GN=CCDC86 PE=1 SV=1	QQDLHLES[166.9984]PQRQPEYSPESPR	Yes	651.04846, 867.7293	3, 4	49.2848	400894560	470766528	371949504	460612832	227185328	425779648	452537024	346526784	388464192
CCD86_HUMAN	Coiled-coil domain-containing protein 86 OS=Homo sapiens GN=CCDC86 PE=1 SV=1	QQDLHLES[166.9984]PQRQPEYSPES[166.9984]PR	Yes	894.384	3	50.1526	860444992	976965056	736206528	916888832	473329984	836317184	937598016	765246720	787803712
CCD86_HUMAN	Coiled-coil domain-containing protein 86 OS=Homo sapiens GN=CCDC86 PE=1 SV=1	QQDLHLES[166.9984]PQRQPEYS[166.9984]PESPR	Yes	894.385	3	49.8599	160274080	186269376	124588664	171686976	82682032	130366800	161787616	141542544	127545288
CCD86_HUMAN	Coiled-coil domain-containing protein 86 OS=Homo sapiens GN=CCDC86 PE=1 SV=1	RLGGLRPES[166.9984]PESLTSVSR	Yes	674.344	3	55.991	701886720	863446976	720559232	882758848	383890656	744016512	747920128	619868992	727045312
CCD86_HUMAN	Coiled-coil domain-containing protein 86 OS=Homo sapiens GN=CCDC86 PE=1 SV=1	LQQGAGLESPQGQPEPGAASPQR	No	768.384	3	45.1864	24838602	25040658	10581672	23648376	14739686	23861428	22364084	17374486	16899150
CCDC9_HUMAN	Coiled-coil domain-containing protein 9 OS=Homo sapiens GN=CCDC9 PE=1 SV=1	EGAAS[166.9984]PAPETPQPTSPETSPK	Yes	1079.98	2	42.0012	43514068	42585932	15737816	38366004	23656124	45053400	42070092	49709676	46936904
CCDC9_HUMAN	Coiled-coil domain-containing protein 9 OS=Homo sapiens GN=CCDC9 PE=1 SV=1	S[166.9984]PGTPRPPGASK	Yes	616.295	2	29.6154	151941616	200401952	147532864	176517280	92719128	184700784	172182544	151903456	166504656
CCDC9_HUMAN	Coiled-coil domain-containing protein 9 OS=Homo sapiens GN=CCDC9 PE=1 SV=1	TTHLAGALS[166.9984]PGEAWPFESV	Yes	1025.47	2	94.6473	30187336	25061444	24259204	30502022	17224260	41215960	33077774	32003332	31240590
CCD93_HUMAN	Coiled-coil domain-containing protein 93 OS=Homo sapiens GN=CCDC93 PE=1 SV=2	QSELSAEES[166.9984]PEKLGTSQLHR	Yes	769.36	3	50.9372	58390732	58739160	56071292	60590268	29503544	62330776	60884372	56285844	52409412
CCD94_HUMAN	Coiled-coil domain-containing protein 94 OS=Homo sapiens GN=CCDC94 PE=1 SV=1	LLEDS[166.9984]DS[166.9984]EDEAAPSPLQPALRPNPTAILDEAPKPK	Yes	971.962	4	87.1864	527081024	524382848	426220928	634179008	261648944	674235776	578444480	574372864	553802816
CCD94_HUMAN	Coiled-coil domain-containing protein 94 OS=Homo sapiens GN=CCDC94 PE=1 SV=1	RLLEDS[166.9984]DS[166.9984]EDEAAPSPLQPALRPNPTAILDEAPKPK	Yes	1010.99	4	84.5581	107589032	107039136	75813520	122737832	45533140	166706528	108073304	78441904	92073544
CCD94_HUMAN	Coiled-coil domain-containing protein 94 OS=Homo sapiens GN=CCDC94 PE=1 SV=1	ADPDC[160.0307]SNGQPQAAPTPGAPQNR	No	750.339	3	35.7245	104534864	111374184	82820880	82992376	57420144	116100080	115426016	95286992	108923672
CCD94_HUMAN	Coiled-coil domain-containing protein 94 OS=Homo sapiens GN=CCDC94 PE=1 SV=1	AKADPDC[160.0307]SNGQPQAAPTPGAPQNR	No	816.718	3	33.5232	39866528	46986812	20293346	33358338	31001944	52280832	49604416	36727268	47286988
CCD97_HUMAN	Coiled-coil domain-containing protein 97 OS=Homo sapiens GN=CCDC97 PE=1 SV=1	TPTHQPPKPGS[166.9984]PGRPAC[160.0307]PLSNLLLQSYEER	Yes	852.67	4	74.5694	126792264	105950760	91623392	57710140	13758630	103694096	116585904	71093808	89650776
COIL_HUMAN	Coilin OS=Homo sapiens GN=COIL PE=1 SV=1	AFQLEEGEET[181.014]EPDC[160.0307]K	Yes	931.364	2	52.3349	17526990	14462858	9293882	18549256	15327095	13599809	15881247	16183551	15299505
COIL_HUMAN	Coilin OS=Homo sapiens GN=COIL PE=1 SV=1	LGFSLT[181.014]PSK	Yes	515.255	2	65.3564	238915152	244551168	203754592	193500448	204692496	216633536	234335776	203896224	231370464
COIL_HUMAN	Coilin OS=Homo sapiens GN=COIL PE=1 SV=1	NSS[166.9984]EKLPTELSK	Yes	706.837	2	45.3212	123033816	141050640	116710184	120816760	69515320	130545624	124644464	96093440	106288616
COIL_HUMAN	Coilin OS=Homo sapiens GN=COIL PE=1 SV=1	NS[166.9984]SEKLPTELSKEEPSTK	Yes	695.333	3	46.9514	251932112	322931776	251255856	264673744	151787232	260332944	273266528	231464064	252813392
CO6A1_HUMAN	Collagen alpha-1(VI) chain OS=Homo sapiens GN=COL6A1 PE=1 SV=3	GEPGADGEAGRPGSSGPSGDEGQPGEPGPPGEKGEAGDEGNPGPDGAPGER	No	1170.51	4	42.0812	24659934	25456092	2998232	9970221	10276017	26110428	22426648	22389086	34237252
CO6A1_HUMAN	Collagen alpha-1(VI) chain OS=Homo sapiens GN=COL6A1 PE=1 SV=3	GYPGLKGDEGEAGDPGDDNNDIAPR	No	843.709	3	49.1411	57006020	69917688	59807928	78740128	39025628	61881968	60566768	52647844	60159800
C1QBP_HUMAN	Complement component 1 Q subcomponent-binding protein, mitochondrial OS=Homo sapiens GN=C1QBP PE=1 SV=1	AFVDFLSDEIKEER	No	566.618	3	80.1576	58842180	50895908	35663248	51423712	26884784	70951320	45189760	30945056	31109348
C1QBP_HUMAN	Complement component 1 Q subcomponent-binding protein, mitochondrial OS=Homo sapiens GN=C1QBP PE=1 SV=1	ALVLDC[160.0307]HYPEDEVGQEDEAESDIFSIR	No	1046.14	3	82.4758	86846432	50303144	61563148	58957604	43221424	76856272	75456560	55384856	52274752
C1QBP_HUMAN	Complement component 1 Q subcomponent-binding protein, mitochondrial OS=Homo sapiens GN=C1QBP PE=1 SV=1	ITVTFNINNSIPPTFDGEEEPSQGQK	No	954.79785, 954.7995, 954.804	0, 3	83.2106	243219088	228886336	277084000	170176112	205060016	219344736	237131856	116795600	82025168
C1QBP_HUMAN	Complement component 1 Q subcomponent-binding protein, mitochondrial OS=Homo sapiens GN=C1QBP PE=1 SV=1	VEEQEPELTSTPNFVVEVIK	No	763.061	3	88.1766	26709366	16705149	19532456	29794428	12232374	24842764	33409218	29962438	23007100
CND1_HUMAN	Condensin complex subunit 1 OS=Homo sapiens GN=NCAPD2 PE=1 SV=3	YQPLASTASDNDFVT[181.014]PEPR	Yes	729.991	3	62.7885	37091932	33736492	49951276	34901688	37284908	39523960	42762388	38151376	44356040
CND1_HUMAN	Condensin complex subunit 1 OS=Homo sapiens GN=NCAPD2 PE=1 SV=3	YQPLASTAS[166.9984]DNDFVTPEPR	Yes	729.99164, 1094.4833	2, 3	65.8667	298521024	246258656	246034160	204886864	146344592	234400032	244538496	216243072	239943808
CND1_HUMAN	Condensin complex subunit 1 OS=Homo sapiens GN=NCAPD2 PE=1 SV=3	STLQQLLQLPQGEEEIPEQIANTETTEDVK	No	1127.9	3	93.4701	104704784	62664516	74669192	86115248	63555200	119972488	103799832	86246120	73390216
CND2_HUMAN	Condensin complex subunit 2 OS=Homo sapiens GN=NCAPH PE=1 SV=3	KAPLNIPGT[181.014]PVLEDFPQNDDEKER	Yes	934.782	3	75.2418	27388366	24954730	23820256	20688004	7712641	19761350	18535888	13809395	22407506
CND2_HUMAN	Condensin complex subunit 2 OS=Homo sapiens GN=NCAPH PE=1 SV=3	LLAS[166.9984]PSSR	Yes	455.723	2	36.6371	192922928	201252048	201572176	170158944	132725136	191901728	188437248	173146992	171936608
CND2_HUMAN	Condensin complex subunit 2 OS=Homo sapiens GN=NCAPH PE=1 SV=3	VFDLQFSTDS[166.9984]PR	Yes	746.33	2	73.9385	65791536	50434672	52412808	47114752	42401752	74060000	61303144	47561912	54026760
CND2_HUMAN	Condensin complex subunit 2 OS=Homo sapiens GN=NCAPH PE=1 SV=3	TIEQNINNLNVSEADRK	No	653.336	3	52.2642	28866886	35509912	25063672	27149152	25520016	43060612	36210928	29142456	31162906
CND3_HUMAN	Condensin complex subunit 3 OS=Homo sapiens GN=NCAPG PE=1 SV=1	C[160.0307]QTAEADS[166.9984]ES[166.9984]DHEVPEPESEMK	Yes	888.984	3	46.8212	247741024	289327616	214965728	257796560	111488600	225281744	240438256	234255136	225466368
CND3_HUMAN	Condensin complex subunit 3 OS=Homo sapiens GN=NCAPG PE=1 SV=1	LNLAQFLNEDLS[166.9984]	Yes	728.84	2	101.187	13323099	8995480	6680678	11966597	10413000	1.74155e+06	703037	6040418	617597
CND3_HUMAN	Condensin complex subunit 3 OS=Homo sapiens GN=NCAPG PE=1 SV=1	TLHC[160.0307]EGTEINS[166.9984]DDEQESK	Yes	724.619	3	34.3253	1409522432	1615508096	1324096640	1182432768	903037632	1378282880	1490515200	1356812544	1367320704
CND3_HUMAN	Condensin complex subunit 3 OS=Homo sapiens GN=NCAPG PE=1 SV=1	TLHC[160.0307]EGTEINS[166.9984]DDEQESKEVEETATAK	Yes	1044.1	3	48.5944	51973224	75868376	66349120	66435604	39743836	55894936	74167984	56910720	56974984
CNDD3_HUMAN	Condensin-2 complex subunit D3 OS=Homo sapiens GN=NCAPD3 PE=1 SV=2	SLGVLPFTLNSGS[166.9984]PEK	Yes	863.427	2	89.4676	174235616	146577936	150097168	167499408	115280368	171205904	188637392	186363856	169600944
CNDH2_HUMAN	Condensin-2 complex subunit H2 OS=Homo sapiens GN=NCAPH2 PE=1 SV=1	S[166.9984]PQQSAALPR	Yes	567.769	2	37.3153	134232000	154578816	117799152	124456440	89082440	136374720	142198784	125365088	118432144
CNDH2_HUMAN	Condensin-2 complex subunit H2 OS=Homo sapiens GN=NCAPH2 PE=1 SV=1	S[166.9984]PVPALGFSQEPGPSPEGPMPLGGGEDEDAEEAVELPEASAPK	Yes	1088.74	4	89.1789	4.86022e+06	4.60029e+06	13015694	8510609	5084681	5.97352e+06	14340542	6.42123e+06	11445013
CNST_HUMAN	Consortin OS=Homo sapiens GN=CNST PE=1 SV=2	DASEALPTDQLENNELNELQQPDLTDSDGK	No	1100.5	3	76.3293	25406596	20627884	22593324	29742118	12193410	24070064	21664370	29036928	31287900
CSN1_HUMAN	COP9 signalosome complex subunit 1 OS=Homo sapiens GN=GPS1 PE=1 SV=4	EGSQGELT[181.014]PANSQSR	Yes	820.849	2	29.8951	238744496	302970592	214194272	217106592	162522640	304401984	281836640	257604384	269821920
CSN1_HUMAN	COP9 signalosome complex subunit 1 OS=Homo sapiens GN=GPS1 PE=1 SV=4	EGS[166.9984]QGELTPANSQSR	Yes	820.849	2	33.6933	160180320	167733248	134875296	118973032	90265080	157261120	139970848	150448480	141385616
CSN1_HUMAN	COP9 signalosome complex subunit 1 OS=Homo sapiens GN=GPS1 PE=1 SV=4	NQIHVKS[166.9984]PPR	Yes	419.21478, 419.2148, 628.3183	2, 3	31.1438	331022944	537540864	366731744	512428704	168851760	463846624	390126368	430811744	389439296
CSN1_HUMAN	COP9 signalosome complex subunit 1 OS=Homo sapiens GN=GPS1 PE=1 SV=4	S[166.9984]PPREGSQGELTPANSQSR	Yes	693.314	3	34.8626	136372160	125245984	128899600	128160832	79236904	139996544	146802336	122237520	132469760
CSN2_HUMAN	COP9 signalosome complex subunit 2 OS=Homo sapiens GN=COPS2 PE=1 SV=1	NDPEILAMTNLVSAYQNNDITEFEK	No	957.123	3	97.9356	192207040	123932616	145943088	173229152	104490696	187374544	188032592	145869424	134674480
CPNE3_HUMAN	Copine-3 OS=Homo sapiens GN=CPNE3 PE=1 SV=1	TIELSDDDFLGEC[160.0307]EC[160.0307]TLGQIVSSK	No	906.085	3	91.5085	63096236	43365192	48138752	39690156	38362148	68420936	74220264	25673142	20225048
H2AY_HUMAN	Core histone macro-H2A.1 OS=Homo sapiens GN=H2AFY PE=1 SV=4	GKLEAIIT[181.014]PPPAK	Yes	472.26154, 472.26172, 472.26193, 707.88916	0, 2, 3	57.2668	315639904	321469888	265827856	294563424	218627984	278857216	288212608	244844640	281937088
H2AY_HUMAN	Core histone macro-H2A.1 OS=Homo sapiens GN=H2AFY PE=1 SV=4	GKLEAIIT[181.014]PPPAKK	Yes	514.95984, 514.96014	0, 3	51.1461	164415152	173929456	151218352	165910048	109023760	162903504	166069792	131318296	164525952
CIR1_HUMAN	Corepressor interacting with RBPJ 1 OS=Homo sapiens GN=CIR1 PE=1 SV=1	NLTANDPSQEYVAS[166.9984]EGEEDPEVEFLK	Yes	997.433	3	76.8795	165346784	106721056	174686400	125556384	136123824	134847184	208756560	172540800	193945536
COR1B_HUMAN	Coronin-1B OS=Homo sapiens GN=CORO1B PE=1 SV=1	NDQC[160.0307]YEDIR	No	606.751	2	37.546	28544322	36655180	28759626	26015894	20401694	38515260	30824278	30236154	31114974
COR1C_HUMAN	Coronin-1C OS=Homo sapiens GN=CORO1C PE=1 SV=1	NDQC[160.0307]YDDIR	No	599.743	2	36.3908	140793088	135296192	117269512	102235760	102590280	150585664	138660416	122595384	108696072
CXAR_HUMAN	Coxsackievirus and adenovirus receptor OS=Homo sapiens GN=CXADR PE=1 SV=1	TPQS[166.9984]PTLPPAK	Yes	608.80365, 608.8048, 608.80524	0, 2	41.0742	257540176	329020736	244373824	221869200	123671928	248880816	249472944	248382256	255212912
KCRB_HUMAN	Creatine kinase B-type OS=Homo sapiens GN=CKB PE=1 SV=1	HGGYKPSDEHKTDLNPDNLQGGDDLDPNYVLSSR	No	751.5523, 751.553, 751.55304, 751.5531, 939.1879, 939.18976	4, 5	63.9214	130819040	288396928	162747616	219716480	132757216	220906576	146116144	165520016	85178200
KCRB_HUMAN	Creatine kinase B-type OS=Homo sapiens GN=CKB PE=1 SV=1	TDLNPDNLQGGDDLDPNYVLSSR	No	840.061	3	74.371	186282144	137815696	115439376	134880480	104243184	172703904	195067136	142586304	183907008
CBP_HUMAN	CREB-binding protein OS=Homo sapiens GN=CREBBP PE=1 SV=3	NQQTILGSPASGIQNTIGSVGTGQQNATSLSNPNPIDPSSMQR	No	1092.29	4	81.0739	52285640	45003440	47746276	63471748	33582352	79065168	73823072	49247412	62299348
CRTC2_HUMAN	CREB-regulated transcription coactivator 2 OS=Homo sapiens GN=CRTC2 PE=1 SV=2	HGSGPNIILTGDS[166.9984]SPGFSK	Yes	650.97	3	63.2169	34412708	37817536	32606604	39372432	30945638	37716732	38543800	36984640	47567068
CRTC3_HUMAN	CREB-regulated transcription coactivator 3 OS=Homo sapiens GN=CRTC3 PE=1 SV=2	SQLSFLPTEAQAQVS[166.9984]PPPPYPAPQELTQPLLQQPR	Yes	984.251	4	97.1502	103062240	97109640	131550992	82167600	49412156	77299032	126332240	115716528	86044856
CRKL_HUMAN	Crk-like protein OS=Homo sapiens GN=CRKL PE=1 SV=1	NSNSYGIPEPAHAY[243.0297]AQPQTTTPLPAVSGSPGAAITPLPSTQNGPVFAK	Yes	1221.35	4	85.2581	386158176	357086848	316349152	353872352	206894048	365962464	464580416	382481536	424096640
MUS81_HUMAN	Crossover junction endonuclease MUS81 OS=Homo sapiens GN=MUS81 PE=1 SV=3	TSGGDHAPDS[166.9984]PSGENSPAPQGR	Yes	734.302	3	29.7716	41413800	45567236	34939068	38488544	30085700	47955632	40048016	35836872	42781580
CRY1_HUMAN	Cryptochrome-1 OS=Homo sapiens GN=CRY1 PE=1 SV=1	LTDLYK	No	376.713	2	39.5501	0	0	157649	0	49213552	0	856874	2.84845e+06	1.55153e+06
PYRG1_HUMAN	CTP synthase 1 OS=Homo sapiens GN=CTPS PE=1 SV=2	DTY[243.0297]SDRSGSSS[166.9984]PDSEITELKFPSINHD	Yes	1048.76	3	77.2835	60652512	54239316	60205484	68166640	44159780	77797640	76428920	56997816	94626784
PYRG1_HUMAN	CTP synthase 1 OS=Homo sapiens GN=CTPS PE=1 SV=2	DTYSDRSGSS[166.9984]S[166.9984]PDSEITELK	Yes	778.639	3	56.1311	66301088	95749104	102069096	62365972	51611624	72844168	78202328	71426392	89502696
PYRG1_HUMAN	CTP synthase 1 OS=Homo sapiens GN=CTPS PE=1 SV=2	GC[160.0307]RLS[166.9984]PR	Yes	463.207	2	26.3696	139023744	2037255936	172387952	2206374656	74687888	2096478464	1062871040	1842105600	1773848192
PYRG1_HUMAN	CTP synthase 1 OS=Homo sapiens GN=CTPS PE=1 SV=2	SGSSS[166.9984]PDSEITELK	Yes	758.824	2	53.2884	774740224	821345984	701252672	695954560	521243488	677473728	715483008	672107456	676190528
PYRG1_HUMAN	CTP synthase 1 OS=Homo sapiens GN=CTPS PE=1 SV=2	SGSS[166.9984]S[166.9984]PDSEITELK	Yes	798.8077, 798.80774	2	57.7549	70139424	67347040	45385360	68885968	39913048	66018284	68116200	58022944	55289100
PYRG1_HUMAN	CTP synthase 1 OS=Homo sapiens GN=CTPS PE=1 SV=2	S[166.9984]GSSSPDSEITELKFPSINHD	Yes	776.34033, 1164.0077	2, 3	76.2952	988219776	941454400	877859968	889294336	662876736	845317376	992520192	828637888	983021824
PYRG1_HUMAN	CTP synthase 1 OS=Homo sapiens GN=CTPS PE=1 SV=2	S[166.9984]GS[166.9984]SSPDSEITELKFPSINHD	Yes	802.996	3	80.0273	402662272	342698688	338107520	377945152	286067264	425476960	442725952	339561504	469511936
CT2NL_HUMAN	CTTNBP2 N-terminal-like protein OS=Homo sapiens GN=CTTNBP2NL PE=1 SV=2	DLS[166.9984]PTLIDNSAAK	Yes	712.837	2	61.3712	64557380	74862688	82436240	79773992	67054296	89665072	84036048	68982688	79412520
CT2NL_HUMAN	CTTNBP2 N-terminal-like protein OS=Homo sapiens GN=CTTNBP2NL PE=1 SV=2	S[166.9984]PTIPR	Yes	375.681	0	35.7137	21542110	14829197	18600076	13334207	14496390	16698458	20640298	16427484	11743350
CT2NL_HUMAN	CTTNBP2 N-terminal-like protein OS=Homo sapiens GN=CTTNBP2NL PE=1 SV=2	VSSPLSPLSPGIKS[166.9984]PTIPR	Yes	671.697	3	73.2324	771709248	788225856	644681984	757849088	584439616	886193344	849585728	719368832	824574272
CUL3_HUMAN	Cullin-3 OS=Homo sapiens GN=CUL3 PE=1 SV=2	FLLESFNNDR	No	627.809	2	69.098	19825168	9269958	8.05891e+06	6.11855e+06	9262459	15318929	10229069	6214636	8.04021e+06
CUL4A_HUMAN	Cullin-4A OS=Homo sapiens GN=CUL4A PE=1 SV=3	KGS[166.9984]FSALVGR	Yes	551.276	2	52.7579	161057392	185520848	175211920	314488320	176820912	252732432	221904960	192170704	205009376
CUL4B_HUMAN	Cullin-4B OS=Homo sapiens GN=CUL4B PE=1 SV=3	SATDGNTSTT[181.014]PPTSAK	Yes	808.345, 808.34546	0, 2	28.1981	20408984	28032314	12165959	18133614	11795602	30088976	27781150	27531104	34972788
CTGE5_HUMAN	Cutaneous T-cell lymphoma-associated antigen 5 OS=Homo sapiens GN=CTAGE5 PE=1 SV=3	FC[160.0307]SNSGRLS[166.9984]GPAELR	Yes	577.593	3	50.4097	134476784	127883072	129657232	168753776	85312320	148161248	131659184	116690376	132449152
CTGE5_HUMAN	Cutaneous T-cell lymphoma-associated antigen 5 OS=Homo sapiens GN=CTAGE5 PE=1 SV=3	AFLS[166.9984]PPTLLEGPLR	Yes	795.91797, 795.91833	2	100.767	21804092	14967325	11343261	18715744	17442766	19915776	25019938	16082366	13343648
C19L2_HUMAN	CWF19-like protein 2 OS=Homo sapiens GN=CWF19L2 PE=1 SV=3	STFAGS[166.9984]PERESIHILSVDEK	Yes	761.362	3	66.1496	68108944	77815248	80741888	77067536	62362872	96836712	96797544	68941272	95650536
CREB1_HUMAN	Cyclic AMP-responsive element-binding protein 1 OS=Homo sapiens GN=CREB1 PE=1 SV=2	RPS[166.9984]YR	Yes	379.671	0	19.5825	1.23662e+06	54159484	975621	118794112	317521	174299920	6689282	136804432	162196352
CDK13_HUMAN	Cyclin-dependent kinase 13 OS=Homo sapiens GN=CDK13 PE=1 SV=2	GGDVS[166.9984]PSPYSSSSWR	Yes	824.836	2	52.5724	235840432	231298528	198420992	257357968	135300928	211681936	224015824	189272832	209367344
CDK13_HUMAN	Cyclin-dependent kinase 13 OS=Homo sapiens GN=CDK13 PE=1 SV=2	HSSIS[166.9984]PSTLTLK	Yes	675.837	2	57.0497	84002712	116659120	89966416	127728560	83195256	114139488	109171680	88147400	96943776
CDK13_HUMAN	Cyclin-dependent kinase 13 OS=Homo sapiens GN=CDK13 PE=1 SV=2	IEHAPS[166.9984]PSSGGTLK	Yes	487.56305, 730.84314	2, 3	36.9951	158716576	199719024	159392576	164572992	86634384	191625248	156692960	159511520	157706896
CDK13_HUMAN	Cyclin-dependent kinase 13 OS=Homo sapiens GN=CDK13 PE=1 SV=2	ILELT[181.014]PEPDRPR	Yes	505.9241, 758.3813	2, 3	56.6357	173182128	176326960	131150616	134731856	122158032	147402400	148611296	131508752	153038752
CDK13_HUMAN	Cyclin-dependent kinase 13 OS=Homo sapiens GN=CDK13 PE=1 SV=2	QTDPST[181.014]PQQESSKPLGGIQPSSQTIQPK	Yes	1015.49	3	53.6894	163145200	157728960	120833496	157434176	81311704	157324192	185573840	119690344	128153360
CDK13_HUMAN	Cyclin-dependent kinase 13 OS=Homo sapiens GN=CDK13 PE=1 SV=2	SLS[166.9984]PLGGR	Yes	433.71	0	44.9151	130910488	147243248	127146504	117972144	98920904	135766368	119760480	129754376	120257208
CDK13_HUMAN	Cyclin-dependent kinase 13 OS=Homo sapiens GN=CDK13 PE=1 SV=2	SRSPY[243.0297]SPVLR	Yes	414.54	0	45.0624	579331	646847	964613	771174	1.96788e+06	984606	2.00307e+06	349660	458854
CDK16_HUMAN	Cyclin-dependent kinase 16 OS=Homo sapiens GN=CDK16 PE=1 SV=1	LTLNS[166.9984]PIFDKPLSR	Yes	840.94	2	75.3696	29504550	16828826	22287942	21563772	8078584	19196038	19566930	14411048	14917323
CDK16_HUMAN	Cyclin-dependent kinase 16 OS=Homo sapiens GN=CDK16 PE=1 SV=1	RVS[166.9984]LSEIGFGK	Yes	636.821	2	66.2051	122222248	113510432	139236240	132961336	130040848	126257544	144705808	129536656	142404272
CDK17_HUMAN	Cyclin-dependent kinase 17 OS=Homo sapiens GN=CDK17 PE=1 SV=2	RAS[166.9984]LSEIGFGK	Yes	622.806	2	57.7312	132214840	136481472	102594536	166919104	102522696	131455816	149762496	110496960	123706744
CDK17_HUMAN	Cyclin-dependent kinase 17 OS=Homo sapiens GN=CDK17 PE=1 SV=2	RLS[166.9984]LPADIR	Yes	560.797	2	60.8194	271153568	253626880	227653136	265392672	238565696	277208064	279433952	223108176	234159504
CDK17_HUMAN	Cyclin-dependent kinase 17 OS=Homo sapiens GN=CDK17 PE=1 SV=2	RLS[166.9984]LTLR	Yes	469.763	2	56.8752	107483368	97967416	84400968	96153536	85522592	117515832	99123792	65389364	74968952
CKS1_HUMAN	Cyclin-dependent kinases regulatory subunit 1 OS=Homo sapiens GN=CKS1B PE=1 SV=1	QIYYSDKYDDEEFEYR	No	721.644	3	57.9616	4101783	10484282	6.18969e+06	6243191	4165715	22588280	12380602	7657200	4913393
CCNH_HUMAN	Cyclin-H OS=Homo sapiens GN=CCNH PE=1 SV=1	HEEEEWT[181.014]DDDLVESL	Yes	963.371	2	81.708	27659972	16751808	22651392	25320680	13976158	28887458	18121408	20310884	25670092
CCNK_HUMAN	Cyclin-K OS=Homo sapiens GN=CCNK PE=1 SV=2	AVVVS[166.9984]PK	Yes	390.207	2	34.3893	489946464	477572992	428022752	312713248	373249952	432609280	434513824	433691424	384902528
CCNK_HUMAN	Cyclin-K OS=Homo sapiens GN=CCNK PE=1 SV=2	AVVVS[166.9984]PKEENK	Yes	427.215	3	31.9423	115607448	119075584	134503648	94863936	70615904	103192472	117673776	118630232	99493584
CCNK_HUMAN	Cyclin-K OS=Homo sapiens GN=CCNK PE=1 SV=2	KPSPQPSS[166.9984]PR	Yes	580.776	2	20.6132	226029120	352005280	251259056	390851904	134142016	313361312	309049888	308565600	279463616
CCNK_HUMAN	Cyclin-K OS=Homo sapiens GN=CCNK PE=1 SV=2	DPQQPAQQQQPAQQPK	No	606.30273, 908.9502	2, 3	27.2267	210997360	225557696	159404336	170406912	124761616	214982432	244176496	215949056	198349008
CCNL1_HUMAN	Cyclin-L1 OS=Homo sapiens GN=CCNL1 PE=1 SV=1	AEEKS[166.9984]PISINVK	Yes	465.56903, 697.85004	2, 3	47.5034	1877765120	2126671616	1986775424	2126440320	1344475392	2037105920	2011372160	1869624320	1817865728
CCNL1_HUMAN	Cyclin-L1 OS=Homo sapiens GN=CCNL1 PE=1 SV=1	GLNPDGTPALSTLGGFSPASKPS[166.9984]SPR	Yes	864.423	3	74.7535	381726016	336573760	315324672	301553568	230220960	357567648	388799328	311786464	365040544
CCNL1_HUMAN	Cyclin-L1 OS=Homo sapiens GN=CCNL1 PE=1 SV=1	QQASKS[166.9984]PYNGVR	Yes	707.828	2	27.7681	24155810	55171336	29411580	38607176	16277422	50452180	40486576	30424700	37809660
CCNL2_HUMAN	Cyclin-L2 OS=Homo sapiens GN=CCNL2 PE=1 SV=1	ADS[166.9984]PVNGLPK	Yes	539.253	2	43.7258	134026064	146966208	139370848	125326064	85405584	128240360	127196200	118828488	123033944
CCNL2_HUMAN	Cyclin-L2 OS=Homo sapiens GN=CCNL2 PE=1 SV=1	AKADS[166.9984]PVNGLPK	Yes	638.819	2	39.6962	63297384	88515200	53667448	62597008	38549772	64219868	65892136	63021496	54757896
CCNL2_HUMAN	Cyclin-L2 OS=Homo sapiens GN=CCNL2 PE=1 SV=1	GLLPGGTQVLDGTSGFS[166.9984]PAPK	Yes	1040.01	2	80.4744	27928092	21997248	20141154	31865956	13058291	31443094	30287562	36239224	36027612
CCNO_HUMAN	Cyclin-O OS=Homo sapiens GN=CCNO PE=1 SV=2	GGS[166.9984]PLPGPAQPVAQLDLQTFR	Yes	743.71	3	84.3892	13033944	9835579	6556898	8935380	4204037	8.13143e+06	7446628	9717667	10317776
CCNT2_HUMAN	Cyclin-T2 OS=Homo sapiens GN=CCNT2 PE=1 SV=2	QGQSQAASSSSVTS[166.9984]PIK	Yes	871.902	2	38.4335	6176177	7.14207e+06	1125919	4507937	7229110	7569668	13296556	6952259	8126415
CCYL1_HUMAN	Cyclin-Y-like protein 1 OS=Homo sapiens GN=CCNYL1 PE=1 SV=2	SFS[166.9984]ADNFIGIQR	Yes	717.824	2	74.4692	183407456	177189168	158617328	185681680	136142560	208972880	190456368	139987568	161419424
CCYL1_HUMAN	Cyclin-Y-like protein 1 OS=Homo sapiens GN=CCNYL1 PE=1 SV=2	Y[243.0297]SSC[160.0307]STIFLDDSTVSQPNLR	Yes	790.682	3	74.7379	9734000	7260286	8733195	6853616	6.06514e+06	11866640	8907032	6333921	10424243
CBS_HUMAN	Cystathionine beta-synthase OS=Homo sapiens GN=CBS PE=1 SV=2	NASNPLAHYDTTADEILQQC[160.0307]DGK	No	854.389	3	69.4207	84391832	96801616	68453840	74239784	57749360	78595352	70996336	61058212	77717464
CYTB_HUMAN	Cystatin-B OS=Homo sapiens GN=CSTB PE=1 SV=2	VFQSLPHENKPLTLSNYQTNK	No	615.323	4	57.2661	59485604	68567160	34903580	58659384	34274116	67886048	59559172	50129324	59352568
CSRP1_HUMAN	Cysteine and glycine-rich protein 1 OS=Homo sapiens GN=CSRP1 PE=1 SV=3	GFGFGQGAGALVHS[166.9984]E	Yes	757.327	2	70.1817	526071040	438261984	431688704	460776672	383179744	514397472	577103424	483493184	557567168
CSRP1_HUMAN	Cysteine and glycine-rich protein 1 OS=Homo sapiens GN=CSRP1 PE=1 SV=3	NLDSTTVAVHGEEIYC[160.0307]K	No	645.976	3	53.4381	71370976	75309208	56560964	62399072	45611184	92689440	76690416	58310592	60093332
CHRD1_HUMAN	Cysteine and histidine-rich domain-containing protein 1 OS=Homo sapiens GN=CHORDC1 PE=1 SV=2	T[181.014]TDFSDFLSIVGC[160.0307]TK	Yes	885.886	2	98.681	15553182	7491486	13701606	10649793	6687035	10320960	12047104	10016971	5936760
CHRD1_HUMAN	Cysteine and histidine-rich domain-containing protein 1 OS=Homo sapiens GN=CHORDC1 PE=1 SV=2	TTDFSDFLSIVGC[160.0307]TK	No	845.903	2	93.1314	8429203	6074493	9506835	6931264	6877821	11824932	8995707	4585973	4979690
ATG4B_HUMAN	Cysteine protease ATG4B OS=Homo sapiens GN=ATG4B PE=1 SV=2	FFDS[166.9984]EDEDFEILSL	Yes	893.361	2	102.54	110960000	94719608	91393008	106441792	110734992	104996664	92189560	62776680	56928096
CREL2_HUMAN	Cysteine-rich with EGF-like domain protein 2 OS=Homo sapiens GN=CRELD2 PE=1 SV=1	VC[160.0307]C[160.0307]SPGTYGPDC[160.0307]LAC[160.0307]QGGSQRPC[160.0307]SGNGHC[160.0307]SGDGSR	No	940.3711, 940.37244	0, 4	44.4045	351665344	383415488	310493088	287902752	203768784	367572384	426238816	330795552	372608384
CYB5B_HUMAN	Cytochrome b5 type B OS=Homo sapiens GN=CYB5B PE=1 SV=2	FLNEHPGGEEVLLEQAGVDASESFEDVGHSSDAR	No	907.667	4	82.5173	9168708	7641224	16257071	14101024	9757866	20665428	13920178	4484849	4790198
DYHC1_HUMAN	Cytoplasmic dynein 1 heavy chain 1 OS=Homo sapiens GN=DYNC1H1 PE=1 SV=5	TDS[166.9984]TSDGRPAWMR	Yes	520.54913, 780.32025	2, 3	49.3107	2787838976	3192082432	2439845376	3054508032	1590261504	2614043136	2663781120	2407725056	2408165120
DYHC1_HUMAN	Cytoplasmic dynein 1 heavy chain 1 OS=Homo sapiens GN=DYNC1H1 PE=1 SV=5	TRTDS[166.9984]TSDGRPAWMR	Yes	606.264	3	44.7918	186536160	303715584	195784576	262981888	95355824	222381744	199484192	214226080	232912528
DYHC1_HUMAN	Cytoplasmic dynein 1 heavy chain 1 OS=Homo sapiens GN=DYNC1H1 PE=1 SV=5	VLRPQVTAVAQQNQGEVPEPQDMK	No	888.125	3	57.9404	171132608	165891152	113933240	160297440	90908528	144721680	179406256	119366544	147435712
DYHC1_HUMAN	Cytoplasmic dynein 1 heavy chain 1 OS=Homo sapiens GN=DYNC1H1 PE=1 SV=5	VTDFGDKVEDPTFLNQLQSGVNR	No	860.429	3	76.4383	137707520	125732264	85311648	138819888	88375832	148141952	131326432	89411856	112669848
DC1I2_HUMAN	Cytoplasmic dynein 1 intermediate chain 2 OS=Homo sapiens GN=DYNC1I2 PE=1 SV=3	EIAVGDSEGQIVIYDVGEQIAVPR	No	853.1104, 853.1106	3	90.0079	25572864	14822503	21693140	11418906	14310774	28433954	25288424	9526010	8842740
DC1I2_HUMAN	Cytoplasmic dynein 1 intermediate chain 2 OS=Homo sapiens GN=DYNC1I2 PE=1 SV=3	LDLWNLNNDTEVPTASISVEGNPALNR	No	984.829	3	90.6012	503344896	414752800	514038272	383170688	389666560	534502016	477873664	254319168	185838384
DC1L1_HUMAN	Cytoplasmic dynein 1 light intermediate chain 1 OS=Homo sapiens GN=DYNC1LI1 PE=1 SV=3	KPVTVS[166.9984]PT[181.014]TPTSPTEGEAS	Yes	1023.44	2	44.9718	22970092	17989472	15494528	6399076	6.24822e+06	12713754	11466089	21670574	23356614
DC1L1_HUMAN	Cytoplasmic dynein 1 light intermediate chain 1 OS=Homo sapiens GN=DYNC1LI1 PE=1 SV=3	DFQEYVEPGEDFPAS[166.9984]PQR	Yes	730.97217, 730.9723, 1095.9552	2, 3	69.579	428580224	396734240	381563136	369133312	268630208	416602272	401662816	387383296	454988416
DC1L1_HUMAN	Cytoplasmic dynein 1 light intermediate chain 1 OS=Homo sapiens GN=DYNC1LI1 PE=1 SV=3	DFQEYVEPGEDFPAS[166.9984]PQRR	Yes	783.006	3	65.4129	3037010432	2911999232	2594682368	3010500096	1899731712	3042963456	3305142016	2600413440	3066451456
DC1L1_HUMAN	Cytoplasmic dynein 1 light intermediate chain 1 OS=Homo sapiens GN=DYNC1LI1 PE=1 SV=3	KPVTVSPTTPTS[166.9984]PTEGEAS	Yes	983.457	2	44.8473	531020448	544428352	459211648	376115200	244344224	418667872	506837440	461730432	478236704
DC1L1_HUMAN	Cytoplasmic dynein 1 light intermediate chain 1 OS=Homo sapiens GN=DYNC1LI1 PE=1 SV=3	KPVTVS[166.9984]PTTPTSPTEGEAS	Yes	983.456	2	46.3731	238229504	225298192	204397376	218047552	143500864	261748880	268546304	233859520	245554848
DC1L1_HUMAN	Cytoplasmic dynein 1 light intermediate chain 1 OS=Homo sapiens GN=DYNC1LI1 PE=1 SV=3	SVSSNVASVS[166.9984]PIPAGSK	Yes	833.906	2	50.7573	85331848	83920784	88498488	85255080	48777172	84893696	80620672	71551248	84544104
DC1L2_HUMAN	Cytoplasmic dynein 1 light intermediate chain 2 OS=Homo sapiens GN=DYNC1LI2 PE=1 SV=1	DFQDYMEPEEGC[160.0307]QGS[166.9984]PQR	Yes	751.61285, 1126.916	2, 3	60.4358	32404030	27323176	45673720	10675531	30400824	19507668	11213181	38312020	45881676
DC1L2_HUMAN	Cytoplasmic dynein 1 light intermediate chain 2 OS=Homo sapiens GN=DYNC1LI2 PE=1 SV=1	DFQDYMEPEEGC[160.0307]QGS[166.9984]PQRR	Yes	803.648	3	55.8801	322551616	338311264	249216160	369211904	175498784	294597536	320838400	270299584	280057600
PITC1_HUMAN	Cytoplasmic phosphatidylinositol transfer protein 1 OS=Homo sapiens GN=PITPNC1 PE=1 SV=2	S[166.9984]APSSAPSTPLSTDAPEFLSVPK	Yes	789.377	3	83.2838	29478972	20884036	25611660	18762112	18178382	17804094	30107236	34197380	23686336
NCK1_HUMAN	Cytoplasmic protein NCK1 OS=Homo sapiens GN=NCK1 PE=1 SV=1	KPS[166.9984]VPDSASPADDSFVDPGER	Yes	751.662	3	56.8305	44193248	51986140	26589998	18598128	12799411	21517772	24604106	26806302	27065348
NCK1_HUMAN	Cytoplasmic protein NCK1 OS=Homo sapiens GN=NCK1 PE=1 SV=1	RKPS[166.9984]VPDSASPADDSFVDPGER	Yes	803.696	3	52.6648	878593024	1032467776	678059840	502776672	242373744	395347968	718920320	562727296	616218816
CTU2_HUMAN	Cytoplasmic tRNA 2-thiolation protein 2 OS=Homo sapiens GN=CTU2 PE=1 SV=1	LSQMQS[166.9984]PIPLTETR	Yes	840.905	2	62.6142	39371716	34865688	17760258	34555480	13540988	29905360	36616836	22938354	24066536
CKAP4_HUMAN	Cytoskeleton-associated protein 4 OS=Homo sapiens GN=CKAP4 PE=1 SV=2	IETNENNLESAK	No	681.331	2	34.7157	110456304	117254384	96876936	87398096	83722928	110438024	117623040	110795384	104044320
CKAP4_HUMAN	Cytoskeleton-associated protein 4 OS=Homo sapiens GN=CKAP4 PE=1 SV=2	QREELGQGLQGVEQK	No	566.964	3	44.5838	128137296	147410176	107820080	120727928	69317664	128302208	132095144	102399360	105505848
CKAP4_HUMAN	Cytoskeleton-associated protein 4 OS=Homo sapiens GN=CKAP4 PE=1 SV=2	VQEQVHTLLSQDQAQAAR	No	674.684	3	49.0227	23514814	24107008	14071162	20390494	13785713	25153920	20419744	15166924	15783017
CKAP5_HUMAN	Cytoskeleton-associated protein 5 OS=Homo sapiens GN=CKAP5 PE=1 SV=3	HSTSGTDEGEDGDEPDDGSNDVVDLLPR	No	976.748	3	69.0346	165345808	112761224	112150704	121977880	104836144	154976240	166577232	136542304	154807968
CKAP5_HUMAN	Cytoskeleton-associated protein 5 OS=Homo sapiens GN=CKAP5 PE=1 SV=3	LEQQQSAGGDAEGGGDDGDEVPQIDAYELLEAVEILSK	No	1315.95	3	102.376	29409332	7217753	6698660	7.32733e+06	14667144	8725905	14473854	3198594	8064555
PA24A_HUMAN	Cytosolic phospholipase A2 OS=Homo sapiens GN=PLA2G4A PE=1 SV=1	C[160.0307]SVS[166.9984]LSNVEAR	Yes	651.282	2	50.2945	29491532	30963908	28656380	40080032	24733824	47475448	34440984	33942296	41293376
PA24A_HUMAN	Cytosolic phospholipase A2 OS=Homo sapiens GN=PLA2G4A PE=1 SV=1	HIVSNDSSDS[166.9984]DDESHEPK	Yes	693.271	3	27.5414	852645952	1081620992	885018176	977566976	601178688	1065709056	1084111488	942117760	1010101632
PA24A_HUMAN	Cytosolic phospholipase A2 OS=Homo sapiens GN=PLA2G4A PE=1 SV=1	HIVSNDSS[166.9984]DS[166.9984]DDESHEPK	Yes	719.927	3	28.9718	58548256	127575136	57349456	99166232	43278804	99977608	89594384	78424256	89630672
PA24A_HUMAN	Cytosolic phospholipase A2 OS=Homo sapiens GN=PLA2G4A PE=1 SV=1	GTENEDAGSDYQSDNQASWIHR	No	827.35	3	47.6872	77621768	50845704	50131688	87595976	47307560	83267000	81640400	58664932	79773088
CYTSA_HUMAN	Cytospin-A OS=Homo sapiens GN=CYTSA PE=1 SV=1	KGS[166.9984]SGNASEVSVAC[160.0307]LTER	Yes	644.62274, 966.4295	2, 3	54.3861	279211168	291942656	222638336	184717968	98111944	139634400	209273968	195234112	206014752
CYTSA_HUMAN	Cytospin-A OS=Homo sapiens GN=CYTSA PE=1 SV=1	RSS[166.9984]TSSEPTPTVK	Yes	728.837	2	30.0303	143848480	176611328	113649672	87168088	41284744	94664000	126218392	123473168	120522864
CYTSB_HUMAN	Cytospin-B OS=Homo sapiens GN=CYTSB PE=1 SV=1	ASLSPDASDFEHITAETPSRPLS[166.9984]STSNPFK	Yes	1090.51	3	75.631	55757928	41701816	59923124	48196168	29125964	60678432	55401368	40610744	53706820
CYTSB_HUMAN	Cytospin-B OS=Homo sapiens GN=CYTSB PE=1 SV=1	KSPS[166.9984]LESLSRPPSLGFGDTR	Yes	737.699	3	69.1932	194853376	177297216	156218528	202715472	139282208	199191328	199577408	157844224	198042528
CYTSB_HUMAN	Cytospin-B OS=Homo sapiens GN=CYTSB PE=1 SV=1	S[166.9984]PLSGIPVR	Yes	503.26	2	59.4505	112012640	137223168	77986608	86408584	52342024	86593152	90334056	82294152	79672192
CYTSB_HUMAN	Cytospin-B OS=Homo sapiens GN=CYTSB PE=1 SV=1	TS[166.9984]PTPPESATTVK	Yes	698.324	2	37.3224	383797088	453845440	374973728	324709632	224718336	383778464	402964320	376584640	358858112
DP13A_HUMAN	DCC-interacting protein 13-alpha OS=Homo sapiens GN=APPL1 PE=1 SV=1	VNQSALEAVTPS[166.9984]PSFQQR	Yes	680.3246, 1019.9833	2, 3	62.2164	478069344	509477504	433112896	506327552	336246656	566966656	513336704	447952736	517764096
DCTP1_HUMAN	dCTP pyrophosphatase 1 OS=Homo sapiens GN=DCTPP1 PE=1 SV=1	KYTELPHGAISEDQAVGPADIPC[160.0307]DSTGQTST	No	1082.5	3	61.2322	279954240	257432096	226650496	293675872	204281936	284111648	341804992	255754928	288177184
DCA10_HUMAN	DDB1- and CUL4-associated factor 10 OS=Homo sapiens GN=DCAF10 PE=1 SV=1	SGELGLPGAPESSTASAPGEPSPPS[166.9984]PPC[160.0307]R	Yes	957.095	3	65.8284	92981832	84408264	67887552	67810040	61288632	101792448	115355888	78830160	110984480
DCA15_HUMAN	DDB1- and CUL4-associated factor 15 OS=Homo sapiens GN=DCAF15 PE=1 SV=1	SSGS[166.9984]PEPSPAIAK	Yes	654.298	2	37.8763	66561464	73032200	67330016	47882296	46954000	57672988	69724448	59549480	51367320
DCAF6_HUMAN	DDB1- and CUL4-associated factor 6 OS=Homo sapiens GN=DCAF6 PE=1 SV=1	AKEPETSDQTSTESATNENNTNPEPQFQTEATGPSAHEETSTR	No	1163.01	4	45.0079	172993760	164286992	140545456	166983232	104597760	215775440	204738592	168111136	197526112
DCAF8_HUMAN	DDB1- and CUL4-associated factor 8 OS=Homo sapiens GN=DCAF8 PE=1 SV=1	VHDRS[166.9984]EEEEEEEEEEEEEQPR	Yes	918.017	0	36.0809	3.25881e+06	74354864	5619456	35987584	917344	52817536	852764	47427872	51058856
DAXX_HUMAN	Death domain-associated protein 6 OS=Homo sapiens GN=DAXX PE=1 SV=2	DGDKS[166.9984]PMSSLQISNEK	Yes	605.9328, 908.3956	2, 3	52.659	505998016	571320832	464219808	580597376	309826592	493373440	510302400	457145664	445814336
DAXX_HUMAN	Death domain-associated protein 6 OS=Homo sapiens GN=DAXX PE=1 SV=2	IC[160.0307]TLPSPPS[166.9984]PLASLAPVADSSTR	Yes	1209.09	0	88.251	3.56984e+06	3544507	2013038	2.37953e+06	2.67728e+06	5.50331e+06	1.89023e+06	4.14791e+06	6.37312e+06
DAXX_HUMAN	Death domain-associated protein 6 OS=Homo sapiens GN=DAXX PE=1 SV=2	IC[160.0307]T[181.014]LPSPPSPLASLAPVADSSTR	Yes	806.398	3	88.3924	389229024	326338304	299246080	404464288	236178448	367779296	417513312	414196160	382267776
DAXX_HUMAN	Death domain-associated protein 6 OS=Homo sapiens GN=DAXX PE=1 SV=2	KIC[160.0307]TLPSPPS[166.9984]PLASLAPVADSSTR	Yes	849.097	3	83.1929	26563190	28836488	25547308	32901244	17528854	29493468	22948050	30079836	37827120
DAXX_HUMAN	Death domain-associated protein 6 OS=Homo sapiens GN=DAXX PE=1 SV=2	VDSPSHGLVTSSLC[160.0307]IPS[166.9984]PAR	Yes	720.677	3	68.115	13836778	25113252	8713752	16429340	9437310	6028912	14903146	10619740	17507860
DAXX_HUMAN	Death domain-associated protein 6 OS=Homo sapiens GN=DAXX PE=1 SV=2	VDSPS[166.9984]HGLVTSSLC[160.0307]IPSPAR	Yes	720.677	3	71.4012	154729616	183724848	140562592	134822352	101215144	164040464	174135328	142457264	175136720
DAXX_HUMAN	Death domain-associated protein 6 OS=Homo sapiens GN=DAXX PE=1 SV=2	VDSPS[166.9984]HGLVTSSLC[160.0307]IPS[166.9984]PAR	Yes	747.332	3	71.8494	32284974	49208312	32812972	34158600	22308698	38048672	37811576	29927816	37700116
DAXX_HUMAN	Death domain-associated protein 6 OS=Homo sapiens GN=DAXX PE=1 SV=2	KLNLAPAATTSNEPSGNNPPTHLSLDPTNAENTASQSPR	No	1004	4	62.4224	28117840	8471030	23387576	13373559	11518845	19075464	20889598	21614596	21258322
DAP1_HUMAN	Death-associated protein 1 OS=Homo sapiens GN=DAP PE=1 SV=3	DKDDQEWESPS[166.9984]PPKPTVFISGVIAR	Yes	720.34656, 960.1265	3, 4	84.9717	5130398720	3655696384	3617521920	4950278656	2743089152	4856792576	4471689216	3719278848	3295747328
DAP1_HUMAN	Death-associated protein 1 OS=Homo sapiens GN=DAP PE=1 SV=3	EEKDKDDQEWESPS[166.9984]PPKPTVFISGVIAR	Yes	816.892, 1088.852	0, 4	80.3739	1702696576	1403627008	1113704960	1751564416	958117376	1768868224	1641680384	1018139776	1148775936
DIDO1_HUMAN	Death-inducer obliterator 1 OS=Homo sapiens GN=DIDO1 PE=1 SV=5	KPSKYPLC[160.0307]SADAAVSTT[181.014]PPGS[166.9984]PPPPPPLPEPPVLK	Yes	938.2126, 938.2132, 938.21454	0, 4	81.4044	251744848	250306112	213460736	200339216	60388064	275673792	299654976	226157008	271804352
DIDO1_HUMAN	Death-inducer obliterator 1 OS=Homo sapiens GN=DIDO1 PE=1 SV=5	YPLC[160.0307]SADAAVSTT[181.014]PPGS[166.9984]PPPPPPLPEPPVLK	Yes	1103.86	3	87.5694	4.48145e+06	2.68429e+06	219812	2.51601e+06	8.04302e+06	6.48151e+06	8644561	3.89104e+06	14009280
DIDO1_HUMAN	Death-inducer obliterator 1 OS=Homo sapiens GN=DIDO1 PE=1 SV=5	QEAIPDLEDS[166.9984]PPVS[166.9984]DSEEQQESAR	Yes	939.378	0	62.4994	5912591	11570914	15201018	3289067	11612452	10533880	9401107	8756807	19117238
DIDO1_HUMAN	Death-inducer obliterator 1 OS=Homo sapiens GN=DIDO1 PE=1 SV=5	RNS[166.9984]VERPAEPVAGAATPSLVEQQK	Yes	654.33014, 872.10455	3, 4	53.488	477212032	489984192	391377888	341201632	182760736	324667136	442625536	346582912	369179200
DIDO1_HUMAN	Death-inducer obliterator 1 OS=Homo sapiens GN=DIDO1 PE=1 SV=5	S[166.9984]PPEGDTTLFLSR	Yes	750.3428, 750.34283, 750.34326	2	68.6486	109898840	97648136	83629040	99083072	68161048	103935872	104161728	85386392	98469968
DOCK5_HUMAN	Dedicator of cytokinesis protein 5 OS=Homo sapiens GN=DOCK5 PE=1 SV=3	APEPDLMS[166.9984]PTR	Yes	647.281	2	53.3439	115319992	120812520	57683696	55932648	25507514	40884476	76687432	54886696	66283648
DOCK5_HUMAN	Dedicator of cytokinesis protein 5 OS=Homo sapiens GN=DOCK5 PE=1 SV=3	LSPFHGSSPPQSTPLS[166.9984]PPPLTPK	Yes	817.078	3	70.6105	513860288	511125856	419295168	408587552	281561760	500180768	522933056	415594592	504170048
DOCK5_HUMAN	Dedicator of cytokinesis protein 5 OS=Homo sapiens GN=DOCK5 PE=1 SV=3	NS[166.9984]TELAPPLPVR	Yes	687.345	2	69.0538	118943024	89678936	97910720	113589168	83124320	111824464	121954848	100532864	113511208
DOCK5_HUMAN	Dedicator of cytokinesis protein 5 OS=Homo sapiens GN=DOCK5 PE=1 SV=3	NS[166.9984]TELAPPLPVRR	Yes	510.599	3	60.7974	22552914	32195670	19064380	31902938	10465023	18726274	28220470	14496466	13836262
DOCK5_HUMAN	Dedicator of cytokinesis protein 5 OS=Homo sapiens GN=DOCK5 PE=1 SV=3	SKPYEGSQRNST[181.014]ELAPPLPVR	Yes	802.732	3	59.9089	46120608	65351076	58470148	53323156	31202882	39114788	51194296	37291572	46827200
DOCK5_HUMAN	Dedicator of cytokinesis protein 5 OS=Homo sapiens GN=DOCK5 PE=1 SV=3	TLS[166.9984]SPSLQTDGIAATPVPPPPPPK	Yes	816.75195, 816.7523	0, 3	72.6438	116271872	109771176	133662400	78604064	93552424	83938896	133581928	100501040	130528880
DOCK7_HUMAN	Dedicator of cytokinesis protein 7 OS=Homo sapiens GN=DOCK7 PE=1 SV=4	MS[166.9984]SHTETSSFLQTLTGR	Yes	654.96	3	77.246	19402246	11057214	7.93155e+06	18627248	7726099	9264859	12761076	6.46545e+06	10162202
DOCK7_HUMAN	Dedicator of cytokinesis protein 7 OS=Homo sapiens GN=DOCK7 PE=1 SV=4	M[147.0354]NS[166.9984]LTFK	Yes	468.699	2	45.143	22246048	16406335	24927436	14039307	19197238	15237515	16153648	20881110	19015156
DOCK7_HUMAN	Dedicator of cytokinesis protein 7 OS=Homo sapiens GN=DOCK7 PE=1 SV=4	QISGQYSGS[166.9984]PQLLK	Yes	793.384	2	56.6383	44259640	44602392	28276446	41891192	16945898	40881112	52115272	42840476	31285394
DOCK7_HUMAN	Dedicator of cytokinesis protein 7 OS=Homo sapiens GN=DOCK7 PE=1 SV=4	SAVRPAS[166.9984]LNLNR	Yes	459.905	3	48.4247	63672656	80870744	97524224	79307376	64804216	83863856	76024528	73676232	79897296
DOCK7_HUMAN	Dedicator of cytokinesis protein 7 OS=Homo sapiens GN=DOCK7 PE=1 SV=4	SLSNSNPDIS[166.9984]GTPTSPDDEVR	Yes	756.661	3	51.0016	231321728	246544032	353043616	270705312	185118752	209368544	275013952	227366928	239702112
DOCK7_HUMAN	Dedicator of cytokinesis protein 7 OS=Homo sapiens GN=DOCK7 PE=1 SV=4	SLS[166.9984]NSNPDISGTPTSPDDEVR	Yes	756.66064, 1134.4869, 1134.4874	0, 2	51.7599	305228960	293688096	258990592	350360992	192553328	341145696	335674944	307100512	326888960
DOCK7_HUMAN	Dedicator of cytokinesis protein 7 OS=Homo sapiens GN=DOCK7 PE=1 SV=4	SMS[166.9984]IDDTPR	Yes	551.217	2	43.0668	75303856	94666064	70986296	65756876	42967304	58368392	75929408	73609880	68003864
DOCK7_HUMAN	Dedicator of cytokinesis protein 7 OS=Homo sapiens GN=DOCK7 PE=1 SV=4	SNS[166.9984]WVNTGGPK	Yes	613.764	2	43.3376	377238592	465770528	373801312	402199744	229739408	388590912	390086240	380649120	358301056
DOCK7_HUMAN	Dedicator of cytokinesis protein 7 OS=Homo sapiens GN=DOCK7 PE=1 SV=4	SPS[166.9984]GSAFGSQENLR	Yes	758.825	2	46.9121	577076096	622798720	597333120	515474144	342684736	520046496	578443200	529120416	507508032
DOCK7_HUMAN	Dedicator of cytokinesis protein 7 OS=Homo sapiens GN=DOCK7 PE=1 SV=4	SRS[166.9984]LS[166.9984]NSNPDISGTPTSPDDEVR	Yes	864.36	3	48.4255	104348488	117949600	115623552	93462608	52098840	67582704	107788432	77460520	94732272
DOCK7_HUMAN	Dedicator of cytokinesis protein 7 OS=Homo sapiens GN=DOCK7 PE=1 SV=4	S[166.9984]MSIDDTPR	Yes	551.218	2	44.3979	102851872	123416280	93050312	91887184	52432812	84156808	98311536	94683512	82165312
DOCK7_HUMAN	Dedicator of cytokinesis protein 7 OS=Homo sapiens GN=DOCK7 PE=1 SV=4	TTS[166.9984]GDDAC[160.0307]NLTSFRPATLTVTNFFK	Yes	948.769	3	95.0645	222369344	283643712	249770656	122612776	52008420	97352560	201273168	175903616	137228080
DEN1A_HUMAN	DENN domain-containing protein 1A OS=Homo sapiens GN=DENND1A PE=1 SV=2	TAPS[166.9984]PLVEAK	Yes	546.7702, 546.77045	0, 2	44.2344	74985616	91402976	72506824	73709856	37371052	85830704	72338056	71318392	67106432
DEN4C_HUMAN	DENN domain-containing protein 4C OS=Homo sapiens GN=DENND4C PE=1 SV=2	HPTGNSITKS[166.9984]PPLMAK	Yes	586.958	3	45.6932	62514940	113269888	90993344	83812240	45011560	91052328	81688376	82803208	76016320
DEN4C_HUMAN	DENN domain-containing protein 4C OS=Homo sapiens GN=DENND4C PE=1 SV=2	HSQPS[166.9984]PEPHS[166.9984]PTEPPAWGSSIVK	Yes	871.381	3	61.009	159812400	155707392	134955488	149610944	93322168	161956224	151164608	132065520	163924672
DEN4C_HUMAN	DENN domain-containing protein 4C OS=Homo sapiens GN=DENND4C PE=1 SV=2	KSS[166.9984]TGSISNVLFSTQDPVEDAVFGEATNLK	Yes	1074.51	3	97.5441	20440804	15794176	21765126	26185644	11863576	23461124	21006506	10505989	11861140
DEN4C_HUMAN	DENN domain-containing protein 4C OS=Homo sapiens GN=DENND4C PE=1 SV=2	RSS[166.9984]LPLDHGSPAQENPESEK	Yes	753.341	3	43.4189	248859072	329534048	271090912	217976128	110864328	207702688	191312688	226630384	238280672
DEN4C_HUMAN	DENN domain-containing protein 4C OS=Homo sapiens GN=DENND4C PE=1 SV=2	SC[160.0307]S[166.9984]FSSESR	Yes	563.697	0	29.1727	19883556	30852260	15059026	22268440	10598411	17426428	22658234	19476218	21021926
DEN4C_HUMAN	DENN domain-containing protein 4C OS=Homo sapiens GN=DENND4C PE=1 SV=2	STS[166.9984]LSALVR	Yes	507.255	2	61.2926	105676408	117813808	80555152	45729156	31768238	36825960	78359248	64844540	67841744
DEN4C_HUMAN	DENN domain-containing protein 4C OS=Homo sapiens GN=DENND4C PE=1 SV=2	T[181.014]HSFENVSC[160.0307]HLPDSR	Yes	622.593	3	47.7716	183956912	231821568	190519072	242943232	112104936	172174864	215327472	163961728	185643984
DEN5A_HUMAN	DENN domain-containing protein 5A OS=Homo sapiens GN=DENND5A PE=1 SV=2	FNS[166.9984]YDISR	Yes	541.222	2	44.5505	16415602	23225900	19424444	11316180	6.16894e+06	11359019	14754432	18795718	16542130
DEN5B_HUMAN	DENN domain-containing protein 5B OS=Homo sapiens GN=DENND5B PE=1 SV=2	RLS[166.9984]ITSLTGK	Yes	578.31	2	59.7542	203554976	186664976	165025520	290051840	157058592	231094352	223165568	180230256	180337024
DEN5B_HUMAN	DENN domain-containing protein 5B OS=Homo sapiens GN=DENND5B PE=1 SV=2	YNS[166.9984]YDISR	Yes	549.219	0	38.9593	19249254	29166738	12845649	7.57012e+06	6842678	11526659	15103083	14474665	15742474
DEN5B_HUMAN	DENN domain-containing protein 5B OS=Homo sapiens GN=DENND5B PE=1 SV=2	NNKPNAGQIQEGIGEAVNNIVK	No	769.741	3	73.1405	69985256	68726480	47725964	70642440	49953960	73279072	67525616	55149524	62767720
DENR_HUMAN	Density-regulated protein OS=Homo sapiens GN=DENR PE=1 SV=2	LTVENS[166.9984]PK	Yes	484.229	2	30.746	678309056	730330944	697197952	530710048	546380864	694119488	638275712	649072576	563065536
DENR_HUMAN	Density-regulated protein OS=Homo sapiens GN=DENR PE=1 SV=2	LTVENS[166.9984]PKQEAGISEGQGTAGEEEEK	Yes	933.085	3	44.5558	316535840	334740576	320923840	285564032	190306640	310423616	352441568	306123840	319933120
DTL_HUMAN	Denticleless protein homolog OS=Homo sapiens GN=DTL PE=1 SV=2	TPSSS[166.9984]PPIT[181.014]PPASETK	Yes	878.8765, 878.8766	2	44.3413	30802094	34735944	28150758	26932808	14563224	26070716	19032810	28492466	29247420
DTL_HUMAN	Denticleless protein homolog OS=Homo sapiens GN=DTL PE=1 SV=2	ESRPGLVTVTSSQST[181.014]PAKAPR	Yes	750.381	3	44.5015	80923792	104238888	90123424	99834920	54859924	97698720	105887216	82271144	86925224
DTL_HUMAN	Denticleless protein homolog OS=Homo sapiens GN=DTL PE=1 SV=2	GSVSSVS[166.9984]PKPPSSFK	Yes	785.88	2	47.3773	19660266	30502124	25455812	30565110	19605212	21303018	26304148	24152908	22084408
TDIF2_HUMAN	Deoxynucleotidyltransferase terminal-interacting protein 2 OS=Homo sapiens GN=DNTTIP2 PE=1 SV=2	ESYTEEIVS[166.9984]EAESHVSGISR	Yes	763.6686, 1144.9984	2, 3	87.5672	681304768	554835328	557320256	627198720	383478208	617257984	603020800	526310624	468272800
TDIF2_HUMAN	Deoxynucleotidyltransferase terminal-interacting protein 2 OS=Homo sapiens GN=DNTTIP2 PE=1 SV=2	QILIAC[160.0307]S[166.9984]PVSSVR	Yes	755.379	2	64.8063	382159552	397637504	334037120	307806880	231739968	372978752	423956864	349600576	358371104
TDIF2_HUMAN	Deoxynucleotidyltransferase terminal-interacting protein 2 OS=Homo sapiens GN=DNTTIP2 PE=1 SV=2	SLTDPSQESHTEAIS[166.9984]DAETSSSDISFSGIATR	Yes	1136.16	3	70.901	30209200	16267600	24381926	21106646	16547009	27953128	39376408	24637336	28233080
TDIF2_HUMAN	Deoxynucleotidyltransferase terminal-interacting protein 2 OS=Homo sapiens GN=DNTTIP2 PE=1 SV=2	VT[181.014]PTKESYTEEIVSEAESHVSGISR	Yes	704.5809, 939.10547	3, 4	79.767	387750528	301731904	276915776	374989472	234907536	417065920	346910848	248522000	278843648
TDIF2_HUMAN	Deoxynucleotidyltransferase terminal-interacting protein 2 OS=Homo sapiens GN=DNTTIP2 PE=1 SV=2	DLDEDANGITDEGKEINEK	No	702.3221, 702.32294	0, 3	51.1833	43419040	43162984	32058236	39283932	24643048	45931840	34776596	35685568	36218188
DUT_HUMAN	Deoxyuridine 5'-triphosphate nucleotidohydrolase, mitochondrial OS=Homo sapiens GN=DUT PE=1 SV=3	AGGSPAPGPETPAIS[166.9984]PSKR	Yes	619.635	3	43.7809	97562128	122513536	117812944	117425040	64143048	102263296	120429560	104755008	102759912
DCD_HUMAN	Dermcidin OS=Homo sapiens GN=DCD PE=1 SV=2	DAVEDLESVGK	No	581.286	2	56.636	172476	545692	91382.7	75321784	593884	251595	7.87538e+06	6401369	6257055
DCD_HUMAN	Dermcidin OS=Homo sapiens GN=DCD PE=1 SV=2	SSLLEKGLDGAK	No	406.562	3	49.3903	0	0	0	83291792	0	0	8475548	5839942	10649920
DSG2_HUMAN	Desmoglein-2 OS=Homo sapiens GN=DSG2 PE=1 SV=2	VVPSFLPVDQGGS[166.9984]LVGR	Yes	602.97705, 903.9611	2, 3	84.4888	109557440	120375368	99546088	113130976	75139344	104922552	135525120	130513496	121167032
DESP_HUMAN	Desmoplakin OS=Homo sapiens GN=DSP PE=1 SV=3	ASSKGGGGY[243.0297]TC[160.0307]QSGSGWDEFTK	Yes	782.983	3	56.4707	110577032	131223336	119050992	158632192	83185184	139366752	135278240	105960720	129238392
DESP_HUMAN	Desmoplakin OS=Homo sapiens GN=DSP PE=1 SV=3	GAGSIAGASAS[166.9984]PK	Yes	577.266	2	32.7161	72034848	91313776	88663464	61499008	49914048	73514848	77521488	73972384	65482248
DESP_HUMAN	Desmoplakin OS=Homo sapiens GN=DSP PE=1 SV=3	GGGGYTC[160.0307]QS[166.9984]GSGWDEFTK	Yes	987.373	2	62.7141	325993664	298891200	225092224	250675664	148973264	249557568	302524736	268057232	257179104
DESP_HUMAN	Desmoplakin OS=Homo sapiens GN=DSP PE=1 SV=3	GLPSPYNMSSAPGS[166.9984]R	Yes	800.845	2	58.6298	1355335936	1430334464	1120877696	1406180480	776523584	1161261184	1356913664	1217504128	1205148928
DESP_HUMAN	Desmoplakin OS=Homo sapiens GN=DSP PE=1 SV=3	GLPSPYNMSS[166.9984]APGS[166.9984]R	Yes	840.82764, 840.82886	0, 2	60.2642	191340064	220165744	180636560	177236464	144465536	169929888	202342112	189805968	190560672
DESP_HUMAN	Desmoplakin OS=Homo sapiens GN=DSP PE=1 SV=3	GLPSPYNM[147.0354]SSAPGS[166.9984]R	Yes	808.842	2	48.7033	121047792	99278368	127130264	98078912	66385972	130860976	99294856	116360488	136668112
DESP_HUMAN	Desmoplakin OS=Homo sapiens GN=DSP PE=1 SV=3	GLPSPYNM[147.0354]SS[166.9984]APGSR	Yes	808.842	2	49.2177	71959648	73814136	76380432	64716476	44065984	62262100	75694944	60256052	77740768
DESP_HUMAN	Desmoplakin OS=Homo sapiens GN=DSP PE=1 SV=3	GLPS[166.9984]PYNMSSAPGSR	Yes	800.846	2	57.7629	28208092	35347008	30326852	37671140	17301010	24306644	28375228	29324526	20520000
DESP_HUMAN	Desmoplakin OS=Homo sapiens GN=DSP PE=1 SV=3	RAS[166.9984]S[166.9984]KGGGGYTC[160.0307]QSGSGWDEFTK	Yes	861.67163, 861.6729	3	56.1687	28680640	39605616	19551620	13275043	6.33292e+06	8399668	34257012	7.38413e+06	20410828
DESP_HUMAN	Desmoplakin OS=Homo sapiens GN=DSP PE=1 SV=3	SMS[166.9984]FQGIR	Yes	503.215	2	56.3456	475014688	515974112	478632640	917636864	560348352	564561408	607264192	544202368	547836160
DESP_HUMAN	Desmoplakin OS=Homo sapiens GN=DSP PE=1 SV=3	SM[147.0354]S[166.9984]FQGIR	Yes	511.21255, 511.21292	0, 2	43.9448	73750536	75527176	112190696	132380464	104110424	115325624	99444152	112236696	105838632
DESP_HUMAN	Desmoplakin OS=Homo sapiens GN=DSP PE=1 SV=3	SSS[166.9984]FSDTLEESSPIAAIFDTENLEK	Yes	1399.12	2	102.35	131928440	80851272	59816088	82870672	81084712	78340544	105338464	118501016	79633032
DESP_HUMAN	Desmoplakin OS=Homo sapiens GN=DSP PE=1 SV=3	SSS[166.9984]FS[166.9984]DTLEESSPIAAIFDTENLEK	Yes	959.738	3	102.392	35759228	18771628	16599897	14511005	14282608	13758972	19512984	39775636	14852644
DESP_HUMAN	Desmoplakin OS=Homo sapiens GN=DSP PE=1 SV=3	SS[166.9984]SFSDTLEESSPIAAIFDTENLEK	Yes	933.083	3	102.338	884374080	551241664	659432576	738432128	568794752	619227008	909348352	737081344	648945920
DESP_HUMAN	Desmoplakin OS=Homo sapiens GN=DSP PE=1 SV=3	HQNQNTIQELLQNC[160.0307]SDC[160.0307]LMR	No	834.715	3	79.2434	337088160	238603344	158168288	317658112	172926656	250055376	279859840	160008144	97789600
DESP_HUMAN	Desmoplakin OS=Homo sapiens GN=DSP PE=1 SV=3	HQNQNTIQELLQNC[160.0307]SDC[160.0307]LM[147.0354]R	No	840.0463, 840.0464	0, 3	72.2117	71672992	59523756	58511560	57773448	72953136	105469360	65335420	62580304	56774304
DESP_HUMAN	Desmoplakin OS=Homo sapiens GN=DSP PE=1 SV=3	NDYDQLQK	No	512.24005, 512.2413	2	33.369	129961288	138227536	116504488	120845328	90232328	161592896	132704944	137214096	119693152
DESP_HUMAN	Desmoplakin OS=Homo sapiens GN=DSP PE=1 SV=3	SVQNDSQAIAEVLNQLK	No	619.662	3	89.7049	7306612	3.69331e+06	3.22928e+06	5659043	4653760	4.77478e+06	6.06556e+06	7127810	7852618
DEST_HUMAN	Destrin OS=Homo sapiens GN=DSTN PE=1 SV=3	HEC[160.0307]QANGPEDLNR	No	513.89185, 770.334	0, 2	30.4988	573017856	18808520	610589056	34821344	500163648	193470864	514391808	227923136	222478592
DDA1_HUMAN	DET1- and DDB1-associated protein 1 OS=Homo sapiens GN=DDA1 PE=1 SV=1	TDS[166.9984]PDMHEDT	Yes	614.197	2	29.3983	210211120	269932320	190414384	204945472	143638160	230211520	234709856	212833248	210075280
VCIP1_HUMAN	Deubiquitinating protein VCIP135 OS=Homo sapiens GN=VCPIP1 PE=1 SV=2	TVS[166.9984]PSTIR	Yes	470.729	2	37.4036	181389280	215636592	186077472	187708672	120316048	184954896	182304256	184512480	160573136
VCIP1_HUMAN	Deubiquitinating protein VCIP135 OS=Homo sapiens GN=VCPIP1 PE=1 SV=2	DQSTEQSPSDLPQR	No	794.366	2	35.8461	14336470	11711522	8575502	10234025	9797986	19951064	21520136	18133724	18501776
DGAT1_HUMAN	Diacylglycerol O-acyltransferase 1 OS=Homo sapiens GN=DGAT1 PE=2 SV=2	TGS[166.9984]RPSSHGGGGPAAAEEEVR	Yes	696.974	3	33.7283	42546036	33253078	48293168	37194232	40301292	39971432	58985476	43531696	39346512
DIEXF_HUMAN	Digestive organ expansion factor homolog OS=Homo sapiens GN=DIEXF PE=1 SV=2	ANAQVLGNNSR	No	572.297	2	30.7353	109166496	125910336	98645312	101344000	69468944	117242560	109815352	110829376	101190336
DIEXF_HUMAN	Digestive organ expansion factor homolog OS=Homo sapiens GN=DIEXF PE=1 SV=2	HESLFSLETNFLEEESGDNSSLK	No	871.40283, 871.40436	3	87.5944	93345976	53678088	55122912	71042976	47214600	87089912	53262916	28401326	15002416
DPYL2_HUMAN	Dihydropyrimidinase-related protein 2 OS=Homo sapiens GN=DPYSL2 PE=1 SV=1	GLYDGPVC[160.0307]EVSVT[181.014]PK	Yes	850.883	2	64.717	303420384	273395200	233915712	260303616	231061104	314114176	306682112	251477376	304742976
DPYL2_HUMAN	Dihydropyrimidinase-related protein 2 OS=Homo sapiens GN=DPYSL2 PE=1 SV=1	NLHQSGFSLSGAQIDDNIPR	No	723.696	3	66.1966	81493544	36690304	44977848	54256592	32869950	78074776	53753184	38933616	42384560
DI3L2_HUMAN	DIS3-like exonuclease 2 OS=Homo sapiens GN=DIS3L2 PE=1 SV=4	RPGTQGHLGPEKEEEES[166.9984]DGEPEDSSTS	Yes	988.738	3	34.5751	139628400	47135940	105279432	61113860	91500928	90744920	172321600	73210352	122208944
DAB2_HUMAN	Disabled homolog 2 OS=Homo sapiens GN=DAB2 PE=1 SV=3	KENSSSSSTPLSNGPLNGDVDYFGQQFDQISNR	No	1196.89	3	82.6179	19396416	16466446	12883664	10658580	3868605	17933208	14541830	8727400	12475748
DAB2P_HUMAN	Disabled homolog 2-interacting protein OS=Homo sapiens GN=DAB2IP PE=1 SV=2	GDS[166.9984]PELKPR	Yes	539.749	2	31.0167	132202848	152178080	141874752	156034592	131730368	202935360	163228608	142076384	151132480
DCBD1_HUMAN	Discoidin, CUB and LCCL domain-containing protein 1 OS=Homo sapiens GN=DCBLD1 PE=2 SV=2	HSLSS[166.9984]GGFSPVAGVGAQDGDYQRPHSAQPADR	Yes	833.627	4	54.3195	25281734	40771408	24917220	19768548	9665867	33121032	36327296	18827136	30188018
ADA15_HUMAN	Disintegrin and metalloproteinase domain-containing protein 15 OS=Homo sapiens GN=ADAM15 PE=1 SV=2	GDC[160.0307]DLPEFC[160.0307]PGDSSQC[160.0307]PPDVSLGDGEPC[160.0307]AGGQAVC[160.0307]MHGR	No	1048.67	4	70.5191	81729896	73777520	38857712	43687556	35328216	74489056	63339728	53501840	66804364
ADAM9_HUMAN	Disintegrin and metalloproteinase domain-containing protein 9 OS=Homo sapiens GN=ADAM9 PE=1 SV=1	HVSPVT[181.014]PPREVPIYANR	Yes	671.343	0	58.8461	17186328	25840986	17284552	24743860	13236648	30173378	24682784	19605360	24061600
DLG5_HUMAN	Disks large homolog 5 OS=Homo sapiens GN=DLG5 PE=1 SV=4	AGPLT[181.014]PPKPPR	Yes	404.216	3	47.9177	16485237	16967350	14298604	19629148	14574360	17737050	14830821	13254841	17543296
DLG5_HUMAN	Disks large homolog 5 OS=Homo sapiens GN=DLG5 PE=1 SV=4	VGPC[160.0307]SS[166.9984]PPAAR	Yes	589.756	2	33.5225	53883880	111798288	41362076	53878960	24373638	56350776	56619204	43948168	49985192
DLGP4_HUMAN	Disks large-associated protein 4 OS=Homo sapiens GN=DLGAP4 PE=1 SV=3	ANSWQLVET[181.014]PEKR	Yes	546.5945, 819.3884	2, 3	54.8213	331449664	393234752	285875328	381301472	215816912	318825664	328586272	294103808	310252096
DLGP4_HUMAN	Disks large-associated protein 4 OS=Homo sapiens GN=DLGAP4 PE=1 SV=3	DTDSDTQDANDSSC[160.0307]K	No	829.807	2	18.2986	2.2899e+06	174551	1.35222e+06	2.25547e+06	10322794	11793550	10097538	10460921	15546564
DLGP5_HUMAN	Disks large-associated protein 5 OS=Homo sapiens GN=DLGAP5 PE=1 SV=2	NEMGIPQQTT[181.014]SPENAGPQNTK	Yes	774.674	3	48.4598	27118036	18042554	20836984	21603872	10488401	14467922	28367500	19719492	20612390
DLGP5_HUMAN	Disks large-associated protein 5 OS=Homo sapiens GN=DLGAP5 PE=1 SV=2	LEESGWQVNNNMNHNMNK	No	720.316	3	48.38	40545752	38897768	23491996	47278308	13074230	34586540	29396030	23306670	28314558
DNMT1_HUMAN	DNA (cytosine-5)-methyltransferase 1 OS=Homo sapiens GN=DNMT1 PE=1 SV=2	EADDDEEVDDNIPEMPS[166.9984]PK	Yes	742.28766, 1112.9274	2, 3	61.4012	895153984	904996928	848029504	886504640	622218048	849475328	948888576	847197760	906449088
DNMT1_HUMAN	DNA (cytosine-5)-methyltransferase 1 OS=Homo sapiens GN=DNMT1 PE=1 SV=2	LSS[166.9984]PVKRPR	Yes	560.306	2	27.8943	149088544	187369936	150054288	168418608	84851696	133480384	131163464	180652608	133756136
DNMT1_HUMAN	DNA (cytosine-5)-methyltransferase 1 OS=Homo sapiens GN=DNMT1 PE=1 SV=2	RVGMADANS[166.9984]PPKPLSKPR	Yes	501.008	4	41.0669	507463712	619296704	529150176	554507648	311172352	570412480	619998848	510371872	546183424
DNMT1_HUMAN	DNA (cytosine-5)-methyltransferase 1 OS=Homo sapiens GN=DNMT1 PE=1 SV=2	VGMADANS[166.9984]PPKPLSKPR	Yes	615.642	3	44.6659	237471072	290035648	203402224	234458240	138631520	222684048	243105056	214168896	206143184
DDB1_HUMAN	DNA damage-binding protein 1 OS=Homo sapiens GN=DDB1 PE=1 SV=1	IEVQDTSGGTTALRPSASTQALSSSVSSSK	No	984.829	0	56.9585	629987	773618	728733	0	0	2.33673e+06	3.05197e+06	0	1.68842e+06
DDB2_HUMAN	DNA damage-binding protein 2 OS=Homo sapiens GN=DDB2 PE=1 SV=1	SRS[166.9984]PLELEPEAK	Yes	479.23248, 718.34515	2, 3	47.897	1031669120	1245547776	1066985856	1150320640	746578496	1096591232	1054655424	1011222656	1013555584
ERCC6_HUMAN	DNA excision repair protein ERCC-6 OS=Homo sapiens GN=ERCC6 PE=1 SV=1	IIEQLS[166.9984]PQAATSR	Yes	747.372	2	50.6824	115467744	129436800	98451808	117552744	72745280	100490688	118652848	101605504	109009240
ERCC6_HUMAN	DNA excision repair protein ERCC-6 OS=Homo sapiens GN=ERCC6 PE=1 SV=1	KVPVQEIDDDFFPS[166.9984]S[166.9984]GEEAEAASVGEGGGGGR	Yes	1118.47	0	79.8881	4.14289e+06	7.04279e+06	6169587	4.27009e+06	5669024	12035091	10422244	4283794	5848966
ERCC6_HUMAN	DNA excision repair protein ERCC-6 OS=Homo sapiens GN=ERCC6 PE=1 SV=1	LKLEDDS[166.9984]EES[166.9984]DAEFDEGFKVPGFLFK	Yes	1051.12	3	98.5039	11748381	12973081	5.97788e+06	11152841	2.04396e+06	19316858	2.73435e+06	4295062	3799579
ERCC6_HUMAN	DNA excision repair protein ERCC-6 OS=Homo sapiens GN=ERCC6 PE=1 SV=1	NSNFSVQHPSSTS[166.9984]PTEK	Yes	642.94586, 963.91534	2, 3	38.1577	303133120	334553728	306360064	284713056	202557520	331456960	330252736	316219872	290781088
ERCC6_HUMAN	DNA excision repair protein ERCC-6 OS=Homo sapiens GN=ERCC6 PE=1 SV=1	PNEGIPHSSQTQEQDC[160.0307]LQSQPVSNNEEM[147.0354]AIK	No	1171.19	3	49.6533	13538426	7477974	2.22869e+06	5.46172e+06	6.6402e+06	9762982	10377104	8434870	11771684
ERC6L_HUMAN	DNA excision repair protein ERCC-6-like OS=Homo sapiens GN=ERCC6L PE=1 SV=1	LEEEPSASS[166.9984]PQYAC[160.0307]DFNLFLEDSADNR	Yes	1062.11	3	89.881	69975904	51787736	54560292	57185320	33100800	56730076	63542764	56770100	54646004
ERC6L_HUMAN	DNA excision repair protein ERCC-6-like OS=Homo sapiens GN=ERCC6L PE=1 SV=1	RFPEAEALS[166.9984]PEQAAHYLR	Yes	722.341	3	70.1899	58488192	37055248	28719674	54432492	28216974	37134280	51844356	22479268	30165466
DFFA_HUMAN	DNA fragmentation factor subunit alpha OS=Homo sapiens GN=DFFA PE=1 SV=1	SISASKAS[166.9984]PPGDLQNPK	Yes	592.9559, 888.93	2, 3	42.1797	273728960	380009216	351724992	277907552	182318144	288039040	322555360	289912896	280940448
HELB_HUMAN	DNA helicase B OS=Homo sapiens GN=HELB PE=1 SV=2	LSSSGAPPADFPS[166.9984]PR	Yes	783.353	2	53.6164	109290424	135897936	115738144	131311840	73742232	117666480	128692488	99459776	121035248
DNLI1_HUMAN	DNA ligase 1 OS=Homo sapiens GN=LIG1 PE=1 SV=1	EWNGVVSESDS[166.9984]PVK	Yes	806.848	2	53.6749	90257768	89798088	68325456	85432528	60366448	90229968	87138328	76110136	77510568
DNLI1_HUMAN	DNA ligase 1 OS=Homo sapiens GN=LIG1 PE=1 SV=1	EWNGVVSESDS[166.9984]PVKRPGR	Yes	693.66	3	47.657	483590624	623856896	484026272	617230848	308271136	557322880	540489152	469068384	517750688
DNLI1_HUMAN	DNA ligase 1 OS=Homo sapiens GN=LIG1 PE=1 SV=1	AET[181.014]PTESVSEPEVATK	Yes	877.89	2	45.417	317683584	344333792	299490176	300715776	217780256	322260800	349548000	312997824	322548096
DNLI1_HUMAN	DNA ligase 1 OS=Homo sapiens GN=LIG1 PE=1 SV=1	RTIQEVLEEQS[166.9984]EDEDREAK	Yes	795.359	3	52.011	81720288	113889312	108365968	130311040	67186184	132108528	56850160	101039032	124316448
DNLI1_HUMAN	DNA ligase 1 OS=Homo sapiens GN=LIG1 PE=1 SV=1	TIQEVLEEQS[166.9984]EDEDR	Yes	633.9339, 950.3978	2, 3	56.3466	65231544	67324944	54379836	71101984	41443996	63327508	64725596	49414352	46175928
DNLI1_HUMAN	DNA ligase 1 OS=Homo sapiens GN=LIG1 PE=1 SV=1	TIQEVLEEQS[166.9984]EDEDREAK	Yes	743.325	3	52.644	329224384	388605536	332910272	368296256	228782608	348249120	366759328	302446592	331955392
DNLI1_HUMAN	DNA ligase 1 OS=Homo sapiens GN=LIG1 PE=1 SV=1	VLGSEGEEEDEALS[166.9984]PAK	Yes	920.398	2	48.9759	418798048	444230368	420095616	461805056	278363552	439884000	459227232	432466464	442378592
DNLI1_HUMAN	DNA ligase 1 OS=Homo sapiens GN=LIG1 PE=1 SV=1	VLGS[166.9984]EGEEEDEALSPAK	Yes	920.4	2	53.8001	164381712	165116096	143470016	186408000	117315944	170443456	178248272	147504336	166809536
DNLI1_HUMAN	DNA ligase 1 OS=Homo sapiens GN=LIG1 PE=1 SV=1	VLGS[166.9984]EGEEEDEALS[166.9984]PAK	Yes	960.3812, 960.3818	0, 2	52.6012	312691072	309768768	315446112	296669536	196389584	288106400	295133760	298003008	297109120
DNLI3_HUMAN	DNA ligase 3 OS=Homo sapiens GN=LIG3 PE=1 SV=1	FSGFSAKPNNSGEAPSS[166.9984]PTPK	Yes	729.663	3	46.7467	198413008	222210528	215628240	221652208	126805640	212633376	212485296	196017120	218195232
DNLI3_HUMAN	DNA ligase 3 OS=Homo sapiens GN=LIG3 PE=1 SV=1	KFSGFSAKPNNSGEAPSS[166.9984]PTPK	Yes	772.361	3	42.6573	964428864	1169115136	1014081280	1002410880	618596160	1005507200	1095041792	948439104	1002231744
DNLI3_HUMAN	DNA ligase 3 OS=Homo sapiens GN=LIG3 PE=1 SV=1	LTTTGQVTS[166.9984]PVK	Yes	656.331	2	40.8633	1311441920	1453282944	1224123392	1173469184	800634496	1296602240	1333465216	1288514432	1208073088
DNLI3_HUMAN	DNA ligase 3 OS=Homo sapiens GN=LIG3 PE=1 SV=1	LTT[181.014]TGQVTSPVKGASFVTSTNPR	Yes	810.408	3	59.8841	234694176	307819360	259247328	320951904	164370976	271534560	281120224	249309696	277766688
DMAP1_HUMAN	DNA methyltransferase 1-associated protein 1 OS=Homo sapiens GN=DMAP1 PE=1 SV=1	AGVLGGPAT[181.014]PASGPGPASAEPAVTEPGLGPDPK	Yes	1001.49	3	71.0354	9158235	9798871	13093244	6142416	8010110	17363702	17482842	11547965	20573156
DMAP1_HUMAN	DNA methyltransferase 1-associated protein 1 OS=Homo sapiens GN=DMAP1 PE=1 SV=1	DTIIDVVGAPLT[181.014]PNSR	Yes	583.2928, 874.4354	2, 3	78.4778	331138592	301066048	303226144	319408800	252502816	339407616	350521568	299873888	323630848
MSH6_HUMAN	DNA mismatch repair protein Msh6 OS=Homo sapiens GN=MSH6 PE=1 SV=2	QSTLYSFFPKS[166.9984]PALSDANK	Yes	727.681	3	78.0743	42628768	58064484	39056764	50232904	32999666	44750832	56347808	48994760	53038948
MSH6_HUMAN	DNA mismatch repair protein Msh6 OS=Homo sapiens GN=MSH6 PE=1 SV=2	SEEDNEIES[166.9984]EEEVQPK	Yes	985.891	2	42.6204	26829244	34761644	27486430	20236490	14817106	30119208	29964124	35568444	29975120
MSH6_HUMAN	DNA mismatch repair protein Msh6 OS=Homo sapiens GN=MSH6 PE=1 SV=2	VHVQFFDDS[166.9984]PTR	Yes	509.8927, 764.33496	2, 3	62.9304	287504736	282767136	247290128	287749024	188312624	292905600	295558048	264034272	257281488
DPOLA_HUMAN	DNA polymerase alpha catalytic subunit OS=Homo sapiens GN=POLA1 PE=1 SV=2	IAS[166.9984]PVSR	Yes	405.199	2	30.3566	285408864	322697152	292534528	230756064	222529008	282631072	275881152	280351712	242195808
DPOLA_HUMAN	DNA polymerase alpha catalytic subunit OS=Homo sapiens GN=POLA1 PE=1 SV=2	SIGAS[166.9984]PNPFSVHTATAVPSGK	Yes	702.34	3	63.5086	19617896	27082650	15136751	25701734	14439928	19560622	26401606	25430774	24250204
DPOLA_HUMAN	DNA polymerase alpha catalytic subunit OS=Homo sapiens GN=POLA1 PE=1 SV=2	S[166.9984]IGASPNPFSVHTATAVPSGK	Yes	702.34	3	64.2477	207287408	203762720	129242936	45487536	50205352	54649948	155552096	117401456	131704584
DPOD1_HUMAN	DNA polymerase delta catalytic subunit OS=Homo sapiens GN=POLD1 PE=1 SV=2	EDVQHSIITDLQNGNDQTR	No	728.348	3	60.0468	244491776	243897920	196498208	230783344	146002880	232010432	232297520	209825104	202164768
DPOD3_HUMAN	DNA polymerase delta subunit 3 OS=Homo sapiens GN=POLD3 PE=1 SV=2	VALS[166.9984]DDETKETENMR	Yes	606.5925, 909.3847	2, 3	43.6504	1040469504	1208351488	1052106944	1069858560	612560128	1030205760	1105691136	1028397504	1040747328
DPOD3_HUMAN	DNA polymerase delta subunit 3 OS=Homo sapiens GN=POLD3 PE=1 SV=2	VALS[166.9984]DDETKETENM[147.0354]R	Yes	611.9239, 917.3817	2, 3	36.1629	152309056	123480968	157939168	117332512	100065448	150695632	120151880	140294192	133422752
DPOE2_HUMAN	DNA polymerase epsilon subunit 2 OS=Homo sapiens GN=POLE2 PE=1 SV=2	SGFS[166.9984]FK	Yes	376.654	2	53.5319	61827740	69604896	59808076	55230208	49808268	50460912	56216172	53298656	48100368
DPOE3_HUMAN	DNA polymerase epsilon subunit 3 OS=Homo sapiens GN=POLE3 PE=1 SV=1	DEDNDEDEERLEEEEQNEEEEVDN	No	994.374	3	54.2653	283228160	252826192	257543040	237140304	177509920	290191520	290691264	255274528	247377520
DPOA2_HUMAN	DNA polymerase subunit alpha B OS=Homo sapiens GN=POLA2 PE=1 SV=2	AIST[181.014]PETPLTK	Yes	619.308	2	51.7835	93811928	106216608	91454128	104170480	74725152	88333784	98855472	86595048	86435744
DPOA2_HUMAN	DNA polymerase subunit alpha B OS=Homo sapiens GN=POLA2 PE=1 SV=2	SPHQLLSPSSFS[166.9984]PSATPSQK	Yes	721.676	3	59.4853	32985884	35723852	36119428	28571024	19619964	29041600	34152756	36749600	25022178
DPOA2_HUMAN	DNA polymerase subunit alpha B OS=Homo sapiens GN=POLA2 PE=1 SV=2	S[166.9984]PHQLLSPSSFSPSATPSQK	Yes	721.675	3	63.7668	268022304	307635264	254624032	263400816	205667712	317561472	318319680	235200480	311289792
XPC_HUMAN	DNA repair protein complementing XP-C cells OS=Homo sapiens GN=XPC PE=1 SV=3	GAT[181.014]MNEDSNEEEEES[166.9984]ENDWEEVEELSEPVLGDVR	Yes	1352.52	3	99.4823	1.86546e+06	1.03844e+06	1964406	0	0	0	1234077	0	212825
XPC_HUMAN	DNA repair protein complementing XP-C cells OS=Homo sapiens GN=XPC PE=1 SV=3	SEAAAPHTDAGGGLS[166.9984]S[166.9984]DEEEGTSSQAEAAR	Yes	1016.73	3	42.2251	111045888	123198448	73865592	71022696	55557564	103598448	114749184	101807416	101135880
XPC_HUMAN	DNA repair protein complementing XP-C cells OS=Homo sapiens GN=XPC PE=1 SV=3	VIKDEALS[166.9984]DGDDLR	Yes	542.586	3	47.5193	24501924	30350742	35014140	34579664	20173792	32225886	40043060	29935224	34507180
XPC_HUMAN	DNA repair protein complementing XP-C cells OS=Homo sapiens GN=XPC PE=1 SV=3	VIKDEALS[166.9984]DGDDLRDFPSDLK	Yes	810.048	3	68.7269	95950168	95315096	64742544	92717808	46076920	96648880	102541720	74171920	84059064
ERCC5_HUMAN	DNA repair protein complementing XP-G cells OS=Homo sapiens GN=ERCC5 PE=1 SV=3	ELTPAS[166.9984]PTC[160.0307]TNSVSK	Yes	836.368	2	41.6281	213948416	238773392	191004208	182828944	121569064	222856800	223513600	223473872	214119760
ERCC5_HUMAN	DNA repair protein complementing XP-G cells OS=Homo sapiens GN=ERCC5 PE=1 SV=3	NAPAAVDEGSIS[166.9984]PR	Yes	732.331	2	43.4513	405550944	460472640	388059616	376989920	259458624	409466624	426709504	400683104	378293792
XRCC1_HUMAN	DNA repair protein XRCC1 OS=Homo sapiens GN=XRCC1 PE=1 SV=1	AIGSTSKPQES[166.9984]PK	Yes	705.336	2	26.1443	258020304	375588864	260882816	327248736	169180048	324554464	315184416	326908800	292546208
XRCC1_HUMAN	DNA repair protein XRCC1 OS=Homo sapiens GN=XRCC1 PE=1 SV=1	AIGSTSKPQES[166.9984]PKGK	Yes	532.266	3	23.7843	124621744	172546960	130349472	164794960	52681168	142956896	155334560	129605936	143571856
XRCC1_HUMAN	DNA repair protein XRCC1 OS=Homo sapiens GN=XRCC1 PE=1 SV=1	KTPSKPPAQLS[166.9984]PSVPK	Yes	581.313	3	43.3172	292270656	380325568	294728832	293004000	175314496	314547200	323673568	269926208	283465728
MCM2_HUMAN	DNA replication licensing factor MCM2 OS=Homo sapiens GN=MCM2 PE=1 SV=4	AIPELDAYEAEGLALDDEDVEELTAS[166.9984]QR	Yes	1048.1376, 1048.1378, 1048.1382, 1048.1399, 1048.1414, 1048.1427	0, 3	100.605	15043792	22601958	18470548	24211314	18446378	23974664	20529662	22731536	16277252
MCM2_HUMAN	DNA replication licensing factor MCM2 OS=Homo sapiens GN=MCM2 PE=1 SV=4	DLPPFEDESEGLLGT[181.014]EGPLEEEEDGEELIGDGM[147.0354]ER	Yes	1310.2168, 1310.2174	3	95.4715	28284408	12068800	37532036	19979502	24784086	39567120	29600752	26420786	31583100
MCM2_HUMAN	DNA replication licensing factor MCM2 OS=Homo sapiens GN=MCM2 PE=1 SV=4	GLLYDS[166.9984]DEEDEERPAR	Yes	658.60913, 987.40985	2, 3	52.1521	7025907712	7581329920	6787508224	7600425472	4500297216	7176481280	6940103168	6493682176	7047282176
MCM2_HUMAN	DNA replication licensing factor MCM2 OS=Homo sapiens GN=MCM2 PE=1 SV=4	GLLYDS[166.9984]DEEDEERPARK	Yes	701.307	3	46.6105	614125696	672186240	549172736	625891840	359534080	555032960	658505856	521304288	518202304
MCM2_HUMAN	DNA replication licensing factor MCM2 OS=Homo sapiens GN=MCM2 PE=1 SV=4	GNDPLTSS[166.9984]PGR	Yes	590.753	2	37.25	3255427328	3705833984	3214869760	3115929344	2099219072	3379336192	3267870720	3232724224	2926734848
MCM2_HUMAN	DNA replication licensing factor MCM2 OS=Homo sapiens GN=MCM2 PE=1 SV=4	RGLLYDS[166.9984]DEEDEERPAR	Yes	710.643	3	47.6997	1103622784	1311834624	1097185152	1254021760	602835456	1122026624	1202659712	991113152	1078333568
MCM2_HUMAN	DNA replication licensing factor MCM2 OS=Homo sapiens GN=MCM2 PE=1 SV=4	RGLLYDS[166.9984]DEEDEERPARK	Yes	565.258	4	43.2639	63391244	66950628	67408432	71350720	21872622	43494108	73796568	39115308	52022488
MCM2_HUMAN	DNA replication licensing factor MCM2 OS=Homo sapiens GN=MCM2 PE=1 SV=4	RGNDPLTSS[166.9984]PGR	Yes	446.20514, 668.80383	2, 3	34.3279	3644291328	4183670784	3368151040	3524816896	2185751808	3882768640	3739164672	3773067520	3381619968
MCM2_HUMAN	DNA replication licensing factor MCM2 OS=Homo sapiens GN=MCM2 PE=1 SV=4	RTDALTSS[166.9984]PGR	Yes	414.19434, 620.7881	2, 3	28.9327	3148849664	3800502016	3253138688	3497587712	2098694912	3744420864	3540532224	3625080576	3301905664
MCM2_HUMAN	DNA replication licensing factor MCM2 OS=Homo sapiens GN=MCM2 PE=1 SV=4	RTDALTS[166.9984]S[166.9984]PGR	Yes	660.771	2	30.1407	293169344	350947232	280487680	285506400	192952096	341626528	317438048	327949120	299966912
MCM2_HUMAN	DNA replication licensing factor MCM2 OS=Homo sapiens GN=MCM2 PE=1 SV=4	RTDALTS[166.9984]S[166.9984]PGRDLPPFEDESEGLLGTEGPLEEEEDGEELIGDGMER	Yes	1284.31	4	94.9138	18285140	9197288	10934400	8504327	3.86136e+06	23452184	13219378	4.72597e+06	3928967
MCM2_HUMAN	DNA replication licensing factor MCM2 OS=Homo sapiens GN=MCM2 PE=1 SV=4	TDALTS[166.9984]SPGR	Yes	542.737	2	30.8928	316860480	336923776	329075488	285933824	237977776	340684928	306203040	329016800	305713408
MCM3_HUMAN	DNA replication licensing factor MCM3 OS=Homo sapiens GN=MCM3 PE=1 SV=3	DGDSYDPYDFS[166.9984]DTEEEMPQVHT[181.014]PK	Yes	988.028	3	71.8363	688546752	582460096	565999296	537901952	471423456	573600832	697020608	609309952	696561728
MCM3_HUMAN	DNA replication licensing factor MCM3 OS=Homo sapiens GN=MCM3 PE=1 SV=3	DGDSYDPYDFS[166.9984]DT[181.014]EEEMPQVHTPK	Yes	988.028	3	69.594	30710968	50515980	15278589	51321556	2.95224e+06	40735364	30740330	31803552	18850204
MCM3_HUMAN	DNA replication licensing factor MCM3 OS=Homo sapiens GN=MCM3 PE=1 SV=3	SEDES[166.9984]ET[181.014]EDEEEKSQEDQEQK	Yes	896.646	3	27.4095	28417754	10297169	45756684	13215762	28828846	27939930	52654060	24337338	38176408
MCM3_HUMAN	DNA replication licensing factor MCM3 OS=Homo sapiens GN=MCM3 PE=1 SV=3	DGDSYDPYDFSDTEEEMPQVHT[181.014]PK	Yes	961.374	3	68.7947	242082960	217801328	199155104	203474352	151356448	206514560	249409216	200117936	229136880
MCM3_HUMAN	DNA replication licensing factor MCM3 OS=Homo sapiens GN=MCM3 PE=1 SV=3	DGDSYDPYDFS[166.9984]DTEEEMPQVHTPK	Yes	961.372	3	70.9136	1053484480	921278848	815054400	877798656	648218880	957426432	1084172032	846361856	966302720
MCM3_HUMAN	DNA replication licensing factor MCM3 OS=Homo sapiens GN=MCM3 PE=1 SV=3	APGEQDGDAMPLGSAVDILATDDPNFSQEDQQDTQIYEK	No	1052.9734, 1403.6304	3, 4	91.5346	282035328	101784880	123896872	176578736	143432352	197247536	293537888	181767632	150025104
MCM3_HUMAN	DNA replication licensing factor MCM3 OS=Homo sapiens GN=MCM3 PE=1 SV=3	DYLDFLDDEEDQGIYQSK	No	731.6557, 1096.9797	2, 3	84.4799	51282856	29834040	31472662	42138800	30096822	44401024	41809152	45356596	42445356
MCM3_HUMAN	DNA replication licensing factor MCM3 OS=Homo sapiens GN=MCM3 PE=1 SV=3	YRAPGEQDGDAMPLGSAVDILATDDPNFSQEDQQDTQIYEK	No	1132.76	4	87.8951	613626816	363129632	417520512	447991840	319869440	544658880	575532992	448999424	425187776
MCM3_HUMAN	DNA replication licensing factor MCM3 OS=Homo sapiens GN=MCM3 PE=1 SV=3	YRAPGEQDGDAM[147.0354]PLGSAVDILATDDPNFSQEDQQDTQIYEK	No	1136.77	0, 4	82.3572	76116680	34252144	53856580	44686644	41063612	62845836	72035152	48674144	56647792
MCM4_HUMAN	DNA replication licensing factor MCM4 OS=Homo sapiens GN=MCM4 PE=1 SV=5	QRPDLGS[166.9984]AQK	Yes	590.2793, 590.27966	0, 2	27.5185	186844384	256040080	169993584	202862896	97795112	207059600	221402976	208843840	183668400
MCM7_HUMAN	DNA replication licensing factor MCM7 OS=Homo sapiens GN=MCM7 PE=1 SV=4	TAIHEVMEQQTISIAK	No	600.317	3	58.1186	19987448	14579120	12612296	20737562	7.94056e+06	26877278	17393156	9019570	15668355
TOP2A_HUMAN	DNA topoisomerase 2-alpha OS=Homo sapiens GN=TOP2A PE=1 SV=3	GSVPLSSS[166.9984]PPATHFPDETEITNPVPK	Yes	928.776	3	73.2178	7259664384	6427619840	6368662016	6499558400	5405952512	8111815168	8374852608	6756907520	8121471488
TOP2A_HUMAN	DNA topoisomerase 2-alpha OS=Homo sapiens GN=TOP2A PE=1 SV=3	GSVPLSS[166.9984]SPPATHFPDETEITNPVPK	Yes	696.834	4	73.2067	112232264	111603944	166637760	100633024	77603976	107070008	101273192	93751032	168378624
TOP2A_HUMAN	DNA topoisomerase 2-alpha OS=Homo sapiens GN=TOP2A PE=1 SV=3	GS[166.9984]VPLSSSPPATHFPDETEITNPVPK	Yes	1392.66	2	73.2052	70879136	84008152	96302656	78300992	36282116	84787320	60848176	81995832	89033368
TOP2A_HUMAN	DNA topoisomerase 2-alpha OS=Homo sapiens GN=TOP2A PE=1 SV=3	IKNENTEGS[166.9984]PQEDGVELEGLK	Yes	789.36365, 1183.5437	2, 3	55.6905	1376820096	1552885632	1262839936	1528939392	893132544	1389826432	1483337216	1297666816	1354740224
TOP2A_HUMAN	DNA topoisomerase 2-alpha OS=Homo sapiens GN=TOP2A PE=1 SV=3	KIKNENTEGS[166.9984]PQEDGVELEGLK	Yes	832.0623, 832.06335	0, 3	51.9629	48496476	50274460	48225600	61795720	30243480	42674904	44305552	35640632	45086540
TOP2A_HUMAN	DNA topoisomerase 2-alpha OS=Homo sapiens GN=TOP2A PE=1 SV=3	KTQMAEVLPS[166.9984]PR	Yes	479.57043, 718.85364	2, 3	52.8738	186187952	219576608	169626592	212987504	106482968	177750576	188352112	179035552	176684368
TOP2A_HUMAN	DNA topoisomerase 2-alpha OS=Homo sapiens GN=TOP2A PE=1 SV=3	NENTEGS[166.9984]PQEDGVELEGLK	Yes	708.9699, 1062.9521	0, 2	59.2864	85363232	83088208	74307720	86636032	46007748	97237232	88508440	90119176	84703360
TOP2A_HUMAN	DNA topoisomerase 2-alpha OS=Homo sapiens GN=TOP2A PE=1 SV=3	RLS[166.9984]VER	Yes	420.21	2	29.5825	359285824	61628600	316020960	71114344	229436864	197337088	267456592	192324400	171500384
TOP2A_HUMAN	DNA topoisomerase 2-alpha OS=Homo sapiens GN=TOP2A PE=1 SV=3	SVVS[166.9984]DLEADDVK	Yes	678.8	2	67.2649	317495296	324772256	257343504	285776128	258572048	317485056	349610240	287175520	311933632
TOP2A_HUMAN	DNA topoisomerase 2-alpha OS=Homo sapiens GN=TOP2A PE=1 SV=3	TQMAEVLPS[166.9984]PR	Yes	654.805	2	57.4586	293827680	321469184	247283568	282633312	173250480	267962464	278688640	247629184	260565712
TOP2A_HUMAN	DNA topoisomerase 2-alpha OS=Homo sapiens GN=TOP2A PE=1 SV=3	VPDEEENEES[166.9984]DNEKETEK	Yes	743.957	3	27.9425	241069216	450674528	257250992	352254304	200355424	355891904	344585952	354829376	347777280
TOP2A_HUMAN	DNA topoisomerase 2-alpha OS=Homo sapiens GN=TOP2A PE=1 SV=3	YLEES[166.9984]DEDDLF	Yes	727.7662, 1454.525	1, 2	80.9161	2487322880	2183454464	2350189312	2561115136	1899432320	2531425024	2678805248	2350699520	2799047936
TOP2A_HUMAN	DNA topoisomerase 2-alpha OS=Homo sapiens GN=TOP2A PE=1 SV=3	VTIDPENNLISIWNNGK	No	643.00256, 963.99976	2, 3	87.3254	36799660	25350202	22870444	27877472	19620872	34462068	24833912	22868500	26699376
TOP2B_HUMAN	DNA topoisomerase 2-beta OS=Homo sapiens GN=TOP2B PE=1 SV=3	FDS[166.9984]NEEDSASVFSPSFGLK	Yes	714.9684, 1071.9493	2, 3	83.9626	98943368	61244496	72860480	107778072	71782944	110095360	96665544	123099184	100456016
TOP2B_HUMAN	DNA topoisomerase 2-beta OS=Homo sapiens GN=TOP2B PE=1 SV=3	ASPITNDGEDEFVPSDGLDKDEYTFS[166.9984]PGK	Yes	1070.79	3	73.5724	142807680	117529952	136079776	106367912	110256472	127515112	171725168	132613184	147518416
TOP2B_HUMAN	DNA topoisomerase 2-beta OS=Homo sapiens GN=TOP2B PE=1 SV=3	ASPITNDGEDEFVPS[166.9984]DGLDKDEYTFSPGK	Yes	1070.8	3	74.2299	172015520	137382544	151920368	157968640	116996064	197996128	197372672	155771040	197807568
TOP2B_HUMAN	DNA topoisomerase 2-beta OS=Homo sapiens GN=TOP2B PE=1 SV=3	KAS[166.9984]GSENEGDYNPGR	Yes	830.834	2	27.6422	5401247	10682786	2.89243e+06	6142943	1.74391e+06	6564865	8.09012e+06	6286180	5079380
TOP2B_HUMAN	DNA topoisomerase 2-beta OS=Homo sapiens GN=TOP2B PE=1 SV=3	KTSFDQDS[166.9984]DVDIFPSDFPTEPPSLPR	Yes	604.2754, 755.09216, 1006.45276	3, 4, 5	88.8055	3189761280	2612452608	2581976320	3373524992	1885615872	3503132928	3309915648	3053003520	2847442944
TOP2B_HUMAN	DNA topoisomerase 2-beta OS=Homo sapiens GN=TOP2B PE=1 SV=3	KVVEAVNS[166.9984]DS[166.9984]DSEFGIPK	Yes	694.3014, 1040.947	2, 3	63.3327	153065792	238406080	142004304	224715536	83461144	239735456	177128048	206185728	208443120
TOP2B_HUMAN	DNA topoisomerase 2-beta OS=Homo sapiens GN=TOP2B PE=1 SV=3	TSFDQDS[166.9984]DVDIFPSDFPTEPPSLPR	Yes	963.755	3	93.4687	49539940	37515432	35146440	46473876	22478604	44297400	53999788	46028876	43763596
TOP2B_HUMAN	DNA topoisomerase 2-beta OS=Homo sapiens GN=TOP2B PE=1 SV=3	VKAS[166.9984]PITNDGEDEFVPSDGLDKDEYTFSPGK	Yes	860.139	4	70.772	126847408	127216696	129360504	134350192	96298576	158893984	159184672	101976736	149615696
TOP2B_HUMAN	DNA topoisomerase 2-beta OS=Homo sapiens GN=TOP2B PE=1 SV=3	VKAS[166.9984]PITNDGEDEFVPSDGLDKDEYTFS[166.9984]PGK	Yes	1173.17	3	71.9513	96554816	89636720	81559440	82163936	65313920	92816552	100104344	92090568	110326880
TOP2B_HUMAN	DNA topoisomerase 2-beta OS=Homo sapiens GN=TOP2B PE=1 SV=3	VKAS[166.9984]PITNDGEDEFVPS[166.9984]DGLDKDEYTFSPGK	Yes	880.1299, 1173.1698	3, 4	72.4022	154253872	116916168	132124512	143766464	99777184	161467520	173925872	137273072	129878576
TOP2B_HUMAN	DNA topoisomerase 2-beta OS=Homo sapiens GN=TOP2B PE=1 SV=3	VKAS[166.9984]PITNDGEDEFVPS[166.9984]DGLDKDEYTFS[166.9984]PGK	Yes	1199.83	3	73.5676	46039172	47329740	13951380	34864404	25153086	56079904	47992148	53865856	54221188
TOP2B_HUMAN	DNA topoisomerase 2-beta OS=Homo sapiens GN=TOP2B PE=1 SV=3	VVEAVNS[166.9984]DS[166.9984]DSEFGIPK	Yes	976.90234, 976.9041	0, 2	67.0516	93256688	101269264	70518632	111556280	26930838	128865368	111433568	117611752	117765120
TOP2B_HUMAN	DNA topoisomerase 2-beta OS=Homo sapiens GN=TOP2B PE=1 SV=3	YTFDFS[166.9984]EEEDDDADDDDDDNNDLEELK	Yes	1103.39	3	77.2876	56298304	42270920	83031752	34967540	74234744	54166184	73037296	84351544	102994472
TOP2B_HUMAN	DNA topoisomerase 2-beta OS=Homo sapiens GN=TOP2B PE=1 SV=3	YTFDFSEEEDDDADDDDDDNNDLEELK	No	1076.73	3	75.0649	16911860	16005406	26780494	13168662	15643808	14852966	28346228	20649634	23440262
TOPB1_HUMAN	DNA topoisomerase 2-binding protein 1 OS=Homo sapiens GN=TOPBP1 PE=1 SV=2	NAVALSAS[166.9984]PQLK	Yes	639.827	2	53.3216	76954424	107287672	82070240	88489816	58881464	91102096	89474696	74459912	84088952
TOPB1_HUMAN	DNA topoisomerase 2-binding protein 1 OS=Homo sapiens GN=TOPBP1 PE=1 SV=2	DDEPDPLILEENDVDNMATNNK	No	834.371	3	75.6109	121400960	108456344	104780760	105901080	77656344	116268760	137167680	92526448	111555264
TOPB1_HUMAN	DNA topoisomerase 2-binding protein 1 OS=Homo sapiens GN=TOPBP1 PE=1 SV=2	LLSAVSSTKDDEPDPLILEENDVDNMATNNK	No	1129.88	3	76.9547	32975884	23863746	13481059	32732212	10295889	32318306	45229356	28775270	39724308
APEX1_HUMAN	DNA-(apurinic or apyrimidinic site) lyase OS=Homo sapiens GN=APEX1 PE=1 SV=2	KNDKEAAGEGPALYEDPPDQK	No	758.028	3	42.0681	38918208	89529400	57942552	72100064	31631024	79405736	23185716	66067236	63937380
PRKDC_HUMAN	DNA-dependent protein kinase catalytic subunit OS=Homo sapiens GN=PRKDC PE=1 SV=3	LTPLPEDNS[166.9984]MNVDQDGDPSDR	Yes	798.997	3	59.2055	81785880	84512752	74495616	64084204	49028224	57309912	85920144	74137144	69122752
PRKDC_HUMAN	DNA-dependent protein kinase catalytic subunit OS=Homo sapiens GN=PRKDC PE=1 SV=3	LTPLPEDNSMNVDQDGDPSDR	No	772.3419, 1158.0082	2, 3	58.1266	267050240	266783904	200095088	229552336	157739024	231486784	243042304	214874512	240533376
PRKDC_HUMAN	DNA-dependent protein kinase catalytic subunit OS=Homo sapiens GN=PRKDC PE=1 SV=3	LTPLPEDNSM[147.0354]NVDQDGDPSDR	No	777.675	3	50.4909	64929284	52162376	68916104	47190480	45026920	67162424	65430128	60374116	75492200
PRKDC_HUMAN	DNA-dependent protein kinase catalytic subunit OS=Homo sapiens GN=PRKDC PE=1 SV=3	NELEIPGQYDGR	No	695.834	2	56.2447	51023312	47612932	39976292	51303440	33704380	53454380	49437100	44353864	42490476
PRKDC_HUMAN	DNA-dependent protein kinase catalytic subunit OS=Homo sapiens GN=PRKDC PE=1 SV=3	NLDLAVLELMQSSVDNTK	No	664.01, 664.0102	0, 3	101.033	29429768	15851057	13333423	17078620	22078016	21205996	10596592	7925623	2723031
PRKDC_HUMAN	DNA-dependent protein kinase catalytic subunit OS=Homo sapiens GN=PRKDC PE=1 SV=3	QMFLTQTDTGDDR	No	764.34	2	53.6794	27405806	21707528	20792762	30861046	14864428	26855000	29148820	19160128	16496674
PRKDC_HUMAN	DNA-dependent protein kinase catalytic subunit OS=Homo sapiens GN=PRKDC PE=1 SV=3	VEQLFQVMNGILAQDSAC[160.0307]SQR	No	798.722	3	95.4054	25314388	15495784	19179682	22740248	14554120	29301528	20775104	17356324	15264630
RPA1_HUMAN	DNA-directed RNA polymerase I subunit RPA1 OS=Homo sapiens GN=POLR1A PE=1 SV=2	SRGEQEGDEEEEGHIVDAEAEEGDADASDAK	No	819.347	0	44.5185	19027486	22704526	12644303	16925388	9159630	22877850	17728408	20334274	20165440
RPA34_HUMAN	DNA-directed RNA polymerase I subunit RPA34 OS=Homo sapiens GN=CD3EAP PE=1 SV=1	MPETVPQEEMPGPPLNSES[166.9984]GEEAPTGR	Yes	982.754	3	66.3457	12543601	11372464	46142000	7778838	78506128	16803408	22099574	22490720	42184880
RPA34_HUMAN	DNA-directed RNA polymerase I subunit RPA34 OS=Homo sapiens GN=CD3EAP PE=1 SV=1	ILEGPQQSLSGSPLQPIPAS[166.9984]PPPQIPPGLRPR	Yes	1135.6077, 1135.6088	0, 3	84.536	30049584	35138460	16731404	16860378	2.94084e+06	16941058	31050486	22811192	23702950
RPA34_HUMAN	DNA-directed RNA polymerase I subunit RPA34 OS=Homo sapiens GN=CD3EAP PE=1 SV=1	ILEGPQQSLSGS[166.9984]PLQPIPASPPPQIPPGLRPR	Yes	1135.6077, 1135.6084	3	82.7292	41826164	40270116	26536386	54078768	22413318	53647224	57193880	37731740	45040368
RPA34_HUMAN	DNA-directed RNA polymerase I subunit RPA34 OS=Homo sapiens GN=CD3EAP PE=1 SV=1	ILEGPQQSLS[166.9984]GSPLQPIPAS[166.9984]PPPQIPPGLRPR	Yes	1162.26	3	83.3369	9976893	18230310	13571080	8921350	4.96436e+06	10273840	18221044	17182062	13474190
RPA34_HUMAN	DNA-directed RNA polymerase I subunit RPA34 OS=Homo sapiens GN=CD3EAP PE=1 SV=1	ILEGPQQS[166.9984]LSGSPLQPIPAS[166.9984]PPPQIPPGLRPR	Yes	1162.26	3	83.2053	11202424	19727360	10699832	8100086	4059099	11694672	22132636	11733176	22917042
RPA34_HUMAN	DNA-directed RNA polymerase I subunit RPA34 OS=Homo sapiens GN=CD3EAP PE=1 SV=1	QEQINTEPLEDTVLS[166.9984]PTK	Yes	708.0036, 1061.5009	2, 3	69.0655	312224928	303512032	333815584	246530240	227369216	293807744	343290048	307634304	340225408
RPA34_HUMAN	DNA-directed RNA polymerase I subunit RPA34 OS=Homo sapiens GN=CD3EAP PE=1 SV=1	QEQINTEPLEDTVLS[166.9984]PTKK	Yes	750.701	3	64.3458	41492744	40481156	44323828	32919722	33990360	42870912	59463048	44497880	45009800
RPA43_HUMAN	DNA-directed RNA polymerase I subunit RPA43 OS=Homo sapiens GN=TWISTNB PE=1 SV=1	HIALS[166.9984]PR	Yes	437.22095, 437.22177	0, 2	38.8638	26312478	24476646	19323884	17503936	22165654	24339058	24844514	22223246	20869924
RPA43_HUMAN	DNA-directed RNA polymerase I subunit RPA43 OS=Homo sapiens GN=TWISTNB PE=1 SV=1	KHS[166.9984]EEAEFTPPLK	Yes	531.584	3	51.0674	237001360	281627200	225466576	242745568	147330032	228464944	241020768	205047072	239518064
RPA43_HUMAN	DNA-directed RNA polymerase I subunit RPA43 OS=Homo sapiens GN=TWISTNB PE=1 SV=1	KHS[166.9984]EEAEFTPPLKC[160.0307]S[166.9984]PK	Yes	715.642	3	49.7884	163518560	175431712	139012000	176282400	98107128	153002832	201147792	125996376	153263568
RPA43_HUMAN	DNA-directed RNA polymerase I subunit RPA43 OS=Homo sapiens GN=TWISTNB PE=1 SV=1	LADDADDTPMEESALQNTNNANGIWEEEPK	No	1106.49	3	71.8298	159152720	109809672	99032192	118248448	88652880	147440272	157546208	130196520	155655392
RPB1_HUMAN	DNA-directed RNA polymerase II subunit RPB1 OS=Homo sapiens GN=POLR2A PE=1 SV=1	YSPTS[166.9984]PTYSPTTPK	Yes	803.856	2	46.9076	415550816	477205888	385585152	445951520	286877920	449568480	435289760	401572704	426930080
RPB1_HUMAN	DNA-directed RNA polymerase II subunit RPB1 OS=Homo sapiens GN=POLR2A PE=1 SV=1	YTPTS[166.9984]PSYSPSSPEYTPTSPK	Yes	1177.51	2	53.3191	8.30322e+06	11731047	7839200	20883500	6.13962e+06	22558894	11467818	13543971	13973714
RPB1_HUMAN	DNA-directed RNA polymerase II subunit RPB1 OS=Homo sapiens GN=POLR2A PE=1 SV=1	NIC[160.0307]EGGEEMDNK	No	698.278	2	33.2248	75056696	82670400	55913320	65617628	46341112	85496448	80648784	71603432	78719176
RPB1_HUMAN	DNA-directed RNA polymerase II subunit RPB1 OS=Homo sapiens GN=POLR2A PE=1 SV=2	YSPTSPTYSPT[181.014]SPK	Yes	796.848	2	44.6123	264334576	333704288	269331712	303612416	204051072	354313280	332521248	308044032	311821856
RPB1_HUMAN	DNA-directed RNA polymerase II subunit RPB1 OS=Homo sapiens GN=POLR2A PE=1 SV=2	YSPTSPTYS[166.9984]PTSPK	Yes	796.847	2	44.056	61738500	77273816	60077688	104885440	64885724	133052184	87813072	91974208	97349632
RPB1_HUMAN	DNA-directed RNA polymerase II subunit RPB1 OS=Homo sapiens GN=POLR2A PE=1 SV=2	YSPTS[166.9984]PTYSPTSPK	Yes	796.847	2	45.3917	518048544	607276992	495871648	524590848	347202144	568880512	579483968	518035648	551055488
RPB3_HUMAN	DNA-directed RNA polymerase II subunit RPB3 OS=Homo sapiens GN=POLR2C PE=1 SV=2	DNDPNDYVEQDDILIVK	No	1002.98	0	74.2532	6813334	3.21961e+06	5652264	9856136	7.12971e+06	7204264	4446861	8146924	12448566
RPB9_HUMAN	DNA-directed RNA polymerase II subunit RPB9 OS=Homo sapiens GN=POLR2I PE=1 SV=1	NC[160.0307]DYQQEADNSC[160.0307]IYVNK	No	707.627	3	47.1958	221884928	239610720	271099040	195813840	162665168	225821440	241771728	246697520	232223664
[truncated: 6,124 more rows]
[truncated: 5 more columns]

## Sheet: Table S4 Norm Phos Peptide (AS)
Primary Protein Name	Protein Description	Modified Peptide Sequence	Monoisotopic m/z	Charge State	Peak Centroid Time	ID17443_01	ID17444_01	ID17445_01	ID17446_01	ID17447_01	ID17448_01	ID17449_03	ID17449_04	ID17449_05	DMSO CV	1NMPP CV	CV QC	Fold Change (NMPP1/DMSO)	two-tail ttest P-value
[truncated: 5,644 more rows]

[truncated: 1 more sheets: Table S5 Filt. Phos Pep (AS)]
