# Supplementary material for: CDK12 Activity-Dependent Phosphorylation Events in Human Cells
Source: Biomolecules. 2019 Oct 22;9(10):634. doi: 10.3390/biom9100634 (PMC6844070; doi:10.3390/biom9100634)
Supplement: Supplementary file 1 [file biomolecules-09-00634-s001.zip › final-supplementary/Supplementary II - WT Control Revised .xlsx]

## Sheet: Table S1 Samples (WT)
Samples	Proteomics ID	uL of 8 M Urea added to cell pellet	Rounds of sonication	uL taken for Bradford	Concentration (ug/uL)	Total ug of protein	uL to get 1000 ug for digestion	uL of 8 M urea to add to normalize to 12.1 ug/uL	uL of 50 mM AmBic to add to dilute the urea to 1.6 M	Total volume (uL)	uL of 1pmol/uL casein to add to give 30 fmol of casein per ug of protein	uL of 200 mM DTT to add to make 10 mM DTT final	uL of 400 mM IAA to add to make 25 mM IAA final	uL of 1 ug/uL TPCK trypsin to add for a 1:25 trypsin:protein ratio	Total volume (uL)	uL of neat TFA to add to bring the pH down to ~2	New concentration (ug/uL)	uL to take out 10 ug for an open aliquot
CDK12 WT DMSO-1	21872	200	3	5	12.07	2414	82.85	0.0499586	331.6	414.5	30	23.3947	31.193	40	539.088	5	1.83794	5.44088
CDK12 WT DMSO-2	21873	200	3	5	13.4	2680	74.6269	8.27313	331.6	414.5	30	23.3947	31.193	40	539.088	5	1.83794	5.44088
CDK12 WT DMSO-3	21874	200	3	5	14.15	2830	70.6714	12.2286	331.6	414.5	30	23.3947	31.193	40	539.088	5	1.83794	5.44088
CDK12 WT NMPP1-1	21875	200	3	5	13.5	2700	74.0741	8.82593	331.6	414.5	30	23.3947	31.193	40	539.088	5	1.83794	5.44088
CDK12 WT NMPP1-2	21876	200	3	5	12.96	2592	77.1605	5.73951	331.6	414.5	30	23.3947	31.193	40	539.088	5	1.83794	5.44088
CDK12 WT NMPP1-3	21877	200	3	5	13.76	2752	72.6744	10.2256	331.6	414.5	30	23.3947	31.193	40	539.088	5	1.83794	5.44088
QC Pool	22683
sample delivered in 8M urea
Bradford 1:5
Followed Urea Digestion and SPE protocol
Froze -80, lyophilize overnight
200 ug through TiOX
Freeze/lyophilize
Stage Tip
Speedvac
Store dry, -80

## Sheet: Table S2  Run order (WT)
Sample Name	Sample ID	Run Order	Rack	Vial Pos	Injection Vol
CDK12 WT DMSO-1	21872	3	1	19	3
CDK12 WT DMSO-2	21873	5	1	20	3
CDK12 WT DMSO-3	21874	8	1	21	3
CDK12 WT NMPP1-1	21875	4	1	22	3
CDK12 WT NMPP1-2	21876	7	1	23	3
CDK12 WT NMPP1-3	21877	9	1	24	3
QC Pool	22683	1	1	25	3
QC Pool	22683	2	1	25	3
QC Pool	22683	6	1	25	3
QC Pool	22683	10	1	25	3

## Sheet: Table S3  Raw Peptide (WT)
Primary Protein Name	Protein Description	Modified Peptide Sequence	Mascot Ion Score	Max ModLoc Score	Min ModLoc Score	Phosphorylated	Casein Peptide	ADH_YEAST	Monoisotopic m/z	Charge State	Peak Centroid Time	ID21872_01	ID21873_01	ID21874_01	ID21875_01	ID21876_01	ID21877_01	ID22683_02	ID22683_03	ID22683_04	CV Percent
ADH1_YEAST	RecName: Full=Alcohol dehydrogenase 1; AltName: Full=Alcohol dehydrogenase I; AltName: Full=YADH-1	IGDYAGIK				No	No	Yes	418.7292, 418.72937, 836.45105	0, 1, 2	43.539	3635417088	3507890688	3639622912	3709569280	3662664448	3753876992	3747198976	3591773696	3558039552	#NAME?
ADH1_YEAST	Alcohol dehydrogenase 1 OS=Saccharomyces cerevisiae GN=ADH1 PE=1 SV=4	VVGLSTLPEIYEK				No	No	Yes	483.27344, 724.4064	2, 3	77.359	3647919616	4080401408	3844984832	3536444928	3571498496	3650988288	2726313984	2899756800	2962752768	#NAME?
ADH1_YEAST	RecName: Full=Alcohol dehydrogenase 1; AltName: Full=Alcohol dehydrogenase I; AltName: Full=YADH-1	EALDFFAR				No	No	Yes	484.746	2	71.776	2697997312	2894217472	2743263488	2798214144	2845889792	2660484864	2464673792	2559388928	2478397952	#NAME?
ADH1_YEAST	Alcohol dehydrogenase 1 OS=Saccharomyces cerevisiae GN=ADH1 PE=1 SV=4	GVIFYESHGK				No	No	Yes	379.5294, 568.7901	2, 3	46.452	1823955840	2001608192	2069092096	1992999040	1939602560	2127387264	2050544384	2008998528	1855700864	#NAME?
ADH1_YEAST	RecName: Full=Alcohol dehydrogenase 1; AltName: Full=Alcohol dehydrogenase I; AltName: Full=YADH-1	YVVDTSK				No	No	Yes	406.213	2	31.207	1634354432	1522414336	1648511104	1608578176	1608243840	1626486912	1556424832	1977511552	1490706176	#NAME?
ADH1_YEAST	Alcohol dehydrogenase 1 OS=Saccharomyces cerevisiae GN=ADH1 PE=1 SV=4	VLGIDGGEGKEELFR				No	No	Yes	540.28656, 809.9257	2, 3	66.137	2182057984	2340546304	2167688960	2048026880	2080417664	2087240576	1664524544	1574238592	1589902848	#NAME?
ADH1_YEAST	RecName: Full=Alcohol dehydrogenase 1; AltName: Full=Alcohol dehydrogenase I; AltName: Full=YADH-1	SISIVGSYVGNR				No	No	Yes	626.339	2	62.054	1610745856	1815428736	1736193152	1698867712	1617460480	1775275136	1506288128	1441445632	1396033408	#NAME?
ADH1_YEAST	Alcohol dehydrogenase 1 OS=Saccharomyces cerevisiae GN=ADH1 PE=1 SV=4	C[160.0307]C[160.0307]SDVFNQVVK				No	No	Yes	678.309	2	57.761	1173828992	1271390720	1244884608	1243686144	1228687872	1297008000	1224345472	1248099840	1202098048	#NAME?
ADH1_YEAST	Alcohol dehydrogenase 1 OS=Saccharomyces cerevisiae GN=ADH1 PE=1 SV=4	ANELLINVK				No	No	Yes	507.304	2	61.156	1516393088	1795284992	1697884416	1655181696	1591985280	1724118272	1245747584	1213963520	1204759808	#NAME?
ADH1_YEAST	Alcohol dehydrogenase 1 OS=Saccharomyces cerevisiae GN=ADH1 PE=1 SV=4	DIVGAVLK				No	No	Yes	407.756	2	63.45	1390498944	1493442560	1387843328	1430008960	1430096768	1506244608	1116228992	1164719104	1157812736	#NAME?
ADH1_YEAST	Alcohol dehydrogenase 1 OS=Saccharomyces cerevisiae GN=ADH1 PE=1 SV=4	ANGTTVLVGMPAGAK				No	No	Yes	693.875	2	58.949	1037909376	1146561280	1082960000	1140108672	1110374912	1163726208	1050886464	1108234240	1092120960	#NAME?
ADH1_YEAST	Alcohol dehydrogenase 1 OS=Saccharomyces cerevisiae GN=ADH1 PE=1 SV=4	DIPVPKPK				No	No	Yes	447.277	2	43.801	1062712960	1073044992	1030327296	1144618752	1083174272	1114765440	1080422144	1099220352	1098625280	#NAME?
ADH1_YEAST	Alcohol dehydrogenase 1 OS=Saccharomyces cerevisiae GN=ADH1 PE=1 SV=4	VLGIDGGEGK				No	No	Yes	472.7563, 944.50525	1, 2	44.727	865432768	917048384	962098240	927931072	967242240	935264896	924564928	990023616	917206656	#NAME?
ADH1_YEAST	Alcohol dehydrogenase 1 OS=Saccharomyces cerevisiae GN=ADH1 PE=1 SV=4	EKDIVGAVLK				No	No	Yes	536.324	2	54.595	623829312	694495552	631427264	697160704	621291840	725813056	618785088	636119488	603005568	#NAME?
ADH1_YEAST	Alcohol dehydrogenase 1 OS=Saccharomyces cerevisiae GN=ADH1 PE=1 SV=4	ATDGGAHGVINVSVSEAAIEASTR				No	No	Yes	771.3875, 771.3888	0, 3	68.946	37104904	48617240	49113768	3.57654e+06	23430694	33290372	10339232	5.0773e+06	3.56945e+06
ADH1_YEAST	RecName: Full=Alcohol dehydrogenase 1; AltName: Full=Alcohol dehydrogenase I; AltName: Full=YADH-1	LPLVGGHEGAGVVVGMGENVK				No	No	Yes	673.696	3	70.369	45219120	70709016	65715912	8818059	33831004	44115844	14803340	4.64696e+06	1.05323e+06
ADH2_YEAST	RecName: Full=Alcohol dehydrogenase 2; AltName: Full=YADH-2; AltName: Full=Alcohol dehydrogenase II	YSGVC[160.0307]HTDLHAWHGDWPLPTK				No	No	Yes	620.04254, 826.3864	3, 4	67.423	305005120	262524880	301233696	80654928	52723736	117054472	172528736	43598796	1.77071e+06
ADHX_HUMAN	Alcohol dehydrogenase class-3 OS=Homo sapiens GN=ADH5 PE=1 SV=4	IIATAVC[160.0307]HTDAYTLSGADPEGC[160.0307]FPVILGHEGAGIVESVGEGVTK				No	No	Yes	900.44836, 1125.3035	4, 5	101.88	210857328	142368768	138514512	54885092	99392080	105894208	13472751	17333836	24499484
ADHX_HUMAN	Alcohol dehydrogenase class-3 OS=Homo sapiens GN=ADH5 PE=1 SV=4	VC[160.0307]LLGC[160.0307]GISTGYGAAVNTAK				No	No	Yes	1006.5	2	72.201	41178344	44474544	39436488	13529501	30136652	17628212	23301730	17086054	18687748
AK1A1_HUMAN	Alcohol dehydrogenase [NADP+] OS=Homo sapiens GN=AKR1A1 PE=1 SV=3	MPLIGLGTWK				No	No	Yes	558.318	2	84.922	42077540	35328928	9929122	2392243	7.85358e+06	19048786	11714187	10514271	8596511
1433B_HUMAN	14-3-3 protein beta/alpha OS=Homo sapiens GN=YWHAB PE=1 SV=3	AVTEQGHELSNEER				No	No	No	799.873	2	31.817	5.77391e+06	14548648	21180452	6.6912e+06	8380979	4.42033e+06	14975479	13668118	15429146
1433B_HUMAN	14-3-3 protein beta/alpha OS=Homo sapiens GN=YWHAB PE=1 SV=3	DNLTLWTSENQGDEGDAGEGEN				No	No	No	784.3224, 784.32263, 1175.9751, 1175.9777, 1175.9781, 1175.98, 1175.9801, 1175.9805, 1175.9845	0, 2, 3	71.203	6807793152	7265597440	7979863552	8333737984	8417154560	6737805824	5195081216	8507124736	8553037824
1433B_HUMAN	14-3-3 protein beta/alpha OS=Homo sapiens GN=YWHAB PE=1 SV=3	QTTVSNSQQAYQEAFEISK				No	No	No	720.3472, 720.34827, 1080.0171	2, 3	63.464	2019439616	1691250816	1684263168	1640124544	1581258496	1243347200	1578230528	1465416320	1463755776
1433B_HUMAN	14-3-3 protein beta/alpha OS=Homo sapiens GN=YWHAB PE=1 SV=3	QTTVSNSQQAYQEAFEISKK				No	No	No	763.045	3	58.617	658214336	634865216	812504128	642545344	572463360	525309728	601709248	578813376	514512928
1433B_HUMAN	14-3-3 protein beta/alpha OS=Homo sapiens GN=YWHAB PE=1 SV=3	TAFDEAIAELDTLNEESYK				No	No	No	720.33936, 1080.0035	2, 3	95.088	535993568	394403232	465897184	198026048	298557440	261429520	145642944	144955168	127790872
1433B_HUMAN	14-3-3 protein beta/alpha OS=Homo sapiens GN=YWHAB PE=1 SV=3	YLSEVASGDNK				No	No	No	591.786	2	37.3	877242432	1043656768	723279616	839021632	585971904	790707776	713816640	784946112	760060992
1433E_HUMAN	14-3-3 protein epsilon OS=Homo sapiens GN=YWHAE PE=1 SV=1	AAFDDAIAELDTLSEESYK				No	No	No	696.6604, 1044.487	2, 3	95.867	1576531840	1125828864	1462830976	549094528	985163776	720727616	448628416	425797120	379652064
1433E_HUMAN	14-3-3 protein epsilon OS=Homo sapiens GN=YWHAE PE=1 SV=1	DNLTLWTSDMQGDGEEQNK				No	No	No	727.65155, 727.65216, 1090.974	2, 3	70.813	7808984064	8919888896	8043943936	8823708672	6782155264	6964557312	7833763840	7341757440	6295064576
1433E_HUMAN	14-3-3 protein epsilon OS=Homo sapiens GN=YWHAE PE=1 SV=1	DNLTLWTSDMQGDGEEQNKEALQDVEDENQ				No	No	No	1151.1626, 1151.1633	3	88.768	3387424000	3580523776	5437996032	3377688576	3316701184	3612008960	2683101440	2258803200	2003322112
1433E_HUMAN	14-3-3 protein epsilon OS=Homo sapiens GN=YWHAE PE=1 SV=1	DNLTLWTSDM[147.0354]QGDGEEQNK				No	No	No	732.983, 1098.9695, 1098.9713, 1098.974	0, 2, 3	63.194	746003136	891900416	580635456	906235840	628216256	650427136	779455168	785603456	797769984
1433E_HUMAN	14-3-3 protein epsilon OS=Homo sapiens GN=YWHAE PE=1 SV=1	DNLTLWTSDM[147.0354]QGDGEEQNKEALQDVEDENQ				No	No	No	1156.5	3	72.809	324084064	360225408	393769504	359646752	305460064	267824448	264311840	243749536	251844112
1433E_HUMAN	14-3-3 protein epsilon OS=Homo sapiens GN=YWHAE PE=1 SV=1	EAAENSLVAYK				No	No	No	597.804	2	46.876	56509308	59569548	58456896	47268128	49860772	59880504	52589960	59504876	58025048
1433E_HUMAN	14-3-3 protein epsilon OS=Homo sapiens GN=YWHAE PE=1 SV=1	EALQDVEDENQ				No	No	No	645.2789, 645.27893, 1289.5493	0, 1, 2	44.059	31976120320	30515286016	28537513984	33756080128	25691502592	25328758784	28799899648	31272630272	27814326272
1433E_HUMAN	14-3-3 protein epsilon OS=Homo sapiens GN=YWHAE PE=1 SV=1	HLIPAANTGESK				No	No	No	413.22287, 619.3304	2, 3	37.33	169493632	178309088	83867224	99652656	87103952	101646320	103018776	101125248	108572832
1433E_HUMAN	14-3-3 protein epsilon OS=Homo sapiens GN=YWHAE PE=1 SV=1	LIC[160.0307]C[160.0307]DILDVLDK				No	No	No	738.876	2	90.973	197976352	218468800	180589488	78662760	104663272	144269888	64271400	56899628	50868328
1433E_HUMAN	14-3-3 protein epsilon OS=Homo sapiens GN=YWHAE PE=1 SV=1	YLAEFATGNDR				No	No	No	628.8	2	53.698	976465728	980760256	634521088	964166144	644802752	740239488	828061952	842243200	830184064
1433E_HUMAN	14-3-3 protein epsilon OS=Homo sapiens GN=YWHAE PE=1 SV=1	YLAEFATGNDRK				No	No	No	462.234	3	47.1	98302176	91534968	84004160	68580624	75510568	77070136	82960272	75228584	73747696
1433F_HUMAN	14-3-3 protein eta OS=Homo sapiens GN=YWHAH PE=1 SV=4	AVTELNEPLSNEDR				No	No	No	793.887	2	52.006	57099332	69482016	58250848	67560016	42414848	62618012	51906428	54991244	57395132
1433F_HUMAN	14-3-3 protein eta OS=Homo sapiens GN=YWHAH PE=1 SV=4	DNLTLWTSDQQDEEAGEGN				No	No	No	1061.4452, 1061.447, 1061.4489	0, 2	71.403	383400768	429507328	422496160	486978400	378808928	327951712	450000576	395900384	321026528
1433F_HUMAN	14-3-3 protein eta OS=Homo sapiens GN=YWHAH PE=1 SV=4	ELETVC[160.0307]NDVLSLLDK				No	No	No	874.444	2	95.377	15342211	18881418	19611792	2462016	8.36546e+06	10136906	460050	856608	100549
1433G_HUMAN	14-3-3 protein gamma OS=Homo sapiens GN=YWHAG PE=1 SV=2	DNLTLWTSDQQDDDGGEGNN				No	No	No	731.9644, 731.9647, 731.96576, 1097.4442, 1097.447, 1097.4675	0, 2, 3	69.72	5315886080	6422161408	8631785472	7515680768	8845302784	6396426752	2634932224	9901741056	10600093696
1433G_HUMAN	14-3-3 protein gamma OS=Homo sapiens GN=YWHAG PE=1 SV=2	NC[160.0307]SETQYESK				No	No	No	623.25604, 623.25616	2	25.121	164981568	201479168	173948912	192623312	123036248	122531976	179431520	180102784	168932080
1433G_HUMAN	14-3-3 protein gamma OS=Homo sapiens GN=YWHAG PE=1 SV=2	NVTELNEPLSNEER				No	No	No	822.398	2	52.495	239039632	318568512	277336448	298911200	200791616	263318160	252585152	266946944	245485328
1433G_HUMAN	14-3-3 protein gamma OS=Homo sapiens GN=YWHAG PE=1 SV=2	TAFDDAIAELDTLNEDSYK				No	No	No	710.9963, 1065.9897	2, 3	93.233	117678264	97173856	105735144	45927056	67645736	57282828	38919024	39388404	30696684
1433G_HUMAN	14-3-3 protein gamma OS=Homo sapiens GN=YWHAG PE=1 SV=2	YLAEVATGEK				No	No	No	540.782	2	43.709	116969048	119180096	46603008	66210012	59813356	66372636	76439192	89146576	88573960
1433S_HUMAN	14-3-3 protein sigma OS=Homo sapiens GN=SFN PE=1 SV=1	DNLTLWTADNAGEEGGEAPQEPQS				No	No	No	843.7061, 1265.0549, 1265.0552, 1265.0563	2, 3	73.196	7020072448	7269656064	7777453568	8364644352	7022018560	6259010560	7207808512	7288536576	6847341056
1433S_HUMAN	14-3-3 protein sigma OS=Homo sapiens GN=SFN PE=1 SV=1	TTFDEAMADLHTLSEDSYK				No	No	No	725.324	3	84.117	15013504	14943548	26333572	3964055	8128069	12300106	6461223	4.46358e+06	5435982
1433T_HUMAN	14-3-3 protein theta OS=Homo sapiens GN=YWHAQ PE=1 SV=1	DNLTLWTSDSAGEEC[160.0307]DAAEGAEN				No	No	No	819.0007, 1227.9933, 1227.9955, 1227.9956, 1227.9957, 1227.996, 1227.9965, 1227.9966, 1227.9967	0, 2, 3	78.902	1077521536	1209659776	1385440256	1324951424	1159850624	1066793024	1010495168	1201424640	1158136704
1433T_HUMAN	14-3-3 protein theta OS=Homo sapiens GN=YWHAQ PE=1 SV=1	KQTIDNSQGAYQEAFDISK				No	No	No	715.017	3	58.056	79830144	105936352	74903672	86712416	71691896	55452324	73347032	64029404	67604176
1433T_HUMAN	14-3-3 protein theta OS=Homo sapiens GN=YWHAQ PE=1 SV=1	KQTIDNSQGAYQEAFDISKK				No	No	No	568.538	4	53.92	37315008	33926244	39495448	30070022	32185156	22373592	33572992	27367884	20517746
1433T_HUMAN	14-3-3 protein theta OS=Homo sapiens GN=YWHAQ PE=1 SV=1	QTIDNSQGAYQEAFDISK				No	No	No	672.3173, 1007.9726	2, 3	63.573	145211200	142867744	117175904	107469360	113994144	88785920	125895568	116405232	110720272
1433T_HUMAN	14-3-3 protein theta OS=Homo sapiens GN=YWHAQ PE=1 SV=1	QTIDNSQGAYQEAFDISKK				No	No	No	715.016	3	58.649	210127200	192855968	200441328	172913328	174106896	122152792	169371520	157402752	148844512
1433T_HUMAN	14-3-3 protein theta OS=Homo sapiens GN=YWHAQ PE=1 SV=1	SIC[160.0307]TTVLELLDK				No	No	No	696.377	2	96.791	5948761	11602272	8365144	2.1256e+06	6.25463e+06	5.9433e+06	708701	539200	563916
1433T_HUMAN	14-3-3 protein theta OS=Homo sapiens GN=YWHAQ PE=1 SV=1	TAFDEAIAELDTLNEDSYK				No	No	No	715.6675, 1072.9968	2, 3	94.769	282574944	204443872	264423120	101732592	157625312	139794336	76436976	75375616	62400812
1433Z_HUMAN	14-3-3 protein zeta/delta OS=Homo sapiens GN=YWHAZ PE=1 SV=1	DIC[160.0307]NDVLSLLEK				No	No	No	709.864	2	98.054	132144904	166007136	203808464	53936120	86343560	114116384	39795860	29238594	19035572
1433Z_HUMAN	14-3-3 protein zeta/delta OS=Homo sapiens GN=YWHAZ PE=1 SV=1	DNLTLWTSDTQGDEAEAGEGGEN				No	No	No	803.6671, 803.668, 803.6686, 803.6691, 803.66943, 803.66956, 803.6703, 803.6704, 803.6706, 803.67065, 803.6707, 803.6709, 803.671, 803.67114, 803.67126, 803.6713, 803.6717, 803.6718, 803.672, 803.6721, 803.67255, 1204.6359, 1204.997, 1204.9988, 1204.9996, 1205.0012, 1205.0015, 1205.0016, 1205.0018, 1205.0021, 1205.0024, 1205.0029, 1205.0035, 1205.0046, 1205.0056, 1205.0059, 1205.0079	0, 2, 3, 6	82.764	10456053760	11081592832	12512710656	12782795776	12379332608	10440779776	8977473536	12270782464	12813273088
1433Z_HUMAN	14-3-3 protein zeta/delta OS=Homo sapiens GN=YWHAZ PE=1 SV=1	EM[147.0354]QPTHPIR				No	No	No	375.522	3	26.304	21776074	17046104	7508221	5494851	8570224	9540619	10893031	8524430	6.83263e+06
1433Z_HUMAN	14-3-3 protein zeta/delta OS=Homo sapiens GN=YWHAZ PE=1 SV=1	FLIPNASQAESKVFYLK				No	No	No	652.361	3	82.027	148260768	109041408	43769660	50030020	36975036	34922980	19820390	19274304	16380550
1433Z_HUMAN	14-3-3 protein zeta/delta OS=Homo sapiens GN=YWHAZ PE=1 SV=1	GIVDQSQQAYQEAFEISK				No	No	No	681.00037, 681.0007, 681.0011, 681.00116, 681.00134, 1020.9967, 1020.9977, 1020.9984	0, 2, 3	74.893	5238582272	4493920256	4902396416	3736112896	4400501760	3223898112	3542537984	3255872000	3009775360
1433Z_HUMAN	14-3-3 protein zeta/delta OS=Homo sapiens GN=YWHAZ PE=1 SV=1	GIVDQSQQAYQEAFEISKK				No	No	No	543.0267, 723.69977	3, 4	70.405	2433946880	2343987968	3139709440	1958801664	2228988928	1999933952	1784758016	1669269760	1497522688
1433Z_HUMAN	14-3-3 protein zeta/delta OS=Homo sapiens GN=YWHAZ PE=1 SV=1	KGIVDQSQQAYQEAFEISK				No	No	No	1085.05	2	67.803	24582168	18212416	21447912	8717702	15494942	12248604	7438864	9075481	6.96814e+06
1433Z_HUMAN	14-3-3 protein zeta/delta OS=Homo sapiens GN=YWHAZ PE=1 SV=1	LAEQAER				No	No	No	408.714	2	22.505	41090004	51483036	69030984	32486568	48698588	11871826	47980040	102024096	118495024
1433Z_HUMAN	14-3-3 protein zeta/delta OS=Homo sapiens GN=YWHAZ PE=1 SV=1	NLLSVAYK				No	No	No	454.266	2	60.153	73732792	90071328	26466258	25295558	38417404	61637304	52709084	47637296	45251700
1433Z_HUMAN	14-3-3 protein zeta/delta OS=Homo sapiens GN=YWHAZ PE=1 SV=1	SVTEQGAELSNEER				No	No	No	774.86	2	39.133	679035584	744200960	635900160	652795456	499368768	582826624	642452800	605396032	557842048
1433Z_HUMAN	14-3-3 protein zeta/delta OS=Homo sapiens GN=YWHAZ PE=1 SV=1	TAFDEAIAELDTLSEESYK				No	No	No	711.3361, 1066.5	2, 3	101.334	2034507776	1241649792	1922232832	413172128	1097078656	878360256	352389888	315317952	240361920
1433Z_HUMAN	14-3-3 protein zeta/delta OS=Homo sapiens GN=YWHAZ PE=1 SV=1	YLAEVAAGDDK				No	No	No	576.282	2	43.632	416694528	416965056	214850544	340747104	248038800	288202752	329764256	346612800	313762976
1433Z_HUMAN	14-3-3 protein zeta/delta OS=Homo sapiens GN=YWHAZ PE=1 SV=1	YLAEVAAGDDKK				No	No	No	427.2226, 640.32983	2, 3	38.379	237626544	257403072	189830144	157463344	165148080	178448384	203676384	170362496	191699664
1C05_HUMAN	HLA class I histocompatibility antigen, Cw-5 alpha chain OS=Homo sapiens GN=HLA-C PE=2 SV=1	DGEDQTQDTELVETRPAGDGTFQK				No	No	No	879.736	3	53.113	856170560	976859200	850592256	1047359680	680143104	895847744	833606528	849517888	802163328
1C05_HUMAN	HLA class I histocompatibility antigen, Cw-5 alpha chain OS=Homo sapiens GN=HLA-C PE=2 SV=1	GGSC[160.0307]SQAASSNSAQGSDESLIAC[160.0307]K				No	No	No	791.341	3	43.986	54006756	76302800	43914460	67958544	50267432	52536992	68298872	75435288	61479128
2A5D_HUMAN	Serine/threonine-protein phosphatase 2A 56 kDa regulatory subunit delta isoform OS=Homo sapiens GN=PPP2R5D PE=1 SV=1	DGGGENTEEAQPQPQPQPQPQAQSQPPSSNK				No	No	No	814.87366, 1086.1627	3, 4	37.791	1587342848	1191358592	1416612736	1440706048	1116910464	1085183104	1425445504	1305112448	726203008
2AAA_HUMAN	Serine/threonine-protein phosphatase 2A 65 kDa regulatory subunit A alpha isoform OS=Homo sapiens GN=PPP2R1A PE=1 SV=4	LNIISNLDC[160.0307]VNEVIGIR				No	No	No	648.0167, 971.526	2, 3	96.615	184929584	207769952	213377824	22407048	127834288	102595120	14592966	2346973	227614
2AAA_HUMAN	Serine/threonine-protein phosphatase 2A 65 kDa regulatory subunit A alpha isoform OS=Homo sapiens GN=PPP2R1A PE=1 SV=4	NEDVQLR				No	No	No	437.225	2	34.069	14952251	28830650	27342934	22222344	18563100	27210180	27870622	26168456	25538856
2ABA_HUMAN	Serine/threonine-protein phosphatase 2A 55 kDa regulatory subunit B alpha isoform OS=Homo sapiens GN=PPP2R2A PE=1 SV=1	NAAQFLLSTNDK				No	No	No	661.342	2	62.704	54006728	89947744	71473608	91189024	45980260	76951608	59547728	59029984	60768088
2ABA_HUMAN	Serine/threonine-protein phosphatase 2A 55 kDa regulatory subunit B alpha isoform OS=Homo sapiens GN=PPP2R2A PE=1 SV=1	VVIFQQEQENK				No	No	No	681.358	2	50.464	97742760	148543552	120824560	138653760	93284368	117770360	119712520	116662264	114076312
4F2_HUMAN	4F2 cell-surface antigen heavy chain OS=Homo sapiens GN=SLC3A2 PE=1 SV=3	ADLLLSTQPGR				No	No	No	585.828	2	57.803	7.87113e+06	9179870	4.54432e+06	1409362	7281304	7.76302e+06	3.70495e+06	5146719	6.45585e+06
4F2_HUMAN	4F2 cell-surface antigen heavy chain OS=Homo sapiens GN=SLC3A2 PE=1 SV=3	ADLLLSTQPGREEGSPLELER				No	No	No	770.737	3	73.146	591620480	544668864	254153584	167335040	276084544	304787328	204136016	218355760	227091296
4F2_HUMAN	4F2 cell-surface antigen heavy chain OS=Homo sapiens GN=SLC3A2 PE=1 SV=3	DASSFLAEWQNITK				No	No	No	805.397	2	93.107	4618190	7.44458e+06	9533033	6.48724e+06	6233188	5145614	5.034e+06	4549757	4165991
4F2_HUMAN	4F2 cell-surface antigen heavy chain OS=Homo sapiens GN=SLC3A2 PE=1 SV=3	DDVAQTDLLQIDPNFGSK				No	No	No	659.32587, 988.4846	2, 3	81.276	994674368	1218793984	936528768	1127540608	690671744	855035584	753549056	679976128	631758784
4F2_HUMAN	4F2 cell-surface antigen heavy chain OS=Homo sapiens GN=SLC3A2 PE=1 SV=3	DDVAQTDLLQIDPNFGSKEDFDSLLQSAK				No	No	No	1070.52	3	95.26	197577008	228944752	293395488	55201816	96143032	147921904	23190558	15450135	8612160
4F2_HUMAN	4F2 cell-surface antigen heavy chain OS=Homo sapiens GN=SLC3A2 PE=1 SV=3	DLLLTSSYLSDSGSTGEHTK				No	No	No	704.342	3	69.002	1444269056	1416526848	1453544704	984180160	1252875392	927377664	1070070144	969636928	933028288
4F2_HUMAN	4F2 cell-surface antigen heavy chain OS=Homo sapiens GN=SLC3A2 PE=1 SV=3	EDFDSLLQSAK				No	No	No	626.807	2	69.758	95084832	101090176	66938252	74652856	56116616	80538408	68249688	83720936	89077024
4F2_HUMAN	4F2 cell-surface antigen heavy chain OS=Homo sapiens GN=SLC3A2 PE=1 SV=3	EEGSPLELER				No	No	No	579.786	2	51.71	61720572	64425736	50870540	38430932	53298144	50326004	48689544	54360264	51726544
4F2_HUMAN	4F2 cell-surface antigen heavy chain OS=Homo sapiens GN=SLC3A2 PE=1 SV=3	EVELNELEPEKQPMNAASGAAMSLAGAEK				No	No	No	1005.49	3	76.346	76658936	102097136	101356856	63402740	61912460	71664544	35120544	41353632	42743164
4F2_HUMAN	4F2 cell-surface antigen heavy chain OS=Homo sapiens GN=SLC3A2 PE=1 SV=3	FTGLSKEELLK				No	No	No	422.243	3	57.34	178677872	118771128	107787816	30837556	107066976	109074232	96905984	96364216	93815960
4F2_HUMAN	4F2 cell-surface antigen heavy chain OS=Homo sapiens GN=SLC3A2 PE=1 SV=3	GENSWFSTQVDTVATK				No	No	No	590.61633, 885.4206, 885.423	2, 3	69.648	1863879424	1797575168	2070173184	1312412416	1670187776	1301075584	1502213504	1390343424	1336480512
4F2_HUMAN	4F2 cell-surface antigen heavy chain OS=Homo sapiens GN=SLC3A2 PE=1 SV=3	GQSEDPGSLLSLFR				No	No	No	753.384	2	92.193	240544512	256031104	105416768	59820484	108204616	122874440	96216480	91130992	84140576
4F2_HUMAN	4F2 cell-surface antigen heavy chain OS=Homo sapiens GN=SLC3A2 PE=1 SV=3	GQSEDPGSLLSLFRR				No	No	No	554.626	3	83.662	175302992	167469728	40226072	23993338	59661480	68739128	42792872	39650800	37951748
4F2_HUMAN	4F2 cell-surface antigen heavy chain OS=Homo sapiens GN=SLC3A2 PE=1 SV=3	IGDLQAFQGHGAGNLAGLK				No	No	No	623	3	67.636	211928768	225458272	136191440	86688792	152864848	152104800	120812896	95287712	96787424
4F2_HUMAN	4F2 cell-surface antigen heavy chain OS=Homo sapiens GN=SLC3A2 PE=1 SV=3	LDYLSSLKVK				No	No	No	389.233	3	63.418	38284796	37650192	5702632	1704323	10794036	11288096	11452028	9183830	10546089
4F2_HUMAN	4F2 cell-surface antigen heavy chain OS=Homo sapiens GN=SLC3A2 PE=1 SV=3	LKLEPHEGLLLR				No	No	No	473.289	3	61.049	45816748	55693816	5218833	10635621	7029234	20304334	10025448	4712599	4.7334e+06
4F2_HUMAN	4F2 cell-surface antigen heavy chain OS=Homo sapiens GN=SLC3A2 PE=1 SV=3	LLTSFLPAQLLR				No	No	No	686.422	2	99.376	22681740	26708706	8.29739e+06	311465	7573177	19392908	2361324	911956	1.3862e+06
4F2_HUMAN	4F2 cell-surface antigen heavy chain OS=Homo sapiens GN=SLC3A2 PE=1 SV=3	NQKDDVAQTDLLQIDPNFGSK				No	No	No	782.725	3	74.005	822788032	1140049920	1051536768	1063295168	656709824	911135168	650563840	610085760	606326016
4F2_HUMAN	4F2 cell-surface antigen heavy chain OS=Homo sapiens GN=SLC3A2 PE=1 SV=3	NQKDDVAQTDLLQIDPNFGSKEDFDSLLQSAK				No	No	No	895.692	4	89.704	196930896	239065664	273587840	86649560	108813304	142596208	27325942	14657071	8.21491e+06
4F2_HUMAN	4F2 cell-surface antigen heavy chain OS=Homo sapiens GN=SLC3A2 PE=1 SV=3	VAEDEAEAAAAAK				No	No	No	623.3	2	35.696	186921296	208603632	169629328	134769280	158183664	172136016	166667008	196570080	148089568
4F2_HUMAN	4F2 cell-surface antigen heavy chain OS=Homo sapiens GN=SLC3A2 PE=1 SV=3	VILDLTPNYR				No	No	No	602.341	2	69.538	63027004	73678400	18489272	2740606	16038553	30452236	25800824	24394000	34604440
68MP_HUMAN	6.8 kDa mitochondrial proteolipid OS=Homo sapiens GN=MP68 PE=1 SV=1	MLQSIIK				No	No	No	416.752	2	55.744	48672884	26067956	27259016	1.33345e+06	14872087	21911616	20977012	20930804	21323590
6PGD_HUMAN	6-phosphogluconate dehydrogenase, decarboxylating OS=Homo sapiens GN=PGD PE=1 SV=3	GILFVGSGVSGGEEGAR				No	No	No	796.408	2	68.978	127619296	188779328	162565888	100262688	120964688	111907800	126445928	120296752	116560048
6PGL_HUMAN	6-phosphogluconolactonase OS=Homo sapiens GN=PGLS PE=1 SV=2	LLTVPFEK				No	No	No	473.784	2	68.986	35129672	49010244	22032956	3827453	16309869	20337012	23290098	23111892	22071494
A4_HUMAN	Amyloid beta A4 protein OS=Homo sapiens GN=APP PE=1 SV=3	TTSIATTTTTTTESVEEVVR				No	No	No	709.693	3	68.114	39091476	25015838	34189332	32623926	52384652	45574032	33384844	35400072	44680580
AAAT_HUMAN	Neutral amino acid transporter B(0) OS=Homo sapiens GN=SLC1A5 PE=1 SV=2	C[160.0307]VEENNGVAK				No	No	No	560.258	2	24.626	97469224	74132744	80178472	94070504	60855912	70399208	70474712	104359384	99052736
AAK1_HUMAN	AP2-associated protein kinase 1 OS=Homo sapiens GN=AAK1 PE=1 SV=2	QPQAPPTPQQTPSTQAQGLPAQAQATPQHQQQLFLK				No	No	No	973.256	4	64.158	94207424	103317952	48400772	77205072	7630514	70618216	21744640	14431571	10608027
AATC_HUMAN	Aspartate aminotransferase, cytoplasmic OS=Homo sapiens GN=GOT1 PE=1 SV=3	IGADFLAR				No	No	No	431.743	2	59.952	82590480	86907712	19135048	9617683	18344618	43679692	41640728	42237144	35184472
AATC_HUMAN	Aspartate aminotransferase, cytoplasmic OS=Homo sapiens GN=GOT1 PE=1 SV=3	LALGDDSPALKEK				No	No	No	452.917	3	49.457	39591116	37781028	7.2971e+06	9494085	7763636	15150302	13507697	16467806	15461125
AATC_HUMAN	Aspartate aminotransferase, cytoplasmic OS=Homo sapiens GN=GOT1 PE=1 SV=3	NLDYVATSIHEAVTKIQ				No	No	No	634.671	3	81.689	29700018	29765674	6.26029e+06	1.70259e+06	4825317	10725174	1.95729e+06	430234	732806
AATC_HUMAN	Aspartate aminotransferase, cytoplasmic OS=Homo sapiens GN=GOT1 PE=1 SV=3	TDDC[160.0307]HPWVLPVVK				No	No	No	522.598	3	72.594	64630248	57187004	19326880	14228030	19872864	30807738	22948686	26417564	22141410
AATC_HUMAN	Aspartate aminotransferase, cytoplasmic OS=Homo sapiens GN=GOT1 PE=1 SV=3	VGGVQSLGGTGALR				No	No	No	636.357	2	53.308	43815000	47819628	9995339	2.75991e+06	5140922	25845280	26540868	27376220	23810716
AATM_HUMAN	Aspartate aminotransferase, mitochondrial OS=Homo sapiens GN=GOT2 PE=1 SV=2	FVTVQTISGTGALR				No	No	No	725.408	2	67.277	59705352	69273112	14061849	11919782	12894121	33997104	32521354	21617390	22765784
AATM_HUMAN	Aspartate aminotransferase, mitochondrial OS=Homo sapiens GN=GOT2 PE=1 SV=2	IAAAILNTPDLR				No	No	No	634.372	2	69.603	21069010	39832688	12105637	852996	6735450	62052188	9372605	14404852	12875656
AATM_HUMAN	Aspartate aminotransferase, mitochondrial OS=Homo sapiens GN=GOT2 PE=1 SV=2	ILIRPMYSNPPLNGAR				No	No	No	604.67	3	65.51	126371752	124594448	34518472	15122577	50871312	152866880	50553404	43545164	40157468
AATM_HUMAN	Aspartate aminotransferase, mitochondrial OS=Homo sapiens GN=GOT2 PE=1 SV=2	KAEAQIAAK				No	No	No	465.274	2	23.571	8809478	48767604	20855408	7203482	26243040	4514394	43609480	22407714	40644520
AATM_HUMAN	Aspartate aminotransferase, mitochondrial OS=Homo sapiens GN=GOT2 PE=1 SV=2	NMGLYGER				No	No	No	470.222	2	43.546	31466922	27755848	4.32256e+06	6024674	1.87087e+06	23235592	15426002	7568331	9602965
AATM_HUMAN	Aspartate aminotransferase, mitochondrial OS=Homo sapiens GN=GOT2 PE=1 SV=2	TC[160.0307]GFDFTGAVEDISK				No	No	No	823.873	2	78.784	56240156	72230632	11591048	35185548	2.70288e+06	2.67753e+06	22832052	20245568	17454386
ABCBB_HUMAN	Bile salt export pump OS=Homo sapiens GN=ABCB11 PE=1 SV=1	ILLLDEATSALDTESEK				No	No	No	924.48016, 924.48114	0, 2	86.516	10359665	18568054	18775614	5858104	10031851	10132567	7.34678e+06	3904291	5.84753e+06
ABCD3_HUMAN	ATP-binding cassette sub-family D member 3 OS=Homo sapiens GN=ABCD3 PE=1 SV=1	MGNLDNR				No	No	No	410.193	2	27.948	31852060	21820320	26604630	25987064	17240184	1.01804e+06	12375090	24528186	19732628
ABCE1_HUMAN	ATP-binding cassette sub-family E member 1 OS=Homo sapiens GN=ABCE1 PE=1 SV=1	NVEDLSGGELQR				No	No	No	658.826	2	48.063	24859528	23307816	24526932	22158748	16556432	26793668	20563978	24195328	20955560
ABCF1_HUMAN	ATP-binding cassette sub-family F member 1 OS=Homo sapiens GN=ABCF1 PE=1 SV=2	AANAAENDFSVSQAEMSSR				No	No	No	992.938	2	54.874	4859588	8489105	9447771	2.84918e+06	6.04256e+06	4.05116e+06	10096651	4624192	9259062
ABCF1_HUMAN	ATP-binding cassette sub-family F member 1 OS=Homo sapiens GN=ABCF1 PE=1 SV=2	FAALDNEEEDKEEEIIK				No	No	No	674.657	3	60.311	53227900	51442396	63580604	37534176	60707060	37713056	44150672	45614328	44248880
ABCF1_HUMAN	ATP-binding cassette sub-family F member 1 OS=Homo sapiens GN=ABCF1 PE=1 SV=2	NQDEESQEAPELLK				No	No	No	815.384	2	52.001	83905528	120245360	100107784	119006232	75813680	96896848	100975528	107763136	98885048
ABHDA_HUMAN	Abhydrolase domain-containing protein 10, mitochondrial OS=Homo sapiens GN=ABHD10 PE=1 SV=1	FDYSGVGSSDGNSEESTLGK				No	No	No	1018.44	2	53.903	1.39209e+06	6505596	3983388	4.1719e+06	2528577	4396818	5656510	3.49626e+06	2710235
ABHDA_HUMAN	Abhydrolase domain-containing protein 10, mitochondrial OS=Homo sapiens GN=ABHD10 PE=1 SV=1	VVALIGVATAADTLVTK				No	No	No	547.9983, 821.4935	2, 3	91.308	161878656	172554496	163467488	41000564	95755120	110747576	41150036	23543524	12690467
ABI1_HUMAN	Abl interactor 1 OS=Homo sapiens GN=ABI1 PE=1 SV=4	NDDGWYEGVC[160.0307]NR				No	No	No	742.797	2	52.364	54802976	57423040	48959200	57526848	41783272	46521992	44419280	51926476	45179768
ACAP2_HUMAN	ARFGAP with coiled-coil, ANK repeat and PH domain-containing protein 2 OS=Homo sapiens GN=ACAP2 PE=1 SV=3	SNDSGIQQSSDDGR				No	No	No	733.311	2	25.146	51033864	62933756	52152384	59360008	36085544	40273100	54818720	58709320	49007640
ACINU_HUMAN	Apoptotic chromatin condensation inducer in the nucleus OS=Homo sapiens GN=ACIN1 PE=1 SV=1	KC[160.0307]EAEEAEPPAATQPQTSETQTSHLPESER				No	No	No	835.383	4	44.415	68433072	67893088	44642236	64103060	24676194	40599984	35275140	54488740	31910306
ACINU_HUMAN	Apoptotic chromatin condensation inducer in the nucleus OS=Homo sapiens GN=ACIN1 PE=1 SV=1	LSEGSQPAEEEEDQETPSR				No	No	No	1059.46	2	36.997	8000146	5766855	4064739	12545280	643594	15062376	14119133	8091294	5183020
ACINU_HUMAN	Apoptotic chromatin condensation inducer in the nucleus OS=Homo sapiens GN=ACIN1 PE=1 SV=1	SHC[160.0307]FVTYSTVEEAVATR				No	No	No	652.976	3	66.595	34205624	35149060	36384848	17975278	32526254	26216634	20338984	11640289	6.20133e+06
ACL6A_HUMAN	Actin-like protein 6A OS=Homo sapiens GN=ACTL6A PE=1 SV=1	NGMVEDWDSFQAILDHTYK				No	No	No	757.014	3	95.443	10524223	3.27356e+06	7639605	429969	3364245	1509496	307866	311263	28985.3
ACLY_HUMAN	ATP-citrate synthase OS=Homo sapiens GN=ACLY PE=1 SV=3	LTLLNPK				No	No	No	399.758	2	54.988	110920736	62668088	47074712	30412054	65641268	66727432	56441036	64723260	64222688
ACLY_HUMAN	ATP-citrate synthase OS=Homo sapiens GN=ACLY PE=1 SV=3	SAYDSTMETMNYAQIR				No	No	No	940.913	2	65.36	21418186	24918754	12825192	11543341	17536312	15082058	18148704	16335020	17009364
ACLY_HUMAN	ATP-citrate synthase OS=Homo sapiens GN=ACLY PE=1 SV=3	TIAIIAEGIPEALTR				No	No	No	523.3073, 784.45703	2, 3	89.236	113457128	97826008	61894564	20535420	45404884	60982292	22078772	22788320	16976808
ACOD_HUMAN	Acyl-CoA desaturase OS=Homo sapiens GN=SCD PE=1 SV=2	PAHLLQDDISSSYTTTTTITAPPSR				No	No	No	891.7845, 891.7851, 891.78644	3	67.354	705894336	409893824	541400512	169212608	402293824	348193184	126493896	52224316	30821688
ACON_HUMAN	Aconitate hydratase, mitochondrial OS=Homo sapiens GN=ACO2 PE=1 SV=2	DSSGQHVDVSPTSQR				No	No	No	533.91693, 800.372	2, 3	32.414	64760044	106660664	56688628	83466480	43217732	94270008	71530616	85067944	61585308
ACON_HUMAN	Aconitate hydratase, mitochondrial OS=Homo sapiens GN=ACO2 PE=1 SV=2	GHLDNISNNLLIGAINIENGK				No	No	No	740.398	3	84.642	28752136	26660086	23305954	3033443	13526710	12119682	2.26728e+06	398444	0
ACON_HUMAN	Aconitate hydratase, mitochondrial OS=Homo sapiens GN=ACO2 PE=1 SV=2	NAVTQEFGPVPDTAR				No	No	No	801.4	2	59.372	9117716	12962582	12309781	8805902	6223356	8369711	5692949	8444946	8396761
ACON_HUMAN	Aconitate hydratase, mitochondrial OS=Homo sapiens GN=ACO2 PE=1 SV=2	WVVIGDENYGEGSSR				No	No	No	834.384	2	64.66	32790160	28983436	25754448	21165708	26226726	19310008	21923178	21022260	21377488
ACPH_HUMAN	Acylamino-acid-releasing enzyme OS=Homo sapiens GN=APEH PE=1 SV=4	ALDVSASDDEIAR				No	No	No	681.331	2	51.182	295067264	235644048	102535768	104880568	135658400	164013632	180193120	184479392	163203808
ACPH_HUMAN	Acylamino-acid-releasing enzyme OS=Homo sapiens GN=APEH PE=1 SV=4	QVLLSEPEEAAALYR				No	No	No	563.63403, 844.9474	2, 3	73.592	336297792	231253440	102765696	80973816	126380768	156654144	139529248	136631200	144762496
ACPH_HUMAN	Acylamino-acid-releasing enzyme OS=Homo sapiens GN=APEH PE=1 SV=4	SFNLSALEK				No	No	No	504.772	2	66.105	183498144	128372480	59666800	34778756	89664040	82955344	82955528	80316448	75152120
ACPH_HUMAN	Acylamino-acid-releasing enzyme OS=Homo sapiens GN=APEH PE=1 SV=4	TVHTEWTQR				No	No	No	386.528	3	35.373	8625261	21380192	2.69148e+06	384668	5777897	11997680	12532007	10319705	6082819
ACSL3_HUMAN	Long-chain-fatty-acid--CoA ligase 3 OS=Homo sapiens GN=ACSL3 PE=1 SV=3	EVLNEEDEVQPNGK				No	No	No	800.379	2	42.99	16827196	19495702	16585160	25098622	16618182	13423360	19747496	13580712	15171316
ACSL3_HUMAN	Long-chain-fatty-acid--CoA ligase 3 OS=Homo sapiens GN=ACSL3 PE=1 SV=3	GTWEELC[160.0307]NSC[160.0307]EMENEVLK				No	No	No	743.314	3	74.824	28894756	21057786	30792574	16835420	27182166	16110123	21784160	20866438	21007476
ACTA_HUMAN	Actin, aortic smooth muscle OS=Homo sapiens GN=ACTA2 PE=1 SV=1	YPIEHGIITNWDDMEK				No	No	No	654.309	3	69.221	811670528	950323712	851918912	512271808	637734912	747982592	450019296	397192416	359257984
ACTA_HUMAN	Actin, aortic smooth muscle OS=Homo sapiens GN=ACTA2 PE=1 SV=1	YPIEHGIITNWDDM[147.0354]EK				No	No	No	659.641	3	62.839	95322904	127317792	100086448	74388384	92441296	88026864	73274112	65295536	64412584
ACTB_HUMAN	Actin, cytoplasmic 1 OS=Homo sapiens GN=ACTB PE=1 SV=1	AGFAGDDAPR				No	No	No	488.728	2	36.122	1855397248	2380444672	2286892800	1669300992	1954690176	2256786176	1920225664	2260871168	1984987904
ACTB_HUMAN	Actin, cytoplasmic 1 OS=Homo sapiens GN=ACTB PE=1 SV=1	AVFPSIVGRPR				No	No	No	400.24026, 599.85754	2, 3	60.251	803145088	503502848	138570464	141874976	225453936	493865696	299129536	288089984	250912896
ACTB_HUMAN	Actin, cytoplasmic 1 OS=Homo sapiens GN=ACTB PE=1 SV=1	C[160.0307]DVDIR				No	No	No	389.182	2	33.86	732986880	925917376	916449920	656185472	663848448	861127936	734357568	947241664	757286208
ACTB_HUMAN	Actin, cytoplasmic 1 OS=Homo sapiens GN=ACTB PE=1 SV=1	C[160.0307]PEALFQPSFLGMESC[160.0307]GIHETTFNSIMK				No	No	No	808.62195, 1077.8217, 1077.8251, 1077.8254, 1077.8258, 1077.8274, 1077.8291	3, 4	97.573	3221547776	1034853312	1332837888	241701200	532622688	446511296	247101584	159577456	94261856
ACTB_HUMAN	Actin, cytoplasmic 1 OS=Homo sapiens GN=ACTB PE=1 SV=1	C[160.0307]PEALFQPSFLGMESC[160.0307]GIHETTFNSIM[147.0354]K				No	No	No	812.6186, 812.61945, 1083.1584	0, 3, 4	90.513	587707072	313760960	285155968	53902328	128511744	100862240	48762404	22028570	17712246
ACTB_HUMAN	Actin, cytoplasmic 1 OS=Homo sapiens GN=ACTB PE=1 SV=1	C[160.0307]PEALFQPSFLGM[147.0354]ESC[160.0307]GIHETTFNSIMK				No	No	No	1083.16	3	90.994	572806720	328755520	278831648	58081732	131652968	108554552	64296172	33562092	24509804
ACTB_HUMAN	Actin, cytoplasmic 1 OS=Homo sapiens GN=ACTB PE=1 SV=1	DLYANTVLSGGTTMYPGIADR				No	No	No	739.029, 1108.0402	2, 3	81.323	489003392	553925120	659158272	209107840	374334944	366227680	216362336	157318288	116967488
ACTB_HUMAN	Actin, cytoplasmic 1 OS=Homo sapiens GN=ACTB PE=1 SV=1	DSYVGDEAQSK				No	No	No	599.765	2	30.709	13929237504	16168079360	13414150144	17291689984	10908960768	16040896512	14491717632	16783370240	15358536704
ACTB_HUMAN	Actin, cytoplasmic 1 OS=Homo sapiens GN=ACTB PE=1 SV=1	DSYVGDEAQSKR				No	No	No	677.816	2	29.694	184441952	270587520	305545120	298797664	172443024	306366336	270227968	244259360	298265088
ACTB_HUMAN	Actin, cytoplasmic 1 OS=Homo sapiens GN=ACTB PE=1 SV=1	EITALAPSTMK				No	No	No	581.314	2	55.736	302428192	341264800	288126944	152286192	255428528	309756448	270059136	271588320	269914592
ACTB_HUMAN	Actin, cytoplasmic 1 OS=Homo sapiens GN=ACTB PE=1 SV=1	EITALAPSTM[147.0354]K				No	No	No	589.311	2	46.937	82840392	119905416	78807976	58523248	84504696	102624752	96629736	98241320	95245040
ACTB_HUMAN	Actin, cytoplasmic 1 OS=Homo sapiens GN=ACTB PE=1 SV=1	EKLC[160.0307]YVALDFEQEMATAASSSSLEK				No	No	No	936.44257, 936.4429, 936.4432, 936.4444, 936.44556	0, 3	95.744	982750784	547939904	916818752	252887504	529048192	366905504	164058896	144713936	168416896
ACTB_HUMAN	Actin, cytoplasmic 1 OS=Homo sapiens GN=ACTB PE=1 SV=1	GYSFTTTAER				No	No	No	566.768	2	45.804	608307072	693749184	621504320	429087296	595032256	760609152	618244288	622330240	602962240
ACTB_HUMAN	Actin, cytoplasmic 1 OS=Homo sapiens GN=ACTB PE=1 SV=1	GYSFTTTAEREIVR				No	No	No	543.9466, 815.4166	2, 3	60.141	362678432	366346336	182897904	164135568	202131280	346211776	231971024	218731488	206555744
ACTB_HUMAN	Actin, cytoplasmic 1 OS=Homo sapiens GN=ACTB PE=1 SV=1	HQGVMVGMGQK				No	No	No	586.29	2	38.29	97689208	168453168	86982032	55608124	62843112	81084960	89050776	75624200	81997192
ACTB_HUMAN	Actin, cytoplasmic 1 OS=Homo sapiens GN=ACTB PE=1 SV=1	HQGVM[147.0354]VGMGQK				No	No	No	396.527	3	32.987	5798805	18343072	10625470	8348910	11843634	3190736	9673585	14878988	11512039
ACTB_HUMAN	Actin, cytoplasmic 1 OS=Homo sapiens GN=ACTB PE=1 SV=1	IIAPPER				No	No	No	398.24	2	40.046	3303530752	3564769792	2525326592	1676004608	2515270912	2489192960	2533879808	2372245760	2305319680
ACTB_HUMAN	Actin, cytoplasmic 1 OS=Homo sapiens GN=ACTB PE=1 SV=1	IIAPPERK				No	No	No	462.287	2	33.623	407315552	472460192	297189120	228637328	312908992	471228288	290391616	425471328	382766048
ACTB_HUMAN	Actin, cytoplasmic 1 OS=Homo sapiens GN=ACTB PE=1 SV=1	ILTERGYSFTTTAER				No	No	No	582.301	3	54.442	41203372	44492452	22098366	21024794	30387704	37411856	30081946	25843310	22430906
ACTB_HUMAN	Actin, cytoplasmic 1 OS=Homo sapiens GN=ACTB PE=1 SV=1	KDLYANTVLSGGTTMYPGIADR				No	No	No	781.728	3	72.411	1081911552	1139046656	1206994304	594662656	874260864	783613952	576016256	484685312	445074208
ACTB_HUMAN	Actin, cytoplasmic 1 OS=Homo sapiens GN=ACTB PE=1 SV=1	KDLYANTVLSGGTTM[147.0354]YPGIADR				No	No	No	787.059	3	66.755	214828384	289268192	178812144	135018576	177932448	147892384	132667632	143817328	119517792
ACTB_HUMAN	Actin, cytoplasmic 1 OS=Homo sapiens GN=ACTB PE=1 SV=1	LC[160.0307]YVALDFEQEMATAASSSSLEK				No	No	No	638.29846, 638.2991, 850.7267, 850.7288, 850.7294, 850.7296, 850.7299, 850.73004, 850.73035, 850.7305, 850.7307, 850.7312, 850.73206, 1275.5889, 1275.5898, 1275.5906, 1275.5907, 1275.5918, 1275.5936, 1275.5974	0, 2, 3, 4	101.094	16328689664	11138249728	13944631296	4287872256	9451551744	7416506880	2892536320	2703322880	2286254080
ACTB_HUMAN	Actin, cytoplasmic 1 OS=Homo sapiens GN=ACTB PE=1 SV=1	LC[160.0307]YVALDFEQEM[147.0354]ATAASSSSLEK				No	No	No	856.05743, 856.0578, 856.0586, 856.0598, 856.06, 856.0609, 856.06116, 856.062, 856.0622, 856.0623, 856.0624, 856.0627, 856.06396, 1283.5898	0, 2, 3	90.205	1446184704	1423015552	1138440064	500935744	913731392	701394944	495634624	347960608	245942256
ACTB_HUMAN	Actin, cytoplasmic 1 OS=Homo sapiens GN=ACTB PE=1 SV=1	QEYDESGPSIVHR				No	No	No	506.2393, 758.8555	2, 3	42.051	3403443968	2860158464	2427843328	2237021184	2351438848	2465624576	2674161152	2559038464	2437453824
ACTB_HUMAN	Actin, cytoplasmic 1 OS=Homo sapiens GN=ACTB PE=1 SV=1	SYELPDGQVITIGNER				No	No	No	597.6361, 895.9503	2, 3	74.602	2563785472	2969920768	2944255744	2232007936	2285080064	2493305344	1874424448	1958090112	1933949184
ACTB_HUMAN	Actin, cytoplasmic 1 OS=Homo sapiens GN=ACTB PE=1 SV=1	TTGIVMDSGDGVTHTVPIYEGYALPHAILR				No	No	No	796.65967, 1061.8778	3, 4	85.723	340303808	311064576	251994720	36993584	119820208	136957728	35366536	23011682	15200029
ACTB_HUMAN	Actin, cytoplasmic 1 OS=Homo sapiens GN=ACTB PE=1 SV=1	VAPEEHPVLLTEAPLNPK				No	No	No	652.027	3	67.249	3671258624	4292936192	3723324160	2432558848	3278169088	3842816256	2628127232	2605145344	2655625984
ACTN1_HUMAN	Alpha-actinin-1 OS=Homo sapiens GN=ACTN1 PE=1 SV=2	GISQEQMNEFR				No	No	No	669.809	2	50.408	45191220	59822296	64817792	41296668	127747744	72934632	69168384	62323100	71255168
ACTN1_HUMAN	Alpha-actinin-1 OS=Homo sapiens GN=ACTN1 PE=1 SV=2	IDQLEGDHQLIQEALIFDNK				No	No	No	780.402	3	84.675	66659640	51098984	51795328	11763219	28751934	33984028	8.29221e+06	5440332	2.44465e+06
ACTN1_HUMAN	Alpha-actinin-1 OS=Homo sapiens GN=ACTN1 PE=1 SV=2	MVSDINNAWGC[160.0307]LEQVEK				No	No	No	996.96	2	77.937	61524428	78518672	87149888	57557540	62884912	52018344	43302904	49285256	39439904
ACTN1_HUMAN	Alpha-actinin-1 OS=Homo sapiens GN=ACTN1 PE=1 SV=2	VEQIAAIAQELNELDYYDSPSVNAR				No	No	No	702.8505, 936.7981	3, 4	96.757	70489984	33767276	43882904	9120086	34183656	19256392	4733795	4457706	1.7589e+06
ACTN4_HUMAN	Alpha-actinin-4 OS=Homo sapiens GN=ACTN4 PE=1 SV=2	AC[160.0307]LISLGYDVENDR				No	No	No	542.259, 812.8861	2, 3	73.178	182214528	230448384	194174416	140242416	118999736	147134976	99939000	77788400	69173960
ACTN4_HUMAN	Alpha-actinin-4 OS=Homo sapiens GN=ACTN4 PE=1 SV=2	ALDFIASKGVK				No	No	No	383.561	3	55.271	12761719	9036668	3788548	4.14553e+06	2.97365e+06	1.07394e+06	3.79301e+06	4824056	4032519
ACTN4_HUMAN	Alpha-actinin-4 OS=Homo sapiens GN=ACTN4 PE=1 SV=2	DLLLDPAWEK				No	No	No	600.319	2	79.464	12125918	18815516	6.96504e+06	6475925	8106593	8466393	9443574	8538743	7277318
ACTN4_HUMAN	Alpha-actinin-4 OS=Homo sapiens GN=ACTN4 PE=1 SV=2	FAIQDISVEETSAK				No	No	No	769.393	2	67.545	273810816	343126272	317835008	209214992	260066688	227616064	231807552	206035728	206346288
ACTN4_HUMAN	Alpha-actinin-4 OS=Homo sapiens GN=ACTN4 PE=1 SV=2	GISQEQMQEFR				No	No	No	676.817	2	50.833	10524964	14726158	11038635	5835872	11693542	10563584	10133654	8768196	11396985
ACTN4_HUMAN	Alpha-actinin-4 OS=Homo sapiens GN=ACTN4 PE=1 SV=2	KDDPVTNLNNAFEVAEK				No	No	No	635.318	3	67.145	483468224	475092192	364470176	480132736	342833792	371800768	352949408	325162080	342845024
ACTN4_HUMAN	Alpha-actinin-4 OS=Homo sapiens GN=ACTN4 PE=1 SV=2	MVSDINNGWQHLEQAEK				No	No	No	666.984	3	61.886	194629456	179621616	168735808	177037920	148141472	135317840	154840368	137031936	132067128
ACTN4_HUMAN	Alpha-actinin-4 OS=Homo sapiens GN=ACTN4 PE=1 SV=2	M[147.0354]VSDINNGWQHLEQAEK				No	No	No	672.314	3	58.221	15998378	25157418	18311902	19246980	12918560	11458461	16206304	13386822	6884639
ACTN4_HUMAN	Alpha-actinin-4 OS=Homo sapiens GN=ACTN4 PE=1 SV=2	VEQIAAIAQELNELDYYDSHNVNTR				No	No	No	727.1053, 969.13763	3, 4	91.786	178488640	96130432	122209392	30833022	70869232	55236488	12417131	10585533	5.89991e+06
ACTN4_HUMAN	Alpha-actinin-4 OS=Homo sapiens GN=ACTN4 PE=1 SV=2	VLAVNQENEHLMEDYEK				No	No	No	687.656	3	58.191	63816276	62550132	82019888	41697972	59376712	44227120	54675020	54024392	49406080
ADAS_HUMAN	Alkyldihydroxyacetonephosphate synthase, peroxisomal OS=Homo sapiens GN=AGPS PE=1 SV=1	ETNISYSQEADDR				No	No	No	764.328	2	38.209	30250872	40298664	25723296	42707388	26090954	41865756	43489656	33482368	34961764
ADAS_HUMAN	Alkyldihydroxyacetonephosphate synthase, peroxisomal OS=Homo sapiens GN=AGPS PE=1 SV=1	GISDPLTVFEQTEAAAR				No	No	No	902.957	2	88.599	62746524	37829348	16876654	4879824	9875855	31683852	15788130	12002556	14823589
ADIRF_HUMAN	Adipogenesis regulatory factor OS=Homo sapiens GN=ADIRF PE=1 SV=1	QQVEGTAQEAVSAAGAAAQQVVDQATEAGQK				No	No	No	1014.5	3	92.438	535314016	526315488	571241792	249271152	234618096	339026208	167938464	122402632	103087536
ADT2_HUMAN	ADP/ATP translocase 2 OS=Homo sapiens GN=SLC25A5 PE=1 SV=6	AAYFGIYDTAK				No	No	No	610.304	2	64.207	137176928	98132304	32691424	11781499	40395584	69848816	59309812	57739284	56126560
ADT2_HUMAN	ADP/ATP translocase 2 OS=Homo sapiens GN=SLC25A5 PE=1 SV=6	EQGVLSFWR				No	No	No	561.291	2	78.639	39743828	60107500	9218973	2871560	14606273	27842128	26871920	23555712	15153352
ADT2_HUMAN	ADP/ATP translocase 2 OS=Homo sapiens GN=SLC25A5 PE=1 SV=6	GLGDC[160.0307]LVK				No	No	No	431.229	2	49.612	245517824	301390592	169899840	131560848	170389344	218860224	203528560	215825024	197865520
ADT2_HUMAN	ADP/ATP translocase 2 OS=Homo sapiens GN=SLC25A5 PE=1 SV=6	GMLPDPK				No	No	No	379.199	2	45.487	83635192	108397416	60726032	36288088	55304476	84554392	72115888	66698776	75447504
ADT2_HUMAN	ADP/ATP translocase 2 OS=Homo sapiens GN=SLC25A5 PE=1 SV=6	GNLANVIR				No	No	No	428.754	2	49.246	75237424	90575488	26867020	10577213	33221362	69813064	48927748	47105000	46811492
ADT2_HUMAN	ADP/ATP translocase 2 OS=Homo sapiens GN=SLC25A5 PE=1 SV=6	KGTDIMYTGTLDC[160.0307]WR				No	No	No	606.283	3	68.373	2.0376e+06	13748268	1.75127e+06	1.66155e+06	9225510	4.96154e+06	4013767	3842958	5251002
ADT2_HUMAN	ADP/ATP translocase 2 OS=Homo sapiens GN=SLC25A5 PE=1 SV=6	LLLQVQHASK				No	No	No	568.843	2	46.884	54053136	83026744	14733449	16673332	20330734	45297832	31636892	32735024	31925198
ADT2_HUMAN	ADP/ATP translocase 2 OS=Homo sapiens GN=SLC25A5 PE=1 SV=6	MMMQSGR				No	No	No	420.68	0	30.718	30346314	28747164	9660460	13673763	9626297	3247646	14844578	26046060	17590750
ADT2_HUMAN	ADP/ATP translocase 2 OS=Homo sapiens GN=SLC25A5 PE=1 SV=6	QIFLGGVDKR				No	No	No	378.2208, 566.82794	2, 3	51.206	99350440	101783088	24017236	12616793	31452614	64250368	49381584	47179400	47002160
ADT2_HUMAN	ADP/ATP translocase 2 OS=Homo sapiens GN=SLC25A5 PE=1 SV=6	TAVAPIER				No	No	No	428.748	2	38.125	190936256	281658688	183491408	94819784	146297920	218022576	184257024	175250352	170198880
AF10_HUMAN	Protein AF-10 OS=Homo sapiens GN=MLLT10 PE=1 SV=2	SNSSMAALIAQSENNQTDQDLGDNSR				No	No	No	922.748	3	66.058	76750464	71095688	62387872	70288072	68956912	43255192	62144600	51566424	45719396
AFF4_HUMAN	AF4/FMR2 family member 4 OS=Homo sapiens GN=AFF4 PE=1 SV=1	NSYNNSQAPSPGLGSK				No	No	No	810.885	2	38.718	38775760	38207220	33026296	43830164	21678340	36189508	32389636	38204108	23101688
AFG32_HUMAN	AFG3-like protein 2 OS=Homo sapiens GN=AFG3L2 PE=1 SV=2	NLETLQQELGIEGENR				No	No	No	614.9789, 921.966	2, 3	74.979	69586280	91825480	76288288	83063288	49570276	61914812	42764692	32074660	38409024
AHNK_HUMAN	Neuroblast differentiation-associated protein AHNAK OS=Homo sapiens GN=AHNAK PE=1 SV=2	ADLDVSGPK				No	No	No	451.235	2	38.291	13189392	22308738	19773214	8938030	13249374	17807260	12924512	15271796	10803792
AHNK_HUMAN	Neuroblast differentiation-associated protein AHNAK OS=Homo sapiens GN=AHNAK PE=1 SV=2	AEGPEVDVNLPK				No	No	No	634.33	2	58.629	51900860	58496456	55066908	43690696	47173408	48147176	41709180	40743888	43745136
AHNK_HUMAN	Neuroblast differentiation-associated protein AHNAK OS=Homo sapiens GN=AHNAK PE=1 SV=2	EVFSSC[160.0307]SSEVVLSGDDEEYQR				No	No	No	808.0161, 1211.5217	2, 3	63.975	77103120	63617464	73133464	45513300	59008724	53149104	61429260	43713724	45187040
AHNK_HUMAN	Neuroblast differentiation-associated protein AHNAK OS=Homo sapiens GN=AHNAK PE=1 SV=2	FSMPGFK				No	No	No	407.202	2	65.557	22926180	44814304	35105160	18152536	35858328	30300482	31298940	29699692	31253104
AHNK_HUMAN	Neuroblast differentiation-associated protein AHNAK OS=Homo sapiens GN=AHNAK PE=1 SV=2	GEGPEVDVNLPK				No	No	No	627.323	2	58.253	23240574	30060322	29361350	17470152	18928136	24958858	17781594	17895784	15039261
AHNK_HUMAN	Neuroblast differentiation-associated protein AHNAK OS=Homo sapiens GN=AHNAK PE=1 SV=2	ISMPDLDLNLK				No	No	No	629.84	2	81.779	4508037	8821547	7.93826e+06	873774	3.1117e+06	7448759	884172	1.61556e+06	1.90788e+06
AHNK_HUMAN	Neuroblast differentiation-associated protein AHNAK OS=Homo sapiens GN=AHNAK PE=1 SV=2	MPEMNIKAPK				No	No	No	386.872	3	49.534	9768680	2.22458e+06	392294	275492	1.00608e+06	1.32826e+06	1.39357e+06	2.36501e+06	891798
AHNK_HUMAN	Neuroblast differentiation-associated protein AHNAK OS=Homo sapiens GN=AHNAK PE=1 SV=2	VDIEGPDVNIEGPEGK				No	No	No	834.408	2	63.026	27071698	20349294	17618516	20510448	14034607	23451652	13560203	11521486	16638647
AHNK_HUMAN	Neuroblast differentiation-associated protein AHNAK OS=Homo sapiens GN=AHNAK PE=1 SV=2	VDVEC[160.0307]PDVNIEGPEGK				No	No	No	878.906	2	59.107	24144056	23504512	21928002	26335396	17453370	26437384	20470260	20674748	22060962
AHNK_HUMAN	Neuroblast differentiation-associated protein AHNAK OS=Homo sapiens GN=AHNAK PE=1 SV=2	VDVEGPDVNIEGPEGK				No	No	No	827.402	2	58.661	14900490	19167498	13607677	13682433	9322640	15801357	15492712	10204896	8745474
AHSA1_HUMAN	Activator of 90 kDa heat shock protein ATPase homolog 1 OS=Homo sapiens GN=AHSA1 PE=1 SV=1	FHMVDGNVSGEFTDLVPEK				No	No	No	707.671	3	77.397	444209280	356673056	416116064	371118016	380063008	306914368	219003248	230168880	219795536
AHSA1_HUMAN	Activator of 90 kDa heat shock protein ATPase homolog 1 OS=Homo sapiens GN=AHSA1 PE=1 SV=1	LDGEASINNR				No	No	No	544.77	2	33.728	465839872	518535936	489894304	571289728	392764448	548799296	435201536	556190080	489720192
AIFM1_HUMAN	Apoptosis-inducing factor 1, mitochondrial OS=Homo sapiens GN=AIFM1 PE=1 SV=1	ALGTEVIQLFPEKGNMGK				No	No	No	644.68	3	78.814	56371036	57016544	13807113	4.10488e+06	9298966	48228244	12278390	11890843	8.35554e+06
AIFM1_HUMAN	Apoptosis-inducing factor 1, mitochondrial OS=Homo sapiens GN=AIFM1 PE=1 SV=1	C[160.0307]LIATGGTPR				No	No	No	523.277	2	44.728	33062146	40484260	8952906	16134675	13726865	37276372	26489260	24090236	21607436
AIFM1_HUMAN	Apoptosis-inducing factor 1, mitochondrial OS=Homo sapiens GN=AIFM1 PE=1 SV=1	DGEQHEDLNEVAK				No	No	No	742.336	2	35.472	11944872	21209838	10503562	15129388	6623761	16091874	8228607	14549474	12596482
AIFM1_HUMAN	Apoptosis-inducing factor 1, mitochondrial OS=Homo sapiens GN=AIFM1 PE=1 SV=1	ISGLGLTPEQK				No	No	No	571.825	2	53.972	91757128	96385944	38302652	43023096	42658752	100328432	67374728	68445112	60497312
AIFM1_HUMAN	Apoptosis-inducing factor 1, mitochondrial OS=Homo sapiens GN=AIFM1 PE=1 SV=1	VLIVSEDPELPYMRPPLSK				No	No	No	728.396	3	82.96	33913512	30988938	7642287	4561522	9796716	21901842	6899958	5.47976e+06	4.24726e+06
AIFM1_HUMAN	Apoptosis-inducing factor 1, mitochondrial OS=Homo sapiens GN=AIFM1 PE=1 SV=1	VMPNAIVQSVGVSSGK				No	No	No	786.925	2	65.157	7293674	18856288	2429031	1.54723e+06	557695	14159952	2.72003e+06	3126917	2821550
AIFM1_HUMAN	Apoptosis-inducing factor 1, mitochondrial OS=Homo sapiens GN=AIFM1 PE=1 SV=1	VVQLDVR				No	No	No	414.751	2	47.164	19022132	18450620	5.51811e+06	2.7971e+06	6378241	18806180	12187913	8210748	11921223
AIMP1_HUMAN	Aminoacyl tRNA synthase complex-interacting multifunctional protein 1 OS=Homo sapiens GN=AIMP1 PE=1 SV=2	EIEELKQELIQAEIQNGVK				No	No	No	737.734	3	74.478	35057720	30734194	33385590	10738716	21378106	16988976	5048618	3.21842e+06	5084838
AIMP1_HUMAN	Aminoacyl tRNA synthase complex-interacting multifunctional protein 1 OS=Homo sapiens GN=AIMP1 PE=1 SV=2	QIPFPSGTPLHANSMVSENVIQSTAVTTVSSGTK				No	No	No	872.1973, 1162.5916	3, 4	83.597	402703296	203137328	265951632	57173308	162954688	116061864	60127984	20918570	3727214
AIMP1_HUMAN	Aminoacyl tRNA synthase complex-interacting multifunctional protein 1 OS=Homo sapiens GN=AIMP1 PE=1 SV=2	QIPFPSGTPLHANSM[147.0354]VSENVIQSTAVTTVSSGTK				No	No	No	1167.92	3	79.005	26813132	22985404	11623782	4840265	6460263	8068543	845207	739651	252678
AIP_HUMAN	AH receptor-interacting protein OS=Homo sapiens GN=AIP PE=1 SV=1	LVVEEYYEVLDHC[160.0307]SSILNK				No	No	No	770.717	3	85.121	105295328	73148880	101746944	11063177	54688944	48591812	5.37169e+06	3.87284e+06	2.4325e+06
AKAP8_HUMAN	A-kinase anchor protein 8 OS=Homo sapiens GN=AKAP8 PE=1 SV=1	AVDGEGAPAPESSGEPAEDEGPTDTAEAGSDPQAEQLLEEQVPC[160.0307]GTAHEK				No	No	No	1265.81	4	67.422	68610384	123079224	79505464	87555696	44533644	88123432	55408896	51245580	57835592
AKP13_HUMAN	A-kinase anchor protein 13 OS=Homo sapiens GN=AKAP13 PE=1 SV=2	DGPDGNSNEPDTRPLEDR				No	No	No	661.95886, 661.9597	3	39.462	85647872	92319880	74907664	88319208	61167264	73258232	78146240	77107688	72396024
AL3B1_HUMAN	Aldehyde dehydrogenase family 3 member B1 OS=Homo sapiens GN=ALDH3B1 PE=1 SV=1	NPC[160.0307]YVDDNC[160.0307]DPQTVANR				No	No	No	1019.42	2	45.235	34166536	46703576	28274796	39941276	17261128	31357562	23324284	29149260	19188980
AL9A1_HUMAN	4-trimethylaminobutyraldehyde dehydrogenase OS=Homo sapiens GN=ALDH9A1 PE=1 SV=3	AFEPATGR				No	No	No	424.717	2	33.978	13186856	13967497	7863166	4952506	9168984	14702072	10627498	9888548	12127018
AL9A1_HUMAN	4-trimethylaminobutyraldehyde dehydrogenase OS=Homo sapiens GN=ALDH9A1 PE=1 SV=3	EDEIATMEC[160.0307]INNGK				No	No	No	812.352	2	54.658	69132544	73750696	64794276	88767232	60855816	64091588	66345636	72179248	64278512
AL9A1_HUMAN	4-trimethylaminobutyraldehyde dehydrogenase OS=Homo sapiens GN=ALDH9A1 PE=1 SV=3	EREDEIATMEC[160.0307]INNGK				No	No	No	636.9526, 954.92554	2, 3	50.795	271217792	298261024	266031184	307825632	221832080	217757680	284393056	257185664	226678544
AL9A1_HUMAN	4-trimethylaminobutyraldehyde dehydrogenase OS=Homo sapiens GN=ALDH9A1 PE=1 SV=3	ILLEAAR				No	No	No	393.248	2	49.101	24114898	24645592	5961217	12558376	10105922	14546857	13619096	14233303	13963010
AL9A1_HUMAN	4-trimethylaminobutyraldehyde dehydrogenase OS=Homo sapiens GN=ALDH9A1 PE=1 SV=3	SPLIIFSDC[160.0307]DMNNAVK				No	No	No	912.441	2	80.61	59300760	75347056	66514888	58280984	38403112	52471292	36998504	37056000	36817600
ALBU_BOVIN	Serum albumin precursor - Bos taurus	DAIPENLPPLTADFAEDKDVC[160.0307]K				No	No	No	820.066	3	79.83	132496136	132798120	122659696	85134856	87991936	93296144	68789976	67318544	68091592
ALBU_BOVIN	Serum albumin precursor - Bos taurus	EC[160.0307]C[160.0307]HGDLLEC[160.0307]ADDR				No	No	No	583.893	3	44.881	482351488	394518400	397250592	310887264	279130624	273964320	335118912	366091520	312804448
ALBU_BOVIN	RecName: Full=Serum albumin; AltName: Full=BSA; AltName: Allergen=Bos d 6; Flags: Precursor	KVPQVSTPTLVEVSR				No	No	No	547.318	3	60.983	100228504	67074348	84489920	40704700	55419364	65273828	47068032	54963104	51899104
ALBU_BOVIN	RecName: Full=Serum albumin; AltName: Full=BSA; AltName: Allergen=Bos d 6; Flags: Precursor	LVTDLTK				No	No	No	395.24	2	43.211	15275144	15694383	25083206	13491256	17776964	23590916	17544146	18555028	14425919
ALBU_BOVIN	Serum albumin precursor - Bos taurus	QNC[160.0307]DQFEK				No	No	No	534.724	2	28.135	73158808	55230900	63432944	55000420	44752344	8.0679e+06	31219824	69762928	56117272
ALBU_BOVIN	Serum albumin precursor - Bos taurus	YNGVFQEC[160.0307]C[160.0307]QAEDK				No	No	No	874.356	0	47.177	36376604	41832792	36118228	30098570	26776376	25131470	35092324	34941140	29273106
ALDOA_HUMAN	Fructose-bisphosphate aldolase A OS=Homo sapiens GN=ALDOA PE=1 SV=2	ADDGRPFPQVIK				No	No	No	671.86	2	54.718	32007576	35386496	25338902	14034920	26588092	36669696	24092644	22953548	26403168
ALDOA_HUMAN	Fructose-bisphosphate aldolase A OS=Homo sapiens GN=ALDOA PE=1 SV=2	ALQASALK				No	No	No	401.245	2	38.169	88196616	67819648	27499382	11709684	28612526	45987820	41268660	36001360	37817624
ALDOA_HUMAN	Fructose-bisphosphate aldolase A OS=Homo sapiens GN=ALDOA PE=1 SV=2	DGADFAKWR				No	No	No	533.26	2	50.963	50142924	44690536	36533260	38423100	41482584	31706164	44606160	43146788	37485488
ALDOA_HUMAN	Fructose-bisphosphate aldolase A OS=Homo sapiens GN=ALDOA PE=1 SV=2	FSHEEIAMATVTALR				No	No	No	559.287	0, 3	69.578	93393960	72911832	51463656	10614105	41142336	36987164	12847389	4025436	2.06417e+06
ALDOA_HUMAN	Fructose-bisphosphate aldolase A OS=Homo sapiens GN=ALDOA PE=1 SV=2	GILAADESTGSIAK				No	No	No	666.855	2	52.999	241343472	310371424	310258208	228811648	255521664	262004736	288993504	290450752	268966592
ALDOA_HUMAN	Fructose-bisphosphate aldolase A OS=Homo sapiens GN=ALDOA PE=1 SV=2	GVVPLAGTNGETTTQGLDGLSER				No	No	No	758.05286, 1136.5754	2, 3	70.341	218128928	230889136	239662912	191216736	182851216	189863168	177132672	183547904	167971248
ALDOA_HUMAN	Fructose-bisphosphate aldolase A OS=Homo sapiens GN=ALDOA PE=1 SV=2	IGEHTPSALAIMENANVLAR				No	No	No	703.037	3	83.015	127710176	147180224	107539144	35773264	65689228	91873760	21612456	17622288	13599077
ALDOA_HUMAN	Fructose-bisphosphate aldolase A OS=Homo sapiens GN=ALDOA PE=1 SV=2	LQSIGTENTEENR				No	No	No	745.858	2	37.251	1118091008	1330471936	966026816	1217130240	774021952	1015116160	1005585728	1041114816	932038464
ALDOA_HUMAN	Fructose-bisphosphate aldolase A OS=Homo sapiens GN=ALDOA PE=1 SV=2	LQSIGTENTEENRR				No	No	No	549.6079, 823.9083	2, 3	34.31	241890352	263946816	201392256	170673744	161301696	236921776	202179520	253635200	196328928
ALDOA_HUMAN	Fructose-bisphosphate aldolase A OS=Homo sapiens GN=ALDOA PE=1 SV=2	PYQYPALTPEQK				No	No	No	717.868	2	55.281	57564880	67616200	65802444	46861308	50973604	53117292	53025804	50104428	49294100
ALDOA_HUMAN	Fructose-bisphosphate aldolase A OS=Homo sapiens GN=ALDOA PE=1 SV=2	RLQSIGTENTEENR				No	No	No	549.60803, 823.90875	2, 3	34.979	160161376	237280496	167105152	206478944	137132256	178672688	169625440	198528416	164916256
ALDOA_HUMAN	Fructose-bisphosphate aldolase A OS=Homo sapiens GN=ALDOA PE=1 SV=2	TVPPAVTGITFLSGGQSEEEASINLNAINK				No	No	No	1019.8643, 1019.8644, 1019.8646, 1019.86664	3	96.857	544469312	437396448	378799776	147525520	287156608	291084064	43576348	81992680	62329128
ALDOA_HUMAN	Fructose-bisphosphate aldolase A OS=Homo sapiens GN=ALDOA PE=1 SV=2	YASIC[160.0307]QQNGIVPIVEPEILPDGDHDLK				No	No	No	1007.51	3	86.591	167660736	241881968	159660528	123790936	109661504	129145264	66344796	54635152	49985692
ALDOA_HUMAN	Fructose-bisphosphate aldolase A OS=Homo sapiens GN=ALDOA PE=1 SV=2	YASIC[160.0307]QQNGIVPIVEPEILPDGDHDLKR				No	No	No	794.908	4	81.769	55713516	82741504	56638460	28646866	31680568	57118248	13471535	12523609	10404043
ALDOA_HUMAN	Fructose-bisphosphate aldolase A OS=Homo sapiens GN=ALDOA PE=1 SV=2	YTPSGQAGAAASESLFVSNHAY				No	No	No	743.3457, 1114.5157	0, 3	69.015	50138640	27906102	36288004	2828829	16736188	10693865	20530938	7654100	4586439
ALDOC_HUMAN	Fructose-bisphosphate aldolase C OS=Homo sapiens GN=ALDOC PE=1 SV=2	GVVPLAGTDGETTTQGLDGLSER				No	No	No	758.381	3	71.999	42699116	36138028	37745180	35893520	33999556	33402594	29230992	25899304	35100820
ALDR_HUMAN	Aldose reductase OS=Homo sapiens GN=AKR1B1 PE=1 SV=3	HIDC[160.0307]AHVYQNENEVGVAIQEK				No	No	No	818.389	3	52.632	44102844	21595726	24078524	5650773	6283489	7621630	8755299	164339	0
ALDR_HUMAN	Aldose reductase OS=Homo sapiens GN=AKR1B1 PE=1 SV=3	LLLNNGAK				No	No	No	421.759	2	42.103	199015312	126687608	47338176	23979098	39026676	65298004	74467824	86029792	80566840
ALDR_HUMAN	Aldose reductase OS=Homo sapiens GN=AKR1B1 PE=1 SV=3	NLVVIPK				No	No	No	391.761	2	57.139	194484032	162860944	62968120	35690288	53907620	84401888	88867600	98407368	87863384
AMPB_HUMAN	Aminopeptidase B OS=Homo sapiens GN=RNPEP PE=1 SV=2	EEYNGVIEEFLATGEK				No	No	No	914.438	2	88.829	23286528	16534567	12213004	8.27105e+06	10706113	10388480	9468921	8.01461e+06	8.30853e+06
AMPB_HUMAN	Aminopeptidase B OS=Homo sapiens GN=RNPEP PE=1 SV=2	ETFASTASQLHSNVVNYVQQIVAPK				No	No	No	683.60864, 911.1406	3, 4	92.838	461034048	238289568	286331584	34644496	172005520	111937432	20626352	7.48649e+06	2.9797e+06
AMPL_HUMAN	Cytosol aminopeptidase OS=Homo sapiens GN=LAP3 PE=1 SV=3	ADMGGAATIC[160.0307]SAIVSAAK				No	No	No	847.417	2	74.335	18919712	25639316	22143872	13315520	17303604	16422460	17013968	18918368	19213396
AN32A_HUMAN	Acidic leucine-rich nuclear phosphoprotein 32 family member A OS=Homo sapiens GN=ANP32A PE=1 SV=1	KREPEDEGEDDD				No	No	No	717.28577, 717.28613, 717.2864, 717.2866	2	23.454	173296032	187908608	133331448	165154176	124753240	53927436	177613936	168295248	171278368
AN32A_HUMAN	Acidic leucine-rich nuclear phosphoprotein 32 family member A OS=Homo sapiens GN=ANP32A PE=1 SV=1	LLPQLTYLDGYDR				No	No	No	783.913	2	82.678	178810176	209287488	210853088	35105332	172203344	232802720	111751216	103563280	99630352
AN32A_HUMAN	Acidic leucine-rich nuclear phosphoprotein 32 family member A OS=Homo sapiens GN=ANP32A PE=1 SV=1	SLDLFNC[160.0307]EVTNLNDYR				No	No	No	658.30786, 986.95844	2, 3	83.912	718837696	716827904	816777344	442348384	537771328	527770752	289653568	227658416	164254736
AN32E_HUMAN	Acidic leucine-rich nuclear phosphoprotein 32 family member E OS=Homo sapiens GN=ANP32E PE=1 SV=1	EEIQDEEDDDDYVEEGEEEEEEEEGGLR				No	No	No	1115.4296, 1115.4314	0, 3	65.296	23530322	23546978	22753226	17249874	32063630	13477574	354651	23717110	17274942
AN32E_HUMAN	Acidic leucine-rich nuclear phosphoprotein 32 family member E OS=Homo sapiens GN=ANP32E PE=1 SV=1	KLELSDNIISGGLEVLAEK				No	No	No	676.712	3	92.027	210139488	233573184	211578896	35291284	161136144	105785648	22058242	4931887	1.16011e+06
AN32E_HUMAN	Acidic leucine-rich nuclear phosphoprotein 32 family member E OS=Homo sapiens GN=ANP32E PE=1 SV=1	SLDLFNC[160.0307]EITNLEDYR				No	No	No	1001.47	2	92.019	85047872	60480516	78993104	12468873	38838600	39637588	14211008	6748720	5.86787e+06
ANFY1_HUMAN	Ankyrin repeat and FYVE domain-containing protein 1 OS=Homo sapiens GN=ANKFY1 PE=1 SV=2	LGVNNNQGVNIFNYQVATK				No	No	No	1047.04	2	75.848	5885817	7378624	4095805	6545392	2898110	1.99154e+06	4240893	1.40587e+06	568813
ANKH1_HUMAN	Ankyrin repeat and KH domain-containing protein 1 OS=Homo sapiens GN=ANKHD1 PE=1 SV=1	DNDVDDEQQSPPSAEQIDFVPVQPLSSPQC[160.0307]NFSSDLGSNGTNSLELQK				No	No	No	1309.1	4	90.826	24175500	19078596	28603794	7433481	10937454	9475456	5442995	1.3709e+06	1.36949e+06
ANKH1_HUMAN	Ankyrin repeat and KH domain-containing protein 1 OS=Homo sapiens GN=ANKHD1 PE=1 SV=1	GGGAGGNSDSDNLDSTDC[160.0307]NSESSSGGK				No	No	No	1266.485, 1266.4857	2	29.949	4.35095e+06	4.53385e+06	6.965e+06	5270558	377021	4942443	5244677	3.9098e+06	5555335
ANM1_HUMAN	Protein arginine N-methyltransferase 1 OS=Homo sapiens GN=PRMT1 PE=1 SV=2	GQLC[160.0307]ELSC[160.0307]STDYR				No	No	No	794.84	2	51.099	11502839	13011528	9234902	11867246	8.26337e+06	11913248	10770325	5.63383e+06	8626057
ANM1_HUMAN	Protein arginine N-methyltransferase 1 OS=Homo sapiens GN=PRMT1 PE=1 SV=2	KVIGIEC[160.0307]SSISDYAVK				No	No	No	590.31006, 590.31036	0, 3	61.719	145645824	143291824	168967680	97630840	120150192	128327440	115558944	107348240	98971752
ANM1_HUMAN	Protein arginine N-methyltransferase 1 OS=Homo sapiens GN=PRMT1 PE=1 SV=2	TGFSTSPESPYTHWK				No	No	No	575.604	3	56.992	26185140	28867980	20341114	13943661	14949441	36390856	24588030	22269386	23571758
ANM1_HUMAN	Protein arginine N-methyltransferase 1 OS=Homo sapiens GN=PRMT1 PE=1 SV=2	VIGIEC[160.0307]SSISDYAVK				No	No	No	820.913	2	68.419	114477216	140583680	133408104	95884096	122256304	98209616	104837424	104697312	103537608
ANR17_HUMAN	Ankyrin repeat and KH domain-containing protein 1 OS=Homo sapiens GN=ANKHD1 PE=1 SV=1	LTSSVSC[160.0307]ALDEAAAALTR				No	No	No	612.644	3	92.006	4.08018e+06	3.27798e+06	6567732	1.46781e+06	3.4298e+06	3.38966e+06	894974	452617	423135
ANR50_HUMAN	Ankyrin repeat domain-containing protein 50 OS=Homo sapiens GN=ANKRD50 PE=1 SV=4	SNC[160.0307]C[160.0307]NSAVNAPSLVMNSGNNASGVSGK				No	No	No	899.401	0	58.817	4.93933e+06	8666105	10289674	10511605	8874238	9152894	11692976	11754741	10442649
ANR54_HUMAN	Ankyrin repeat domain-containing protein 54 OS=Homo sapiens GN=ANKRD54 PE=1 SV=2	DSANANDVETVQQLLEDGADPC[160.0307]AADDK				No	No	No	954.418	3	84.971	65977220	78035888	51787364	65772252	43821644	49652844	42366388	39724572	40318432
ANX11_HUMAN	Annexin A11 OS=Homo sapiens GN=ANXA11 PE=1 SV=1	DAQELYAAGENR				No	No	No	668.81	2	43.323	142983008	185256160	160415456	194195312	95643488	162320192	144364032	147232448	147410544
ANX11_HUMAN	Annexin A11 OS=Homo sapiens GN=ANXA11 PE=1 SV=1	GTITDAPGFDPLRDAEVLR				No	No	No	681.689	3	81.489	71044888	58248124	12183683	23414262	16995932	20942220	15777998	17081932	15036978
ANX11_HUMAN	Annexin A11 OS=Homo sapiens GN=ANXA11 PE=1 SV=1	GTITDAPGFDPLRDAEVLRK				No	No	No	543.542	4	74.563	63720136	35694880	6.32426e+06	7308149	7793091	12239903	8840495	7998264	5.24133e+06
ANXA1_HUMAN	Annexin A1 OS=Homo sapiens GN=ANXA1 PE=1 SV=2	DITSDTSGDFR				No	No	No	607.27	2	46.407	132176480	159774848	149689088	155216224	113737416	147518400	156687088	141699744	147663024
ANXA1_HUMAN	Annexin A1 OS=Homo sapiens GN=ANXA1 PE=1 SV=2	GLGTDEDTLIEILASR				No	No	No	568.301	3	96.832	16710956	12138706	13883457	2322623	11450279	8374796	799355	195817	0
ANXA1_HUMAN	Annexin A1 OS=Homo sapiens GN=ANXA1 PE=1 SV=2	GTDVNVFNTILTTR				No	No	No	775.913	2	84.57	63566608	78609328	65678720	33528548	49740736	44788616	37480932	31029802	28186106
ANXA1_HUMAN	Annexin A1 OS=Homo sapiens GN=ANXA1 PE=1 SV=2	GVDEATIIDILTK				No	No	No	694.388	2	93.922	76384192	85825512	87066376	27240704	48287460	64229876	28701262	20036336	17624568
ANXA1_HUMAN	Annexin A1 OS=Homo sapiens GN=ANXA1 PE=1 SV=2	KGTDVNVFNTILTTR				No	No	No	560.31	3	76.917	12431990	11210150	5.36086e+06	3197472	2838227	3.09088e+06	2434401	1.30313e+06	3.09283e+06
ANXA1_HUMAN	Annexin A1 OS=Homo sapiens GN=ANXA1 PE=1 SV=2	QAWFIENEEQEYVQTVK				No	No	No	714.345, 1071.0135, 1071.0139, 1071.0144	2, 3	85.026	2028727680	1496571008	1813888896	930459008	1377638784	1020590272	1030252160	706341888	543577792
ANXA1_HUMAN	Annexin A1 OS=Homo sapiens GN=ANXA1 PE=1 SV=2	SEDFGVNEDLADSDAR				No	No	No	870.372	2	57.697	225598688	238806768	222020400	239207600	176920816	193658256	193193184	186268112	196196880
ANXA1_HUMAN	Annexin A1 OS=Homo sapiens GN=ANXA1 PE=1 SV=2	VLDLELK				No	No	No	415.255	2	63.791	14943014	28248828	26703876	7.99306e+06	16750424	22480332	12091619	11952636	11886245
ANXA2_HUMAN	Annexin A2 OS=Homo sapiens GN=ANXA2 PE=1 SV=2	AEDGSVIDYELIDQDAR				No	No	No	636.9661, 954.9455	2, 3	71.729	278828000	250149952	272841280	184406208	225794752	190896480	206373568	210954160	189397424
ANXA2_HUMAN	Annexin A2 OS=Homo sapiens GN=ANXA2 PE=1 SV=2	ALLYLC[160.0307]GGDD				No	No	No	548.7533, 1096.5024	0, 1	72.075	72010288	114950760	94814224	111036392	71688744	99761984	80790776	83751816	82486456
ANXA2_HUMAN	Annexin A2 OS=Homo sapiens GN=ANXA2 PE=1 SV=2	DIISDTSGDFR				No	No	No	613.289	2	60.498	123506984	145349152	130231584	123391864	112283272	120200408	122648552	125352168	126481200
ANXA2_HUMAN	Annexin A2 OS=Homo sapiens GN=ANXA2 PE=1 SV=2	GLGTDEDSLIEIIC[160.0307]SR				No	No	No	593.2935, 889.4363	2, 3	90.033	749749504	692760384	863284224	269542016	503968704	461342304	197233408	162303152	125696312
ANXA2_HUMAN	Annexin A2 OS=Homo sapiens GN=ANXA2 PE=1 SV=2	GVDEVTIVNILTNR				No	No	No	514.9547, 771.9284	2, 3	90.134	1069027776	1204574848	1193856512	351136064	689457600	877431104	309827904	224758144	151689536
ANXA2_HUMAN	Annexin A2 OS=Homo sapiens GN=ANXA2 PE=1 SV=2	KLMVALAK				No	No	No	437.283	2	48.429	74912368	40171392	13611732	5.32479e+06	14175734	56743452	26017298	22312718	23639338
ANXA2_HUMAN	Annexin A2 OS=Homo sapiens GN=ANXA2 PE=1 SV=2	LM[147.0354]VALAK				No	No	No	381.2332, 381.23334	2	47.819	37647424	21141486	4766670	2.95574e+06	10537788	31144138	17759650	16259108	14269481
ANXA2_HUMAN	Annexin A2 OS=Homo sapiens GN=ANXA2 PE=1 SV=2	LSLEGDHSTPPSAYGSVK				No	No	No	922.955	2	52.056	10456056	6438793	2.41569e+06	624516	1.01475e+06	13229279	5733745	5836297	10027365
ANXA2_HUMAN	Annexin A2 OS=Homo sapiens GN=ANXA2 PE=1 SV=2	LYDSMK				No	No	No	378.683	2	34.433	17350224	9987705	3.57457e+06	2.7914e+06	4.07949e+06	20051872	6.63545e+06	10575539	7040991
ANXA2_HUMAN	Annexin A2 OS=Homo sapiens GN=ANXA2 PE=1 SV=2	QDIAFAYQR				No	No	No	556.281	2	53.464	108735072	68012520	22168680	12360058	33225052	90045256	53997888	53068448	47310640
ANXA2_HUMAN	Annexin A2 OS=Homo sapiens GN=ANXA2 PE=1 SV=2	RAEDGSVIDYELIDQDAR				No	No	No	689	3	66.752	461574208	429092448	397383552	291984544	362835968	293212352	299803904	303434880	271460800
ANXA2_HUMAN	Annexin A2 OS=Homo sapiens GN=ANXA2 PE=1 SV=2	SYSPYDMLESIR				No	No	No	730.841	2	82.931	27314228	22056712	11495680	4.90042e+06	11983256	21459480	13882802	11441049	11438022
ANXA2_HUMAN	Annexin A2 OS=Homo sapiens GN=ANXA2 PE=1 SV=2	SYSPYDMLESIRK				No	No	No	530.261	3	74.989	33495560	11010748	5.33197e+06	1.17716e+06	6.05674e+06	17778428	6403124	5.98449e+06	3.56272e+06
ANXA2_HUMAN	Annexin A2 OS=Homo sapiens GN=ANXA2 PE=1 SV=2	TDLEKDIISDTSGDFR				No	No	No	604.626	3	68.67	32025052	15450418	17613106	8155396	12952664	28946432	12151470	12742033	6616008
ANXA2_HUMAN	Annexin A2 OS=Homo sapiens GN=ANXA2 PE=1 SV=2	TDLEKDIISDTSGDFRK				No	No	No	647.325	3	63.135	10734632	8437036	2121847	4.68007e+06	3226589	20795396	3.54014e+06	5132726	3990723
ANXA2_HUMAN	Annexin A2 OS=Homo sapiens GN=ANXA2 PE=1 SV=2	TNQELQEINR				No	No	No	415.546, 622.81537	2, 3	39.911	1450559232	1714411776	1480413056	1687842560	1181555200	1345065600	1469872256	1344774528	1407952768
ANXA4_HUMAN	Annexin A4 OS=Homo sapiens GN=ANXA4 PE=1 SV=4	DLIDDLK				No	No	No	416.227	2	69.113	19427092	25257768	23830944	12051638	25603588	25882536	23761782	21693070	23173302
ANXA4_HUMAN	Annexin A4 OS=Homo sapiens GN=ANXA4 PE=1 SV=4	GLGTDEDAIISVLAYR				No	No	No	846.944	2	93.038	2.84596e+06	7.34298e+06	3.56745e+06	86148.8	755914	1.90765e+06	184746	0	62575.7
ANXA4_HUMAN	Annexin A4 OS=Homo sapiens GN=ANXA4 PE=1 SV=4	SETSGSFEDALLAIVK				No	No	No	833.932	2	98.304	20585796	27966568	34426268	9626472	13534256	16341666	8671406	5878105	3.35765e+06
ANXA5_HUMAN	Annexin A5 OS=Homo sapiens GN=ANXA5 PE=1 SV=2	ALLLLC[160.0307]GEDD				No	No	No	559.774	2	79.8	21415238	35551800	31029844	33820464	28367092	29619676	29374516	31955948	32839912
ANXA5_HUMAN	Annexin A5 OS=Homo sapiens GN=ANXA5 PE=1 SV=2	GLGTDEESILTLLTSR				No	No	No	568.97266, 852.9551	2, 3	99.869	32284044	33346424	36450356	2767525	17476716	15061513	1.78415e+06	268234	416842
ANXA5_HUMAN	Annexin A5 OS=Homo sapiens GN=ANXA5 PE=1 SV=2	QVYEEEYGSSLEDDVVGDTSGYYQR				No	No	No	963.4171, 963.41846, 963.4189, 1444.6239	0, 2, 3	74.536	1050996928	849181824	857842944	666986496	642899136	540895936	684602752	584309952	495342400
ANXA5_HUMAN	Annexin A5 OS=Homo sapiens GN=ANXA5 PE=1 SV=2	VLTEIIASR				No	No	No	501.303	2	58.412	33836600	55566004	42696176	22420476	33175222	32951160	29827048	30460522	32719568
ANXA5_HUMAN	Annexin A5 OS=Homo sapiens GN=ANXA5 PE=1 SV=2	YMTISGFQIEETIDR				No	No	No	901.936	2	83.098	25420636	25328572	23048002	1.52851e+06	14384210	10610432	1.72845e+06	625941	280371
ANXA6_HUMAN	Annexin A6 OS=Homo sapiens GN=ANXA6 PE=1 SV=3	EEDDVVSEDLVQQDVQDLYEAGELK				No	No	No	955.777	3	94.176	112194544	93046968	99614656	43347144	54469288	48674712	27647830	28479998	23491854
ANXA7_HUMAN	Annexin A7 OS=Homo sapiens GN=ANXA7 PE=1 SV=3	DENQSINHQMAQEDAQR				No	No	No	671.959	3	36.029	358127424	407291872	301927200	419948352	294900128	333198880	363814144	376149152	318381344
ANXA7_HUMAN	Annexin A7 OS=Homo sapiens GN=ANXA7 PE=1 SV=3	GAGTDDSTLVR				No	No	No	546.27	0	35.967	7.47179e+06	7393517	6374315	2.29678e+06	3.35409e+06	6392257	6.35219e+06	4.11612e+06	4.0814e+06
ANXA7_HUMAN	Annexin A7 OS=Homo sapiens GN=ANXA7 PE=1 SV=3	VLIEILC[160.0307]TR				No	No	No	558.827	2	77.002	7590827	17331792	6010836	332957	4.76959e+06	14059158	1.89441e+06	1.53492e+06	1.18878e+06
AP1B1_HUMAN	AP-1 complex subunit beta-1 OS=Homo sapiens GN=AP1B1 PE=1 SV=1	AVWLPAMK				No	No	No	458.26	2	70.254	31881544	29529656	12323420	2197086	15279188	22331468	17473692	17399368	13300670
AP1B1_HUMAN	AP-1 complex subunit beta-1 OS=Homo sapiens GN=AP1B1 PE=1 SV=1	VNYVVQEAIVVIK				No	No	No	737.439	2	82.076	30524932	38639068	29832728	5.76909e+06	19424970	20935036	4598071	1098183	111049
AP1G1_HUMAN	AP-1 complex subunit gamma-1 OS=Homo sapiens GN=AP1G1 PE=1 SV=5	GSAMQDLAEVNNFPPQSWQ				No	No	No	1059.9823, 1059.9825	0, 2	86.461	7648419	9135206	8614374	4660363	4548642	5361617	4624954	3493279	3.75744e+06
AP1G1_HUMAN	AP-1 complex subunit gamma-1 OS=Homo sapiens GN=AP1G1 PE=1 SV=5	NDDDSSEAMNDILAQVATNTETSK				No	No	No	857.0445, 1285.0659	2, 3	83.7	253429872	339125184	294293312	360668768	234664768	276520640	259355904	246495792	223839264
AP2A1_HUMAN	AP-2 complex subunit alpha-1 OS=Homo sapiens GN=AP2A1 PE=1 SV=2	YLALESMC[160.0307]TLASSEFSHEAVK				No	No	No	791.709	3	84.733	246797616	183867104	230626688	52206012	127021224	106496400	56415612	24110138	13242512
AP2B_HUMAN	Transcription factor AP-2-alpha OS=Homo sapiens GN=TFAP2A PE=1 SV=1	AANVTLLTSLVEGEAVHLAR				No	No	No	688.72	3	98.004	16020858	10046404	5.19883e+06	620345	11129242	2.06255e+06	55702	6287.52	2097.93
AP2M1_HUMAN	AP-2 complex subunit mu OS=Homo sapiens GN=AP2M1 PE=1 SV=2	QSIAIDDC[160.0307]TFHQC[160.0307]VR				No	No	No	617.28	3	55.014	37017368	31828212	34092724	28450030	32599064	25797858	27149032	29494290	24792992
AP3M1_HUMAN	AP-3 complex subunit mu-1 OS=Homo sapiens GN=AP3M1 PE=1 SV=1	SVVSQSVC[160.0307]DYFFEAQEK				No	No	No	674.976	3	79.522	192670752	148969216	183096016	115773064	160779472	127948144	96773856	104833464	78417168
APC13_HUMAN	Anaphase-promoting complex subunit 13 OS=Homo sapiens GN=ANAPC13 PE=1 SV=1	EDKLPYEDVAIPLNELPEPEQDNGGTTESVK				No	No	No	1142.89	3	83.661	36488536	59295268	36546240	50021512	27194410	37545220	29410616	23688364	24969444
APEX1_HUMAN	DNA-(apurinic or apyrimidinic site) lyase OS=Homo sapiens GN=APEX1 PE=1 SV=2	EAAGEGPALYEDPPDQK				No	No	No	893.91	0	49.387	10225220	11289108	7038781	10450954	6.1435e+06	8852618	8870990	9917088	6631309
APEX1_HUMAN	DNA-(apurinic or apyrimidinic site) lyase OS=Homo sapiens GN=APEX1 PE=1 SV=2	EEAPDILC[160.0307]LQETK				No	No	No	773.379	2	67.711	8530709	11217615	8107062	9539729	9904149	10850640	13414003	9876492	9556785
API5_HUMAN	Apoptosis inhibitor 5 OS=Homo sapiens GN=API5 PE=1 SV=2	QQLVELVAEQADLEQTFNPSDPDC[160.0307]VDR				No	No	No	1039.49	3	90.703	111486840	76570256	91145240	13404064	33526754	35636996	14959427	2.80747e+06	877715
APOOL_HUMAN	Apolipoprotein O-like OS=Homo sapiens GN=APOOL PE=1 SV=1	QLVKPEQLPIYTAPPLQSK				No	No	No	717.413	3	73.842	48961680	29882248	8504655	2.27979e+06	15145647	24186604	7.3734e+06	10076698	7.53127e+06
APT_HUMAN	Adenine phosphoribosyltransferase OS=Homo sapiens GN=APRT PE=1 SV=2	VVVVDDLLATGGTMNAAC[160.0307]ELLGR				No	No	No	792.07544, 1187.6112	2, 3	99.641	148464960	117317024	139447936	16834646	82842136	48750880	9406650	3.51929e+06	1.80763e+06
APTX_HUMAN	Aprataxin OS=Homo sapiens GN=APTX PE=1 SV=2	DAAQEAEAGTGLEPGSNSGQC[160.0307]SVPLKK				No	No	No	901.096	3	52.832	17129980	42640620	28591846	31594712	15825446	23850214	27315252	18943066	21855520
AQR_HUMAN	Intron-binding protein aquarius OS=Homo sapiens GN=AQR PE=1 SV=4	QETPAFQTDTTPSETGATSTPEAIPALSETTPTVVGAVSAPAEANTPQDATSAPEETK				No	No	No	1450.44	4	84.655	20131882	40848776	25891258	37561032	14200707	34745684	25262070	18253318	14737964
ARC1B_HUMAN	Actin-related protein 2/3 complex subunit 1B OS=Homo sapiens GN=ARPC1B PE=1 SV=3	EHNGQVTGIDWAPESNR				No	No	No	637.299	3	55.186	49451840	65825744	45829248	62797772	32532228	49165228	47464712	48022492	34157208
ARC1B_HUMAN	Actin-related protein 2/3 complex subunit 1B OS=Homo sapiens GN=ARPC1B PE=1 SV=3	FAVGSGSR				No	No	No	390.703	2	33.625	56316320	26109404	19147322	19106364	22989224	19959362	24816070	34355152	29557858
ARC1B_HUMAN	Actin-related protein 2/3 complex subunit 1B OS=Homo sapiens GN=ARPC1B PE=1 SV=3	TWKPTLVILR				No	No	No	409.593	3	74.123	11621364	8974158	1.84286e+06	1.55625e+06	4.05606e+06	4.83483e+06	1.437e+06	1.3734e+06	1.67886e+06
ARF1_HUMAN	ADP-ribosylation factor 3 OS=Homo sapiens GN=ARF3 PE=1 SV=2	DAVLLVFANK				No	No	No	545.319	2	79.294	53247908	75983272	60179644	26908636	35231296	53051008	27517156	32004372	21856434
ARF1_HUMAN	ADP-ribosylation factor 1 OS=Homo sapiens GN=ARF1 PE=1 SV=2	LGEIVTTIPTIGFNVETVEYK				No	No	No	775.0868, 1162.1274	2, 3	97.238	48772888	78059024	40060764	3911186	39639180	30142600	2.40674e+06	505271	8316.88
ARF1_HUMAN	ADP-ribosylation factor 1 OS=Homo sapiens GN=ARF1 PE=1 SV=2	NISFTVWDVGGQDK				No	No	No	783.385	2	80.354	173394560	241289280	201267936	98289592	111951296	143523456	80192536	65467776	53494956
ARF1_HUMAN	ADP-ribosylation factor 1 OS=Homo sapiens GN=ARF1 PE=1 SV=2	QDLPNAMNAAEITDK				No	No	No	815.891	2	61.055	157621472	176295152	142941296	149912480	100464608	126966168	123562696	127471288	127031488
ARF4_HUMAN	ADP-ribosylation factor 4 OS=Homo sapiens GN=ARF4 PE=1 SV=3	IQEVADELQK				No	No	No	586.812	2	45.531	22990078	31063832	23535234	26056796	21966658	25917194	29332554	29224072	26063352
ARFG1_HUMAN	ADP-ribosylation factor GTPase-activating protein 1 OS=Homo sapiens GN=ARFGAP1 PE=1 SV=2	AFEDWLNDDLGSYQGAQGNR				No	No	No	752.6717, 1128.5022	2, 3	80.707	289678080	288326688	246023072	265282832	221113840	204922336	261385568	167801376	183441504
ARFG2_HUMAN	ADP-ribosylation factor GTPase-activating protein 2 OS=Homo sapiens GN=ARFGAP2 PE=1 SV=1	SSVSHSVLSEMQVIEQETPVSAK				No	No	No	824.749	3	80.493	61284580	55716316	61379960	24588322	42840792	34041428	20878390	13741738	9773869
ARFP1_HUMAN	Arfaptin-1 OS=Homo sapiens GN=ARFIP1 PE=1 SV=2	NSAAEIPVTSNGEVDDSR				No	No	No	930.935	2	49.27	27912024	48806964	34464600	49672480	13817188	31977904	32282056	29853348	30233332
ARHG1_HUMAN	Rho guanine nucleotide exchange factor 1 OS=Homo sapiens GN=ARHGEF1 PE=1 SV=2	FVQEVVQSQQVAVGR				No	No	No	837.452	2	56.584	5304878	8334649	5.0621e+06	1.88972e+06	1441169	1.13382e+06	3.2262e+06	2.09215e+06	2.06158e+06
ARI1_HUMAN	Protein ariadne-1 homolog OS=Homo sapiens GN=ARIH1 PE=1 SV=2	DGLLC[160.0307]GETGGGGGSALGPGGGGGGGGGGGGGGPGHEQEEDYR				No	No	No	904.13666, 1205.1792	3, 4	56.537	277396128	367939520	275583872	349131968	208091680	288881184	257784992	198831440	147009136
ARID2_HUMAN	AT-rich interactive domain-containing protein 2 OS=Homo sapiens GN=ARID2 PE=1 SV=2	QQQQQHSPAPPPQQVQVQVQQPQQVQMQVQPQQSNAGVGQPASGESSLIK				No	No	No	1353.43	4	66.503	37511904	17883930	19400206	29375612	4.19406e+06	19940524	7.43048e+06	2.8085e+06	2.50403e+06
ARL2_HUMAN	ADP-ribosylation factor-like protein 2 OS=Homo sapiens GN=ARL2 PE=1 SV=4	NYFESTDGLIWVVDSADR				No	No	No	1043.99	2	94.112	8820973	5787998	9339553	670218	5.68376e+06	1.99997e+06	1.39935e+06	754083	142298
ARP3_HUMAN	Actin-related protein 3 OS=Homo sapiens GN=ACTR3 PE=1 SV=3	AEPEDHYFLLTEPPLNTPENR				No	No	No	828.068	3	78.207	83507232	80427896	56842932	42943184	34269828	53596368	32126256	37046864	32716330
ARP3_HUMAN	Actin-related protein 3 OS=Homo sapiens GN=ACTR3 PE=1 SV=3	TLTGTVIDSGDGVTHVIPVAEGYVIGSC[160.0307]IK				No	No	No	1020.2	3	90.943	21360130	18748832	24825836	356809	8.23123e+06	7639618	395115	0	121869
ARPC2_HUMAN	Actin-related protein 2/3 complex subunit 2 OS=Homo sapiens GN=ARPC2 PE=1 SV=1	VTVVFSTVFKDDDDVVIGK				No	No	No	695.038	3	101.867	24123020	24534392	21310538	5726923	22443538	19448908	11743.5	2.46986e+06	2.12851e+06
ARPC3_HUMAN	Actin-related protein 2/3 complex subunit 3 OS=Homo sapiens GN=ARPC3 PE=1 SV=3	DTDIVDEAIYYFK				No	No	No	796.38	2	96.224	46110504	47224160	41780588	18264614	32301724	35105800	19577916	18331518	18755128
ARPC4_HUMAN	Actin-related protein 2/3 complex subunit 4 OS=Homo sapiens GN=ARPC4 PE=1 SV=3	ATLQAALC[160.0307]LENFSSQVVER				No	No	No	712.698	3	88.594	5631819	9615350	6689936	532860	9844034	4940708	89355.2	96997.7	0
ARRB1_HUMAN	Beta-arrestin-1 OS=Homo sapiens GN=ARRB1 PE=1 SV=2	DDKEEEEDGTGSPQLNNR				No	No	No	678.296	3	33.608	71843064	46488676	38430484	56673580	47602856	55697788	53986300	50820476	54480880
ASNA_HUMAN	ATPase ASNA1 OS=Homo sapiens GN=ASNA1 PE=1 SV=2	WIFVGGK				No	No	No	403.732	2	66.505	32306088	21138356	6966770	1.64637e+06	11428845	16668473	11083888	10895476	11581487
ASPG_HUMAN	N(4)-(beta-N-acetylglucosaminyl)-L-asparaginase OS=Homo sapiens GN=AGA PE=1 SV=1	FLPSYQAVEYMR				No	No	No	752.37	2	73.857	106914840	94295768	34059408	5091400	45779264	86139776	47920200	43734012	47073056
ASPH_HUMAN	Aspartyl/asparaginyl beta-hydroxylase OS=Homo sapiens GN=ASPH PE=1 SV=3	EGIESGDPGTDDGR				No	No	No	702.797	0	33.469	10519345	13806756	11519269	8.30816e+06	9233863	16940496	14754378	16213388	10319657
ASPH_HUMAN	Aspartyl/asparaginyl beta-hydroxylase OS=Homo sapiens GN=ASPH PE=1 SV=3	LGIYDADGDGDFDVDDAK				No	No	No	950.908	2	68.872	33406646	50017080	31371112	40855052	33421824	41750732	32971506	39304356	33681372
ASPH_HUMAN	Aspartyl/asparaginyl beta-hydroxylase OS=Homo sapiens GN=ASPH PE=1 SV=3	NDLGVGYLLIGDNDNAK				No	No	No	597.636, 895.95044	2, 3	81.039	667389312	676459840	679823872	593786432	540383168	499231040	429985408	406216736	375256096
ASSY_HUMAN	Argininosuccinate synthase OS=Homo sapiens GN=ASS1 PE=1 SV=2	DGTTHQTSLELFMYLNEVAGK				No	No	No	785.383	3	95.904	9433638	1.65901e+06	871800	207629	1.75528e+06	86483.4	376.615	0	0
ASSY_HUMAN	Argininosuccinate synthase OS=Homo sapiens GN=ASS1 PE=1 SV=2	DGTTHQTSLELFM[147.0354]YLNEVAGK				No	No	No	790.715	3	93.45	4.38203e+06	9275443	2.89948e+06	1.28351e+06	2.39423e+06	2356096	121576	431061	69097.9
ASSY_HUMAN	Argininosuccinate synthase OS=Homo sapiens GN=ASS1 PE=1 SV=2	GQVYILGR				No	No	No	453.264	2	54.523	28019222	24746066	12690034	2.39452e+06	15047828	25469118	15366858	15065755	13445200
ASSY_HUMAN	Argininosuccinate synthase OS=Homo sapiens GN=ASS1 PE=1 SV=2	IDIVENR				No	No	No	429.738	2	41.951	264954672	158648624	100257256	82340352	140966592	133199624	153079664	137441232	140349376
ASSY_HUMAN	Argininosuccinate synthase OS=Homo sapiens GN=ASS1 PE=1 SV=2	QHGIPIPVTPK				No	No	No	396.237	3	55.44	10875566	20556858	11785942	4077140	9767381	13234968	13978162	8882715	8715573
ASSY_HUMAN	Argininosuccinate synthase OS=Homo sapiens GN=ASS1 PE=1 SV=2	VQVSVLK				No	No	No	386.75	2	47.296	42833704	53013012	35744836	17644096	36410472	47526164	38004864	39001884	36877540
AT1A1_HUMAN	Sodium/potassium-transporting ATPase subunit alpha-1 OS=Homo sapiens GN=ATP1A1 PE=1 SV=1	GVGIISEGNETVEDIAAR				No	No	No	610.64667, 915.4662	2, 3	71.366	1173561216	1104511232	1349697408	857701376	1132163712	878963456	806755776	761127744	725679040
AT1A1_HUMAN	Sodium/potassium-transporting ATPase subunit alpha-1 OS=Homo sapiens GN=ATP1A1 PE=1 SV=1	LIIVEGC[160.0307]QR				No	No	No	544.3	2	51.124	16306086	17396420	3.35741e+06	1.18456e+06	3.65891e+06	11284821	9407898	10357091	8692999
AT1A1_HUMAN	Sodium/potassium-transporting ATPase subunit alpha-1 OS=Homo sapiens GN=ATP1A1 PE=1 SV=1	MSINAEEVVVGDLVEVK				No	No	No	915.9804, 915.98065	0, 2	90.306	25851284	28527318	24764834	271862	15498954	15281137	3.74114e+06	147284	0
AT1A1_HUMAN	Sodium/potassium-transporting ATPase subunit alpha-1 OS=Homo sapiens GN=ATP1A1 PE=1 SV=1	NLEAVETLGSTSTIC[160.0307]SDK				No	No	No	642.31177, 962.9634	2, 3	64.35	282408704	307006368	315829696	249418464	295232160	225219520	249035632	210181184	204693312
AT1A1_HUMAN	Sodium/potassium-transporting ATPase subunit alpha-1 OS=Homo sapiens GN=ATP1A1 PE=1 SV=1	VDNSSLTGESEPQTR				No	No	No	810.379	2	37.094	266271472	299225568	231435200	292755360	197174656	269689216	243176288	238682928	206556816
AT1B3_HUMAN	Sodium/potassium-transporting ATPase subunit beta-3 OS=Homo sapiens GN=ATP1B3 PE=1 SV=1	IIGLKPEGVPR				No	No	No	393.58	3	53.948	10393295	18713466	12928892	11797470	11465695	8878063	8706421	10629961	10291801
AT2A2_HUMAN	Sarcoplasmic/endoplasmic reticulum calcium ATPase 2 OS=Homo sapiens GN=ATP2A2 PE=1 SV=1	IGIFGQDEDVTSK				No	No	No	704.854	2	63.674	41364060	32637890	18258550	17379216	23355420	24946556	23344994	22915254	28743428
AT2A2_HUMAN	Sarcoplasmic/endoplasmic reticulum calcium ATPase 2 OS=Homo sapiens GN=ATP2A2 PE=1 SV=1	IVEFLQSFDEITAMTGDGVNDAPALK				No	No	No	927.795	3	102.103	140038176	105903728	124166936	34918780	109380856	65882568	11252142	12481657	10103037
AT2A2_HUMAN	Sarcoplasmic/endoplasmic reticulum calcium ATPase 2 OS=Homo sapiens GN=ATP2A2 PE=1 SV=1	IVEFLQSFDEITAM[147.0354]TGDGVNDAPALK				No	No	No	933.12744, 933.12787	3	98.496	15411584	21984306	15103855	1.30526e+06	7.86136e+06	4677997	598437	348992	284501
AT2A2_HUMAN	Sarcoplasmic/endoplasmic reticulum calcium ATPase 2 OS=Homo sapiens GN=ATP2A2 PE=1 SV=1	VDQSILTGESVSVIK				No	No	No	787.935	2	69.604	91548736	158453440	163367024	96246528	129268400	103134056	91120376	119517384	88739928
AT2A2_HUMAN	Sarcoplasmic/endoplasmic reticulum calcium ATPase 2 OS=Homo sapiens GN=ATP2A2 PE=1 SV=1	VGEATETALTC[160.0307]LVEK				No	No	No	810.912	2	70.098	63514816	61588800	93818152	42245848	66895568	44095440	44179268	50747036	47863680
AT2B3_HUMAN	Plasma membrane calcium-transporting ATPase 3 OS=Homo sapiens GN=ATP2B3 PE=1 SV=3	EASDIILTDDNFTSIVK				No	No	No	940.979	2	84.179	117277096	121588656	143753056	52170888	74726960	80616968	59825776	43764584	37236116
AT5EL_HUMAN	ATP synthase subunit epsilon-like protein, mitochondrial OS=Homo sapiens GN=ATP5EP2 PE=1 SV=1	QAGLSYIR				No	No	No	454.253	2	48.23	40312644	30117916	12395836	12942073	15074911	20729390	19826878	25357052	20059390
AT5F1_HUMAN	ATP synthase subunit b, mitochondrial OS=Homo sapiens GN=ATP5F1 PE=1 SV=2	LAQLEEAK				No	No	No	451.253	2	37.162	11688556	25344824	13948698	11187780	11238135	10448476	13067424	14553638	15183124
ATAD2_HUMAN	ATPase family AAA domain-containing protein 2 OS=Homo sapiens GN=ATAD2 PE=1 SV=1	NNSNTC[160.0307]NIENELEDSR				No	No	No	954.903	2	54.393	146679248	144432064	130745120	155703120	120023520	111263200	119197368	116456856	107963520
ATD3A_HUMAN	ATPase family AAA domain-containing protein 3A OS=Homo sapiens GN=ATAD3A PE=1 SV=2	DALNLAQMQEQTLQLEQQSK				No	No	No	772.721	3	79.909	98030688	143981728	120312600	123744480	86429312	98956040	65518724	65928904	55652432
ATD3A_HUMAN	ATPase family AAA domain-containing protein 3A OS=Homo sapiens GN=ATAD3A PE=1 SV=2	DIAIATR				No	No	No	380.222	0	41.62	4100924	8.1872e+06	2.96317e+06	1.04416e+06	1.8391e+06	5031992	3.49611e+06	4031707	3559779
ATLA2_HUMAN	Atlastin-2 OS=Homo sapiens GN=ATL2 PE=1 SV=2	DSQSWIGGNNEPLTGFTWR				No	No	No	722.33624, 1083.0038	2, 3	88.511	112696808	97372232	107103880	119069400	80191296	75679120	73251080	58793940	44030252
ATLA3_HUMAN	Atlastin-3 OS=Homo sapiens GN=ATL3 PE=1 SV=1	GGSDPETTGIQIWSEVFTVEKPGGK				No	No	No	873.76935, 873.76984	3	94.859	113008464	78718016	90303640	14004676	60904600	52365612	7.46061e+06	2040922	491388
ATOX1_HUMAN	Copper transport protein ATOX1 OS=Homo sapiens GN=ATOX1 PE=1 SV=1	VC[160.0307]IESEHSMDTLLATLK				No	No	No	649.658	3	80.36	50761424	48315916	56488232	7.2359e+06	26796054	28398138	7292118	4201968	3.94179e+06
ATP5I_HUMAN	ATP synthase subunit e, mitochondrial OS=Homo sapiens GN=ATP5I PE=1 SV=2	ELAEDDSILK				No	No	No	566.791	0	54.371	17240542	20401740	14234244	12897287	11324078	16045625	16146015	17112180	17640340
ATP5J_HUMAN	ATP synthase-coupling factor 6, mitochondrial OS=Homo sapiens GN=ATP5J PE=1 SV=1	QTSGGPVDASSEYQQELER				No	No	No	1040.97	2	54.074	43342580	52846820	33381124	53056328	22672092	35642212	39312996	34574312	32791502
ATP5L_HUMAN	ATP synthase subunit g, mitochondrial OS=Homo sapiens GN=ATP5L PE=1 SV=3	AIQSLKK				No	No	No	394.255	2	25.647	138665456	101860440	81277512	23044392	77657632	50892124	67518536	93282400	79797680
ATP5L_HUMAN	ATP synthase subunit g, mitochondrial OS=Homo sapiens GN=ATP5L PE=1 SV=3	IVNSAQTGSFK				No	No	No	576.307	2	37.721	224496864	204648864	164369600	32048796	137767136	148139216	138960432	134947984	140671504
ATP5L_HUMAN	ATP synthase subunit g, mitochondrial OS=Homo sapiens GN=ATP5L PE=1 SV=3	LATFWYYAK				No	No	No	581.801	2	75.987	44987716	43005248	30857540	2.18494e+06	30013252	34760716	22555320	20464448	19805888
ATP5L_HUMAN	ATP synthase subunit g, mitochondrial OS=Homo sapiens GN=ATP5L PE=1 SV=3	TPALVNAAVTYSKPR				No	No	No	529.9672, 794.44714	2, 3	59.21	775235264	671017472	534441696	159638288	506322240	494098688	402965024	391798112	371588768
ATPA_HUMAN	ATP synthase subunit alpha, mitochondrial OS=Homo sapiens GN=ATP5A1 PE=1 SV=1	AVDSLVPIGR				No	No	No	513.801	2	62.893	58911880	79154120	68550224	37465048	54981324	64214184	60295192	52953276	53710008
ATPA_HUMAN	ATP synthase subunit alpha, mitochondrial OS=Homo sapiens GN=ATP5A1 PE=1 SV=1	ELIIGDR				No	No	No	408.235	2	49.404	45792072	58807984	46889768	30355134	43895608	50274344	47872544	51088296	47294432
ATPA_HUMAN	ATP synthase subunit alpha, mitochondrial OS=Homo sapiens GN=ATP5A1 PE=1 SV=1	EVAAFAQFGSDLDAATQQLLSR				No	No	No	780.063, 1169.5929	2, 3	102.1	132886440	129795464	125526296	29524168	128043880	65189468	9423429	9879223	5771634
ATPA_HUMAN	ATP synthase subunit alpha, mitochondrial OS=Homo sapiens GN=ATP5A1 PE=1 SV=1	FNDGSDEK				No	No	No	456.19037, 456.19043	2	21.352	23585042	19575560	26920106	30291946	18642982	314323	15513400	50459808	63255020
ATPA_HUMAN	ATP synthase subunit alpha, mitochondrial OS=Homo sapiens GN=ATP5A1 PE=1 SV=1	GMSLNLEPDNVGVVVFGNDK				No	No	No	702.018, 1052.5233	2, 3	89.798	121090200	227259696	181001136	51301640	74306672	131307712	24635394	9698625	2.69869e+06
ATPA_HUMAN	ATP synthase subunit alpha, mitochondrial OS=Homo sapiens GN=ATP5A1 PE=1 SV=1	GYLDKLEPSK				No	No	No	383.877	3	51.007	3.78542e+06	6431565	8177616	2.09441e+06	5.22293e+06	9882527	3.38483e+06	5770826	8470964
ATPA_HUMAN	ATP synthase subunit alpha, mitochondrial OS=Homo sapiens GN=ATP5A1 PE=1 SV=1	ILGADTSVDLEETGR				No	No	No	788.398	2	61.436	6.07839e+06	23446380	24011742	3025023	3.25791e+06	9321856	3096612	2421240	3.59066e+06
ATPA_HUMAN	ATP synthase subunit alpha, mitochondrial OS=Homo sapiens GN=ATP5A1 PE=1 SV=1	TGAIVDVPVGEELLGR				No	No	No	812.95	2	84.005	42693504	62412948	75897376	29559680	45829248	52743876	36056632	35034928	32480884
ATPA_HUMAN	ATP synthase subunit alpha, mitochondrial OS=Homo sapiens GN=ATP5A1 PE=1 SV=1	TGTAEMSSILEER				No	No	No	712.34	0	62.301	44913232	56148692	55682792	36821032	45340660	39461716	44503900	48926056	48450504
ATPA_HUMAN	ATP synthase subunit alpha, mitochondrial OS=Homo sapiens GN=ATP5A1 PE=1 SV=1	TSIAIDTIINQK				No	No	No	658.874	2	69.718	13509502	30662032	19052824	0	8225334	18851744	2.57999e+06	2246103	185773
ATPA_HUMAN	ATP synthase subunit alpha, mitochondrial OS=Homo sapiens GN=ATP5A1 PE=1 SV=1	VVDALGNAIDGK				No	No	No	586.32	2	55.101	55198888	71133728	72407216	44291392	57310724	71752040	64663884	58524516	62533592
ATPB_HUMAN	ATP synthase subunit beta, mitochondrial OS=Homo sapiens GN=ATP5B PE=1 SV=3	AIAELGIYPAVDPLDSTSR				No	No	No	663.3504, 994.52234	2, 3	87.076	110663856	99653192	87917936	33850116	65611660	83960152	45684244	42784664	38540612
ATPB_HUMAN	ATP synthase subunit beta, mitochondrial OS=Homo sapiens GN=ATP5B PE=1 SV=3	EGNDLYHEMIESGVINLK				No	No	No	687.671	3	83.72	239990608	222485664	233042192	88769600	156504976	141898368	87670992	67914072	45847552
ATPB_HUMAN	ATP synthase subunit beta, mitochondrial OS=Homo sapiens GN=ATP5B PE=1 SV=3	FTQAGSEVSALLGR				No	No	No	718.382	2	71.544	73135992	99716232	96335568	45405832	67530640	68288096	48766848	53811300	51512780
ATPB_HUMAN	ATP synthase subunit beta, mitochondrial OS=Homo sapiens GN=ATP5B PE=1 SV=3	IMDPNIVGSEHYDVAR				No	No	No	605.962	3	59.811	26182244	44011388	38215076	16108740	30596878	35310520	25617948	24477058	20365722
ATPB_HUMAN	ATP synthase subunit beta, mitochondrial OS=Homo sapiens GN=ATP5B PE=1 SV=3	LVLEVAQHLGESTVR				No	No	No	550.9775, 825.9625	2, 3	68.447	363668768	444998624	424237952	53257564	213684256	278955776	64320388	33873288	10444881
ATPB_HUMAN	ATP synthase subunit beta, mitochondrial OS=Homo sapiens GN=ATP5B PE=1 SV=3	TVLIMELINNVAK				No	No	No	729.424	2	102.118	17613686	25690258	19721268	6.14268e+06	15148368	12262671	1.7758e+06	415158	17112.4
ATPB_HUMAN	ATP synthase subunit beta, mitochondrial OS=Homo sapiens GN=ATP5B PE=1 SV=3	TVLIM[147.0354]ELINNVAK				No	No	No	737.422	2	92.252	2.04395e+06	5424719	1.4509e+06	508508	1.45007e+06	1.83248e+06	809123	388228	138861
ATPB_HUMAN	ATP synthase subunit beta, mitochondrial OS=Homo sapiens GN=ATP5B PE=1 SV=3	VLDSGAPIKIPVGPETLGR				No	No	No	640.371	3	76.874	33463120	45864832	30789690	17127700	27692484	42853012	15787040	16919328	18990224
ATPB_HUMAN	ATP synthase subunit beta, mitochondrial OS=Homo sapiens GN=ATP5B PE=1 SV=3	VVDLLAPYAK				No	No	No	544.822	2	71.077	23729856	20449510	10166554	7499498	12916234	30808022	13080009	17909846	19329890
ATPD_HUMAN	ATP synthase subunit delta, mitochondrial OS=Homo sapiens GN=ATP5D PE=1 SV=2	AQAELVGTADEATR				No	No	No	716.359	2	44.748	9728602	18843326	16539000	11327262	13566368	14223348	19660850	20752124	18391138
ATPG_HUMAN	ATP synthase subunit gamma, mitochondrial OS=Homo sapiens GN=ATP5C1 PE=1 SV=1	ELIEIISGAAALD				No	No	No	657.862	2	93.624	80556216	92998336	63607924	21902996	51268068	73248424	22528372	15514976	7981984
ATPK_HUMAN	ATP synthase subunit f, mitochondrial OS=Homo sapiens GN=ATP5J2 PE=1 SV=3	DFSPSGIFGAFQR				No	No	No	714.8491, 714.8503	2	90.793	60778748	56529628	38000192	9860294	21496092	49249948	25989854	23514862	23353868
ATPK_HUMAN	ATP synthase subunit f, mitochondrial OS=Homo sapiens GN=ATP5J2 PE=1 SV=3	LGELPSWILMR				No	No	No	657.865	2	94.269	55996516	51188400	32558792	2501608	15670124	42509248	8006252	8140365	5.0318e+06
ATRX_HUMAN	Transcriptional regulator ATRX OS=Homo sapiens GN=ATRX PE=1 SV=4	SVPVTVDDDDDDNDPENR				No	No	No	1008.92	2	45.052	128449264	124439528	119766472	157841312	91296896	111966264	100810344	111844264	113769464
ATX10_HUMAN	Ataxin-10 OS=Homo sapiens GN=ATXN10 PE=1 SV=1	NLTEDNSQNQDLIAK				No	No	No	851.916	2	47.236	148637584	208237152	162895040	204442368	121744680	182000992	192964304	179565840	177494432
ATX2_HUMAN	Ataxin-2 OS=Homo sapiens GN=ATXN2 PE=1 SV=2	YNEENYGVVSTYDSSLSSYTVPLER				No	No	No	958.111	3	82.339	50902580	36279664	47712004	22696964	32200008	29579570	26972524	18400998	16388845
ATX2L_HUMAN	Ataxin-2-like protein OS=Homo sapiens GN=ATXN2L PE=1 SV=2	GPPQSPVFEGVYNNSR				No	No	No	874.424	2	61.568	76517144	93278144	69638552	106358032	66680876	67216176	56054924	61765408	70054424
B4GT1_HUMAN	Beta-1,4-galactosyltransferase 1 OS=Homo sapiens GN=B4GALT1 PE=1 SV=5	ETMLSDGLNSLTYQVLDVQR				No	No	No	761.385	3	96.035	17834544	15637009	21356650	1.9172e+06	7.90758e+06	7.4691e+06	892436	719793	259490
BACH_HUMAN	Cytosolic acyl coenzyme A thioester hydrolase OS=Homo sapiens GN=ACOT7 PE=1 SV=3	TNIVTASVDAINFHDK				No	No	No	582.301	0	73.038	10955214	15514443	10356917	5032187	7804680	8795291	3.26563e+06	4.02803e+06	3.36616e+06
BAF_HUMAN	Barrier-to-autointegration factor OS=Homo sapiens GN=BANF1 PE=1 SV=1	DFVAEPMGEKPVGSLAGIGEVLGK				No	No	No	800.755	3	87.762	32954414	42064276	34642336	9412163	22196924	18824986	7.13208e+06	5.25569e+06	5877329
BAG3_HUMAN	BAG family molecular chaperone regulator 3 OS=Homo sapiens GN=BAG3 PE=1 SV=3	NAGNAEDPHTETQQPEATAAATSNPSSMTDTPGNPAAP				No	No	No	937.91205, 1250.2141	3, 4	54.975	536295488	751023744	689894208	744118720	510099520	674379840	619484608	612386368	496039392
BAG6_HUMAN	Large proline-rich protein BAG6 OS=Homo sapiens GN=BAG6 PE=1 SV=2	YYEVLGAAATTDYNNNHEGR				No	No	No	753.343	3	57.44	15518978	14325116	8211281	11874180	12005658	3.3026e+06	17147642	10281723	8950838
BASI_HUMAN	Basigin OS=Homo sapiens GN=BSG PE=1 SV=2	FFVSSSQGR				No	No	No	507.754	2	44.831	387124928	253250848	207423184	107453120	206907104	334374784	254042512	251157808	228377936
BASI_HUMAN	Basigin OS=Homo sapiens GN=BSG PE=1 SV=2	KPEDVLDDDDAGSAPLK				No	No	No	595.624	3	52.444	53844468	43829036	30414738	23301888	36673168	39024268	33841076	29312120	32261866
BASI_HUMAN	Basigin OS=Homo sapiens GN=BSG PE=1 SV=2	SELHIENLNMEADPGQYR				No	No	No	705.998	3	65.147	171539584	156702736	133608192	82195472	123525696	147555888	99109704	106655696	98300248
BASI_HUMAN	Basigin OS=Homo sapiens GN=BSG PE=1 SV=2	SSEHINEGETAMLVC[160.0307]K				No	No	No	602.27576, 902.90894, 902.91113	0, 2, 3	50.665	159955952	182509504	180221360	145887456	161312160	144427648	189884624	157772240	144393632
BASP1_HUMAN	Brain acid soluble protein 1 OS=Homo sapiens GN=BASP1 PE=1 SV=2	AAEAAAAPAESAAPAAGEEPSKEEGEPK				No	No	No	879.415	3	41.282	130064160	170722656	128713456	136190976	75664640	192355440	151390944	143849392	130329808
BASP1_HUMAN	Brain acid soluble protein 1 OS=Homo sapiens GN=BASP1 PE=1 SV=2	AEGAATEEEGTPKESEPQAAAEPAEAK				No	No	No	900.082	3	39.115	51234232	47742308	36923328	9751895	34676960	62523980	31669146	49591832	21827714
BASP1_HUMAN	Brain acid soluble protein 1 OS=Homo sapiens GN=BASP1 PE=1 SV=2	AEPPKAPEQEQAAPGPAAGGEAPK				No	No	No	766.717	3	40.061	302360064	360752512	281722240	294151456	199022480	294658528	249469856	260995440	220944544
BASP1_HUMAN	Brain acid soluble protein 1 OS=Homo sapiens GN=BASP1 PE=1 SV=2	AQGPAASAEEPKPVEAPAANSDQTVTVK				No	No	No	921.798	3	49.91	48119936	70870920	41757560	57915292	24652650	50112764	40957792	45321460	38127048
BASP1_HUMAN	Brain acid soluble protein 1 OS=Homo sapiens GN=BASP1 PE=1 SV=2	AQGPAASAEEPKPVEAPAANSDQTVTVKE				No	No	No	964.813	3	50.787	790046464	997530432	863392384	647779200	605306752	1176699648	757808576	751007360	713292224
BASP1_HUMAN	Brain acid soluble protein 1 OS=Homo sapiens GN=BASP1 PE=1 SV=2	ESEPQAAAEPAEAK				No	No	No	714.337	2	33.151	130784416	139947168	111200968	121058432	91943696	153495936	124791744	134920320	131416824
BASP1_HUMAN	Brain acid soluble protein 1 OS=Homo sapiens GN=BASP1 PE=1 SV=2	ETPAATEAPSSTPK				No	No	No	693.841	2	33.617	64667348	81053360	80705768	36815672	44671812	114542264	65962752	78254224	64793116
BASP1_HUMAN	Brain acid soluble protein 1 OS=Homo sapiens GN=BASP1 PE=1 SV=2	KGYNVNDEK				No	No	No	533.764	2	25.256	482945	41885768	16002657	2.31645e+06	37626588	51141428	52022000	25371700	50312976
BASP1_HUMAN	Brain acid soluble protein 1 OS=Homo sapiens GN=BASP1 PE=1 SV=2	SDGAPASDSKPGSSEAAPSSK				No	No	No	644.9641, 966.9425	2, 3	26.889	166194144	162228464	134561840	160143232	103978016	166724256	148819440	148277760	132234896
BCAS3_HUMAN	Breast carcinoma-amplified sequence 3 OS=Homo sapiens GN=BCAS3 PE=1 SV=3	LNSQDSYNNFTNNNPGNPR				No	No	No	722.6583, 1083.484	2, 3	47.208	100801144	86863024	94744296	96568488	98084664	76436920	94507040	85193864	70150408
BCL9_HUMAN	B-cell CLL/lymphoma 9 protein OS=Homo sapiens GN=BCL9 PE=1 SV=4	NDPKPLPQQPPAPANQDQNSSQNTR				No	No	No	914.778	3	40.963	322551136	219141776	233795056	252152048	186269056	227481024	190272192	225398480	179250880
BCLF1_HUMAN	Bcl-2-associated transcription factor 1 OS=Homo sapiens GN=BCLAF1 PE=1 SV=2	DTFEHDPSESIDEFNK				No	No	No	637.275	3	57.611	74358112	82350728	68009608	73540880	68514448	64426952	68015120	71962584	63119040
BD1L1_HUMAN	Biorientation of chromosomes in cell division protein 1-like 1 OS=Homo sapiens GN=BOD1L1 PE=1 SV=2	NNNSQQDIDSENMK				No	No	No	818.846	2	32.37	86846104	62233420	70264944	74754528	57436796	44847196	70744784	76225560	60305592
BIEA_HUMAN	Biliverdin reductase A OS=Homo sapiens GN=BLVRA PE=1 SV=2	SGSLENVPNVGVNK				No	No	No	707.371	2	52.506	19060182	25701724	20989664	23650516	12225463	22359470	20031176	23616904	17564312
BIN1_HUMAN	Myc box-dependent-interacting protein 1 OS=Homo sapiens GN=BIN1 PE=1 SV=1	ADETKDEQFEQC[160.0307]VQNFNK				No	No	No	743.996	3	56.04	279892640	322489280	302515168	337473312	244224048	255478928	274701536	268240160	245784496
BIN1_HUMAN	Myc box-dependent-interacting protein 1 OS=Homo sapiens GN=BIN1 PE=1 SV=1	DEQFEQC[160.0307]VQNFNK				No	No	No	843.365	2	57.607	213964768	240340752	169895744	225280928	141003104	165994080	183825904	183827184	173968416
BLM_HUMAN	Bloom syndrome protein OS=Homo sapiens GN=BLM PE=1 SV=1	LLYVTPEK				No	No	No	481.782	2	51.573	58594976	50911868	26875930	35843892	34899496	42961124	45130744	42710280	37871752
BOLA2_HUMAN	BolA-like protein 2 OS=Homo sapiens GN=BOLA2 PE=1 SV=1	DLEAEHVEVEDTTLNR				No	No	No	623.967	3	55.788	119021680	117493488	127785408	84009376	96247248	79363520	97217696	93291872	75680576
BPTF_HUMAN	Nucleosome-remodeling factor subunit BPTF OS=Homo sapiens GN=BPTF PE=1 SV=3	QEQSPNANNDQPEDLIQGC[160.0307]SESDSSVLR				No	No	No	1039.79	3	65.313	147315264	138035888	132342600	151868736	128566736	99591456	120916320	111614168	98765992
BRD4_HUMAN	Bromodomain-containing protein 4 OS=Homo sapiens GN=BRD4 PE=1 SV=2	QEQQQQQQQQAAAVAAAATPQAQSSQPQSMLDQQR				No	No	No	952.707	4	59.708	319403168	266196432	271503200	299496096	293879584	258980464	291441728	281391936	227116320
BRD7_HUMAN	Bromodomain-containing protein 7 OS=Homo sapiens GN=BRD7 PE=1 SV=1	DGTDTSQSGEDGGC[160.0307]WQR				No	No	No	928.36	2	36.909	9770870	11823266	2.18895e+06	8285694	835993	5372757	10777212	7538653	1715042
BRI3B_HUMAN	BRI3-binding protein OS=Homo sapiens GN=BRI3BP PE=1 SV=1	TVNTFSQSVSSLFGEDNVR				No	No	No	696.3414, 1044.0089	0, 2	84.818	85955824	98408776	109243584	62061452	73888648	74655736	62977584	40820948	47302136
BT3L4_HUMAN	Transcription factor BTF3 homolog 4 OS=Homo sapiens GN=BTF3L4 PE=1 SV=1	APKPEDIDEEDDDVPDLVENFDEASKNEAN				No	No	No	1120.49	3	78.08	649865856	860052736	694067648	736360128	426474336	673951360	413839936	409695264	427983040
BTAF1_HUMAN	TATA-binding protein-associated factor 172 OS=Homo sapiens GN=BTAF1 PE=1 SV=2	NTIDINNFDGK				No	No	No	625.805	2	56.144	102410472	99517808	90120200	115449440	99300440	87294384	103708320	108203184	90024936
BTF3_HUMAN	Transcription factor BTF3 OS=Homo sapiens GN=BTF3 PE=1 SV=1	APLATGEDDDDEVPDLVENFDEASK				No	No	No	897.7312, 1346.0931	2, 3	83.108	135959056	174743696	143282160	187992736	108352480	136583952	112832544	123199960	126200824
BTF3_HUMAN	Transcription factor BTF3 OS=Homo sapiens GN=BTF3 PE=1 SV=1	APLATGEDDDDEVPDLVENFDEASKNEAN				No	No	No	780.5923, 1040.454, 1560.1768	2, 3, 4	82.986	3099802624	4287998720	3953087744	4634847232	2812760576	3506190592	2978264320	2911631360	2753707520
BTF3_HUMAN	Transcription factor BTF3 OS=Homo sapiens GN=BTF3 PE=1 SV=1	LGVNNISGIEEVNMFTNQGTVIHFNNPK				No	No	No	1029.5159, 1029.5188	3	94.537	434148640	193782064	128236192	34034940	107737368	31980346	23251356	10533304	7793862
BTF3_HUMAN	Transcription factor BTF3 OS=Homo sapiens GN=BTF3 PE=1 SV=1	LGVNNISGIEEVNM[147.0354]FTNQGTVIHFNNPK				No	No	No	1034.85	3	84.604	36230808	29085586	16434135	2.50843e+06	15996557	7.14975e+06	2660844	679903	84615.7
BTF3_HUMAN	Transcription factor BTF3 OS=Homo sapiens GN=BTF3 PE=1 SV=1	VQASLAANTFTITGHAETK				No	No	No	654.01	3	61.703	824073472	661621760	918834688	186353552	440195456	466287648	220574880	92171416	48786500
BUB1B_HUMAN	Mitotic checkpoint serine/threonine-protein kinase BUB1 beta OS=Homo sapiens GN=BUB1B PE=1 SV=3	GLQNPFPQQMQNNSR				No	No	No	879.92	2	58.1	26672934	34385736	26044248	23945274	12967120	19734656	23268154	28678214	25173838
BUB3_HUMAN	Mitotic checkpoint protein BUB3 OS=Homo sapiens GN=BUB3 PE=1 SV=1	TPC[160.0307]NAGTFSQPEK				No	No	No	718.828	0	37.697	371443	2.9893e+06	1169234	115367	68.648	1.24043e+06	1.18549e+06	1.31703e+06	501932
BZW2_HUMAN	Basic leucine zipper and W2 domain-containing protein 2 OS=Homo sapiens GN=BZW2 PE=1 SV=1	DTLVQGLNEAGDDLEAVAK				No	No	No	653.329	3	84.831	20188552	25659032	21797292	17401988	21335744	14471601	8501969	11701818	6865359
C1QBP_HUMAN	Complement component 1 Q subcomponent-binding protein, mitochondrial OS=Homo sapiens GN=C1QBP PE=1 SV=1	AFVDFLSDEIKEER				No	No	No	566.618, 849.4239	2, 3	81.265	529637184	481240384	507452672	247544688	432634432	294355296	204068208	177077504	159466720
C1QBP_HUMAN	Complement component 1 Q subcomponent-binding protein, mitochondrial OS=Homo sapiens GN=C1QBP PE=1 SV=1	ALVLDC[160.0307]HYPEDEVGQEDEAESDIFSIR				No	No	No	1046.14	3	83.862	611887168	459671968	515491616	142504480	312986944	253343344	146901008	100097744	80402288
C1QBP_HUMAN	Complement component 1 Q subcomponent-binding protein, mitochondrial OS=Homo sapiens GN=C1QBP PE=1 SV=1	EVSFQSTGESEWK				No	No	No	757.346	2	55.905	98208328	171108112	137056992	133318696	118853152	133680040	138182432	128739896	118391432
C1QBP_HUMAN	Complement component 1 Q subcomponent-binding protein, mitochondrial OS=Homo sapiens GN=C1QBP PE=1 SV=1	ITVTFNINNSIPPTFDGEEEPSQGQK				No	No	No	954.7985, 954.80133	3	84.853	29592980	25788660	27599522	14708246	15984954	16975774	12429039	4.36725e+06	1.18005e+06
C1QBP_HUMAN	Complement component 1 Q subcomponent-binding protein, mitochondrial OS=Homo sapiens GN=C1QBP PE=1 SV=1	VEEQEPELTSTPNFVVEVIK				No	No	No	763.0621, 1144.0906	2, 3	89.056	65098740	91546456	93338032	59329628	63767808	77847888	46458740	50006656	45876660
C1TC_HUMAN	C-1-tetrahydrofolate synthase, cytoplasmic OS=Homo sapiens GN=MTHFD1 PE=1 SV=3	TAHLDEEVNKGDILVVATGQPEMVK				No	No	No	674.101	4	69.973	266283504	189142016	237278832	51581368	122511208	130544904	29475412	20542456	7.03373e+06
C1TC_HUMAN	C-1-tetrahydrofolate synthase, cytoplasmic OS=Homo sapiens GN=MTHFD1 PE=1 SV=3	TAHLDEEVNKGDILVVATGQPEM[147.0354]VK				No	No	No	678.1	4	65.295	33013840	27555384	20477140	7911359	11476457	9853638	3040620	1.10099e+06	1.74216e+06
C1TC_HUMAN	C-1-tetrahydrofolate synthase, cytoplasmic OS=Homo sapiens GN=MTHFD1 PE=1 SV=3	TDPTTLTDEEINR				No	No	No	752.86	2	50.93	39205856	52784476	44135600	47964932	32757198	42556724	37722656	36885844	40886712
C1TC_HUMAN	C-1-tetrahydrofolate synthase, cytoplasmic OS=Homo sapiens GN=MTHFD1 PE=1 SV=3	VLDTNDR				No	No	No	416.711	0	26.453	11093617	1.36545e+06	2.38318e+06	7509520	1543144	0	0	9649531	687513
C4BPA_HUMAN	C4b-binding protein alpha chain OS=Homo sapiens GN=C4BPA PE=1 SV=2	LNNGEITQHR				No	No	No	394.539	3	28.837	2.59497e+06	12008333	6.94791e+06	3.7267e+06	10710923	12190476	10739449	6.00892e+06	8969376
CA052_HUMAN	UPF0690 protein C1orf52 OS=Homo sapiens GN=C1orf52 PE=1 SV=1	WSNIYEDNGDDAPQNAK				No	No	No	968.92	2	50.031	79932392	92864600	72923928	99538320	47579276	82681200	71430504	70013984	59431388
CALD1_HUMAN	Caldesmon OS=Homo sapiens GN=CALD1 PE=1 SV=2	QKQEEESLGQVTDQVEVNAQNSVPDEEAK				No	No	No	1076.84	3	64.054	221169344	210661632	194566368	199890528	133867728	173434896	122120040	121564968	100676584
CALD1_HUMAN	Caldesmon OS=Homo sapiens GN=CALD1 PE=1 SV=2	TTTTNTQVEGDDEAAFLER				No	No	No	699.991	3	59.931	20535366	20468112	23551048	23627616	18923708	22869968	25814412	22560888	21245452
CALM_HUMAN	Calmodulin OS=Homo sapiens GN=CALM1 PE=1 SV=2	DTDSEEEIR				No	No	No	547.236	2	30.592	324024448	343219840	304853600	349219168	254899872	332024000	324771264	380854368	332632896
CALM_HUMAN	Calmodulin OS=Homo sapiens GN=CALM1 PE=1 SV=2	EADIDGDGQVNYEEFVQMMTAK				No	No	No	830.69885, 1245.5437	2, 3	93.427	404808992	303610592	384804384	137332896	236413888	202954720	126519592	87869080	58387136
CALM_HUMAN	Calmodulin OS=Homo sapiens GN=CALM1 PE=1 SV=2	EADIDGDGQVNYEEFVQM[147.0354]MTAK				No	No	No	836.03033, 836.0306	3	85.277	38786000	48389804	34660884	29463204	32574018	23192418	23898884	23383008	17955596
CALM_HUMAN	Calmodulin OS=Homo sapiens GN=CALM1 PE=1 SV=2	EAFSLFDKDGDGTITTK				No	No	No	615.636, 922.9499	2, 3	67.743	678868992	706233984	847559680	506862336	663882560	498283712	546526848	533068832	543630656
CALM_HUMAN	Calmodulin OS=Homo sapiens GN=CALM1 PE=1 SV=2	VFDKDGNGYISAAELR				No	No	No	585.6293, 877.93866	2, 3	59.965	231595808	283481664	159180608	100201960	249792944	762737792	245539664	254298176	240788464
CALR_HUMAN	Calreticulin OS=Homo sapiens GN=CALR PE=1 SV=1	EQFLDGDGWTSR				No	No	No	705.819	2	63.784	162729472	196643200	188233904	166605984	151404688	190424112	161306176	149240368	164103840
CALR_HUMAN	Calreticulin OS=Homo sapiens GN=CALR PE=1 SV=1	IDNSQVESGSLEDDWDFLPPK				No	No	No	797.70386, 1196.0488, 1196.0532	2, 3	85.644	51422808	62815120	58537760	56371496	41486856	44159672	41685608	26608530	31564262
CALR_HUMAN	Calreticulin OS=Homo sapiens GN=CALR PE=1 SV=1	IDNSQVESGSLEDDWDFLPPKK				No	No	No	840.4045, 840.40454, 840.40515	0, 3	78.038	345226752	357656224	313427456	292107936	244635872	248174976	197723248	183073376	163418976
CALR_HUMAN	Calreticulin OS=Homo sapiens GN=CALR PE=1 SV=1	KPEDWDEEMDGEWEPPVIQNPEYK				No	No	No	987.436	3	79.178	101768768	120368152	101677400	80807896	49366928	79807672	46861644	33546958	32628198
CALR_HUMAN	Calreticulin OS=Homo sapiens GN=CALR PE=1 SV=1	SGTIFDNFLITNDEAYAEEFGNETWGVTK				No	No	No	1090.17	3	102.11	231817648	144863264	138521312	76863592	170241616	91949168	22094068	25436336	23652258
CALU_HUMAN	Calumenin OS=Homo sapiens GN=CALU PE=1 SV=2	EEIVDKYDLFVGSQATDFGEALVR				No	No	No	901.1175, 901.1195	3	97.327	362654624	197619744	193081248	59689344	163911264	103428536	28381578	28949258	20841110
CALU_HUMAN	Calumenin OS=Homo sapiens GN=CALU PE=1 SV=2	EQFVEFR				No	No	No	477.738	2	56.466	11699724	16445335	14791252	3639243	13572188	18886366	16517350	14362206	14960503
CALX_HUMAN	Calnexin OS=Homo sapiens GN=CANX PE=1 SV=2	AEEDEILNR				No	No	No	544.765	2	43.331	142809392	158467984	131000064	127007992	101345440	138684816	121466552	118740616	132911592
CALX_HUMAN	Calnexin OS=Homo sapiens GN=CANX PE=1 SV=2	IVDDWANDGWGLK				No	No	No	744.86	2	76.254	96153336	97685072	63034520	65859172	68299000	64897784	57134708	61873752	52010236
CALX_HUMAN	Calnexin OS=Homo sapiens GN=CANX PE=1 SV=2	KIPNPDFFEDLEPFR				No	No	No	621.9811, 621.9817	3	91.65	20711828	21413508	11656513	3705465	7515005	11257927	1941352	1.60249e+06	498749
CALX_HUMAN	Calnexin OS=Homo sapiens GN=CANX PE=1 SV=2	QKSDAEEDGGTVSQEEEDR				No	No	No	703.63324, 703.6333	3	30.803	32536828	47322580	16311703	32925672	19045268	20493838	38207740	34285236	28009992
CALX_HUMAN	Calnexin OS=Homo sapiens GN=CANX PE=1 SV=2	SDAEEDGGTVSQEEEDR				No	No	No	926.871	2	32.982	2801682	5959078	1.61159e+06	6425429	496268	314144	2583496	4493117	672764
CALX_HUMAN	Calnexin OS=Homo sapiens GN=CANX PE=1 SV=2	TGIYEEK				No	No	No	420.211	0	32.052	76750184	84992504	55440672	75579672	52396144	37118696	66458352	83296272	61463324
CAN2_HUMAN	Calpain-2 catalytic subunit OS=Homo sapiens GN=CAPN2 PE=1 SV=5	LEEEDEDEEDGESGC[160.0307]TFLVGLIQK				No	No	No	914.404	3	87.746	360474176	351471264	369697984	238491264	270027072	233441168	222048912	192959264	149411552
CAN2_HUMAN	Calpain-2 catalytic subunit OS=Homo sapiens GN=CAPN2 PE=1 SV=5	WNDNC[160.0307]PSWNTIDPEER				No	No	No	1016.93	2	66.856	125160440	156809888	143687072	132605832	82237272	108243584	123672248	106425632	114992816
CAND1_HUMAN	Cullin-associated NEDD8-dissociated protein 1 OS=Homo sapiens GN=CAND1 PE=1 SV=2	EGPAVVGQFIQDVK				No	No	No	743.9	2	78.125	12814586	19450460	11758455	12267295	8552845	14234105	8114161	10431388	9048324
CAND1_HUMAN	Cullin-associated NEDD8-dissociated protein 1 OS=Homo sapiens GN=CAND1 PE=1 SV=2	GYLISGSSYAR				No	No	No	587.3	2	53.142	103416688	70869960	34312700	31126944	41978640	54310576	59429032	60180316	55759424
CAP1_HUMAN	Adenylyl cyclase-associated protein 1 OS=Homo sapiens GN=CAP1 PE=1 SV=4	ALLVTASQC[160.0307]QQPAENK				No	No	No	586.6333, 879.4461	2, 3	48.734	481729792	693606848	566665856	677013440	425729088	555361472	577179264	577607360	544354816
CAP1_HUMAN	Adenylyl cyclase-associated protein 1 OS=Homo sapiens GN=CAP1 PE=1 SV=4	EVITFR				No	No	No	382.719	2	50.688	3.66522e+06	12315676	8532681	4.02509e+06	8493240	7929879	4.84393e+06	7731678	6.36315e+06
CAP1_HUMAN	Adenylyl cyclase-associated protein 1 OS=Homo sapiens GN=CAP1 PE=1 SV=4	INSITVDNC[160.0307]K				No	No	No	582.29	2	39.877	61305016	45988400	36663808	27994510	36775904	33883520	38096772	34841696	36303040
CAP1_HUMAN	Adenylyl cyclase-associated protein 1 OS=Homo sapiens GN=CAP1 PE=1 SV=4	LGLVFDDVVGIVEIINSK				No	No	No	644.037	3	102.252	35561672	8473948	3.40838e+06	6326260	15512880	6769302	15643.7	2.78393e+06	3.60896e+06
CAP1_HUMAN	Adenylyl cyclase-associated protein 1 OS=Homo sapiens GN=CAP1 PE=1 SV=4	NSLDC[160.0307]EIVSAK				No	No	No	618.301	2	49.724	84272720	91416128	79700200	71355616	67301376	83397776	81685360	83310248	83262608
CAP1_HUMAN	Adenylyl cyclase-associated protein 1 OS=Homo sapiens GN=CAP1 PE=1 SV=4	VENQENVSNLVIEDTELK				No	No	No	691.6841, 1037.0217	2, 3	72.867	299712832	321724672	366234592	253923056	279393600	209066272	252481584	236874944	233240384
CAP1_HUMAN	Adenylyl cyclase-associated protein 1 OS=Homo sapiens GN=CAP1 PE=1 SV=5	VPTISINK				No	No	No	436.266	2	50.076	29898120	34442452	27712986	19803258	25735096	27959564	26421444	30887464	27253822
CAPG_HUMAN	Macrophage-capping protein OS=Homo sapiens GN=CAPG PE=1 SV=1	EVQGNESDLFMSYFPR				No	No	No	959.936	2	87.753	4.48644e+06	5330733	3.56986e+06	2.79981e+06	3.00857e+06	4104574	3.4855e+06	2.35391e+06	1.32166e+06
CAPG_HUMAN	Macrophage-capping protein OS=Homo sapiens GN=CAPG PE=1 SV=1	QAALQVAEGFISR				No	No	No	695.379	2	76.201	81564112	85611744	72308296	36336352	43725044	51045452	38471416	33588112	27016108
CAPR1_HUMAN	Caprin-1 OS=Homo sapiens GN=CAPRIN1 PE=1 SV=2	LAQPNQVPVQPEATQVPLVSSTSEGYTASQPLYQPSHATEQRPQK				No	No	No	1222.62	4	72.289	369514624	504707008	262103120	348166144	165244848	413664896	167008512	158562672	147826848
CAPZB_HUMAN	F-actin-capping protein subunit beta OS=Homo sapiens GN=CAPZB PE=1 SV=4	GC[160.0307]WDSIHVVEVQEK				No	No	No	562.604	3	62.621	156789136	153849072	156882704	102858856	130436088	107618920	118720520	95964560	90582200
CAPZB_HUMAN	F-actin-capping protein subunit beta OS=Homo sapiens GN=CAPZB PE=1 SV=4	KLEVEANNAFDQYR				No	No	No	566.283	3	55.866	36586584	36842196	30606450	30685334	20789204	22182422	21071246	21897888	16616056
CARF_HUMAN	CDKN2A-interacting protein OS=Homo sapiens GN=CDKN2AIP PE=1 SV=2	SVSSQSSSSVSSQVTTAGSGK				No	No	No	979.4688, 979.46954	0, 2	37.831	13071034	14070862	8.04638e+06	13806779	16680999	20680072	24979464	19722076	19927176
CATB_HUMAN	Cathepsin B OS=Homo sapiens GN=CTSB PE=1 SV=3	DQGSC[160.0307]GSC[160.0307]WAFGAVEAISDR				No	No	No	724.97437, 1086.957, 1086.9581, 1086.9584	2, 3	85.387	168949584	155518768	147155632	93510232	110297544	101811136	109629240	68262144	61357232
CATC_HUMAN	Dipeptidyl-peptidase 1 OS=Homo sapiens GN=CTSC PE=1 SV=1	GTDEC[160.0307]AIESIAVAATPIPK				No	No	No	648.3329, 971.994	2, 3	80.676	109044544	110892792	85720496	48093908	72275976	47955476	52044784	47792844	46934520
CATZ_HUMAN	Cathepsin Z OS=Homo sapiens GN=CTSZ PE=1 SV=1	DQEC[160.0307]DKFNQC[160.0307]GTC[160.0307]NEFK				No	No	No	727.28723, 1090.4276	2, 3	44.062	1530586880	1899130112	1501618688	1795731968	1093325184	1592349056	1563246976	1573814528	1466198016
CAZA1_HUMAN	F-actin-capping protein subunit alpha-1 OS=Homo sapiens GN=CAPZA1 PE=1 SV=3	DVQDSLTVSNEAQTAK				No	No	No	853.417	2	47.97	34051132	50940312	37329416	56480200	35491724	43744152	51916600	54447536	50142840
CAZA1_HUMAN	F-actin-capping protein subunit alpha-1 OS=Homo sapiens GN=CAPZA1 PE=1 SV=3	EASDPQPEEADGGLK				No	No	No	771.85	2	38.32	27181060	30127316	23978434	30005178	11024680	25740916	24239932	26376412	15518979
CAZA1_HUMAN	F-actin-capping protein subunit alpha-1 OS=Homo sapiens GN=CAPZA1 PE=1 SV=3	IIENAENEYQTAISENYQTMSDTTFK				No	No	No	1014.13	3	77.698	130414448	115223648	153487152	63941816	98862112	87111144	105131568	51782780	44957348
CBP_HUMAN	CREB-binding protein OS=Homo sapiens GN=CREBBP PE=1 SV=3	NQQTILGSPASGIQNTIGSVGTGQQNATSLSNPNPIDPSSMQR				No	No	No	1092.2911, 1456.0509	3, 4	82.481	61255836	73585808	65813640	74546104	62103800	61529504	29764140	30221012	23920976
CBS_HUMAN	Cystathionine beta-synthase OS=Homo sapiens GN=CBS PE=1 SV=2	NASNPLAHYDTTADEILQQC[160.0307]DGK				No	No	No	854.391	3	70.722	341658368	444778848	287279136	359225600	190449376	282820704	203308032	217697872	222510208
CBX1_HUMAN	Chromobox protein homolog 1 OS=Homo sapiens GN=CBX1 PE=1 SV=1	KVEEVLEEEEEEYVVEK				No	No	No	703.6768, 703.67896, 1055.0093, 1055.011	2, 3	64.454	278786816	181762816	181706448	142851328	174064976	164311456	159295472	96162304	84659240
CBX3_HUMAN	Chromobox protein homolog 3 OS=Homo sapiens GN=CBX3 PE=1 SV=4	KVEEAEPEEFVVEK				No	No	No	554.614	3	53.62	35413888	35776220	42769820	24331332	22259760	31825904	33235256	33483364	26093924
CBX3_HUMAN	Chromobox protein homolog 3 OS=Homo sapiens GN=CBX3 PE=1 SV=4	LTWHSC[160.0307]PEDEAQ				No	No	No	736.808	2	47.122	218490464	241149872	197197056	238925760	170145184	217430672	205440784	209890688	196449184
CBX4_HUMAN	E3 SUMO-protein ligase CBX4 OS=Homo sapiens GN=CBX4 PE=1 SV=3	SNVLTGLQDSSTDNR				No	No	No	803.887	2	53.134	8486222	19551748	10923652	12574198	1.4624e+06	14831127	9634271	7575979	14912468
CCAR2_HUMAN	Cell cycle and apoptosis regulator protein 2 OS=Homo sapiens GN=CCAR2 PE=1 SV=2	AAEAAPPTQEAQGETEPTEQAPDALEQAADTSR				No	No	No	1127.52	3	60.112	271700768	351347456	260033056	355420608	176008016	267473920	240656176	243785056	219634256
CCD37_HUMAN	Coiled-coil domain-containing protein 37 OS=Homo sapiens GN=CCDC37 PE=2 SV=1	KHSFLK				No	No	No	380.234	0	28.095	0	23047294	4841477	287810	7879935	7953117	22044030	2618823	10448720
CCD94_HUMAN	Coiled-coil domain-containing protein 94 OS=Homo sapiens GN=CCDC94 PE=1 SV=1	ADPDC[160.0307]SNGQPQAAPTPGAPQNR				No	No	No	1125	2	36.975	7225314	7.84845e+06	1057348	10434656	2.13064e+06	13206095	11929801	2.29249e+06	1985158
CCNK_HUMAN	Cyclin-K OS=Homo sapiens GN=CCNK PE=1 SV=2	DPQQPAQQQQPAQQPK				No	No	No	606.303, 908.9503	2, 3	28.424	370132704	422946496	351948800	458708896	274403168	383638176	419138144	420044864	348779520
CD109_HUMAN	CD109 antigen OS=Homo sapiens GN=CD109 PE=1 SV=2	SYSQSILLDLTDNR				No	No	No	812.915	0	80.592	5.05121e+06	12237860	6.5215e+06	3164478	1.6222e+06	4513880	1.60301e+06	716757	411063
CD276_HUMAN	CD276 antigen OS=Homo sapiens GN=CD276 PE=1 SV=1	QSC[160.0307]EEENAGAEDQDGEGEGSK				No	No	No	1113.42	2	27.185	7798480	8641986	6.64669e+06	9902780	872132	6.36404e+06	1.80492e+06	9919321	2.13946e+06
CD320_HUMAN	CD320 antigen OS=Homo sapiens GN=CD320 PE=1 SV=1	C[160.0307]TLSDDC[160.0307]IPLTWR				No	No	No	818.878	2	77.184	83485776	59097096	46712012	18127268	53742396	56373816	36304576	38751316	38376804
CD320_HUMAN	CD320 antigen OS=Homo sapiens GN=CD320 PE=1 SV=1	DLDC[160.0307]SDGSDEEEC[160.0307]R				No	No	No	843.7963, 843.7964	0, 2	32.612	16944440	22905374	14039904	21027602	12080882	20153320	21820444	19363100	16306201
CD320_HUMAN	CD320 antigen OS=Homo sapiens GN=CD320 PE=1 SV=1	LAC[160.0307]LAGELR				No	No	No	501.774	2	55.64	138181760	109093456	93631728	41610684	115226352	131243624	96997000	101522480	87145792
CD320_HUMAN	CD320 antigen OS=Homo sapiens GN=CD320 PE=1 SV=1	TSGLC[160.0307]VPLTWR				No	No	No	645.338	2	77.538	51801616	40751404	32541806	12114214	39447040	58612908	29986776	30455260	29692212
CD81_HUMAN	CD81 antigen OS=Homo sapiens GN=CD81 PE=1 SV=1	QFYDQALQQAVVDDDANNAK				No	No	No	751.68475, 751.68604, 1127.0242	2, 3	70.508	1930086656	1777227520	1873062784	2000406784	1786972288	1358316160	1744491648	1650085760	1564591744
CD81_HUMAN	CD81 antigen OS=Homo sapiens GN=CD81 PE=1 SV=1	TFHETLDC[160.0307]C[160.0307]GSSTLTALTTSVLK				No	No	No	848.078	3	84.966	630274560	513010304	591192896	104601328	303920384	257993424	125308400	52363688	21747042
CD97_HUMAN	CD97 antigen OS=Homo sapiens GN=CD97 PE=1 SV=4	FFDKVQDLGR				No	No	No	408.884	3	56.507	11489743	8926660	5831782	1.85322e+06	6.70209e+06	9257956	4733595	8459486	8520589
CDC23_HUMAN	Cell division cycle protein 23 homolog OS=Homo sapiens GN=CDC23 PE=1 SV=2	NQGETPTTEVPAPFFLPASLSANNTPTR				No	No	No	986.495	3	93.965	150098672	171423456	162845824	157518768	118552984	154652960	82557576	78010896	76521880
CDC5L_HUMAN	Cell division cycle 5-like protein OS=Homo sapiens GN=CDC5L PE=1 SV=2	DNEEETTDDPR				No	No	No	660.763	2	24.904	65212944	57433776	52100952	60397876	39478332	48113824	47534772	60811012	56576704
CDC5L_HUMAN	Cell division cycle 5-like protein OS=Homo sapiens GN=CDC5L PE=1 SV=2	QTAEESGITNSASSTLLSEYNVTNNSVALR				No	No	No	1052.85	3	79.682	214512944	185519472	184650880	91276072	125136824	122861936	81096640	53208800	37692124
CDK1_HUMAN	Cell division protein kinase 1 OS=Homo sapiens GN=CDK1 PE=1 SV=2	DLKPQNLLIDDK				No	No	No	471.265	3	63.639	21694058	30290566	20518994	22700210	19748518	20304824	19474336	12390885	15570095
CDK1_HUMAN	Cell division protein kinase 1 OS=Homo sapiens GN=CDK1 PE=1 SV=2	NLDENGLDLLSK				No	No	No	665.846	2	69.9	28174824	51771856	48158472	45280888	25605966	54267128	39715448	42559104	50247848
CDK12_HUMAN	Cell division protein kinase 12 OS=Homo sapiens GN=CDK12 PE=1 SV=2	DGSGGASGTLQPSSGGGSSNSR				No	No	No	961.926	2	30.51	52838236	62837084	52566632	73539632	27213094	61192272	64943472	52146184	57289728
CDKAL_HUMAN	Threonylcarbamoyladenosine tRNA methylthiotransferase OS=Homo sapiens GN=CDKAL1 PE=1 SV=1	NGLGNQLSSGSHTSAASQC[160.0307]DSASSR				No	No	No	827.034	3	37.941	4400537	9445111	9098590	14217127	3.4182e+06	9199381	11791250	7941472	6.70402e+06
CDV3_HUMAN	Protein CDV3 homolog OS=Homo sapiens GN=CDV3 PE=1 SV=1	AASAAGAAGSAGGSSGAAGAAGGGAGAGTRPGDGGTASAGAAGPGAATK				No	No	No	1223.91	3	39.209	1.70767e+06	5065334	3.98899e+06	4660454	0	4334169	6018569	4.95481e+06	1.20087e+06
CDV3_HUMAN	Protein CDV3 homolog OS=Homo sapiens GN=CDV3 PE=1 SV=1	QDPGDNWEEGGGGGGGMEK				No	No	No	938.87384, 938.8744	2	47.676	200632512	207652192	172365936	231083792	111053008	171596784	167392880	152309072	139413536
CDV3_HUMAN	Protein CDV3 homolog OS=Homo sapiens GN=CDV3 PE=1 SV=1	QDPGDNWEEGGGGGGGM[147.0354]EK				No	No	No	946.8713, 946.87146	2	38.414	28704386	28198502	21754484	38291624	11142480	24395948	29312386	29751248	19655004
CEBPG_HUMAN	CCAAT/enhancer-binding protein gamma OS=Homo sapiens GN=CEBPG PE=1 SV=1	DLFLEHAHNLADNVQSISTENTTADGDNAGQ				No	No	No	1099.84	3	75.448	587082176	567930048	594146112	351979264	391300608	443729824	216073664	193875264	168190608
CEP97_HUMAN	Centrosomal protein of 97 kDa OS=Homo sapiens GN=CEP97 PE=1 SV=1	ESSNNEQDNSLLEQYLTSVQQLEDADER				No	No	No	1085.49	3	99.869	53595424	33435270	61512248	12200748	27801132	22182572	3.98698e+06	3.9606e+06	2.55904e+06
CERS2_HUMAN	Ceramide synthase 2 OS=Homo sapiens GN=CERS2 PE=1 SV=1	AGTLIMALHDSSDYLLESAK				No	No	No	712.36127, 712.3624	0, 3	87.765	74225128	51585004	59937204	7237115	34036028	27098698	3.31009e+06	668776	209025
CF106_HUMAN	Uncharacterized protein C6orf106 OS=Homo sapiens GN=C6orf106 PE=1 SV=2	NTWAPAPDTWAPAPDQTEQDQNR				No	No	No	870.391	3	67.941	184926416	227373072	210428064	246253456	201910208	187649136	254378624	217362560	218856928
CGBP1_HUMAN	CGG triplet repeat-binding protein 1 OS=Homo sapiens GN=CGGBP1 PE=1 SV=2	AYLPDGYENENQLLNSQDC[160.0307]				No	No	No	1121.98	2	70.979	18872912	29374476	17502652	25004156	11469346	16184026	15062154	12277747	15903868
CGL_HUMAN	Cystathionine gamma-lyase OS=Homo sapiens GN=CTH PE=1 SV=3	AGDQIIC[160.0307]MDDVYGGTNR				No	No	No	942.915	2	66.583	84829808	118694784	124603672	86982568	63854868	87503920	87266864	69110072	79091832
CGL_HUMAN	Cystathionine gamma-lyase OS=Homo sapiens GN=CTH PE=1 SV=3	LLEAAITPETK				No	No	No	593.34	2	56.308	53488160	47745644	30074288	24164486	25709268	31416164	36568708	33279978	36261880
CH033_HUMAN	UPF0488 protein C8orf33 OS=Homo sapiens GN=C8orf33 PE=1 SV=1	NPSTVC[160.0307]LC[160.0307]PEQPTC[160.0307]SNADSR				No	No	No	764.9936, 1146.9861	2, 3	50.261	161644000	219351680	181718976	228476880	137060864	176358256	199844080	192123552	157147472
CH10_HUMAN	10 kDa heat shock protein, mitochondrial OS=Homo sapiens GN=HSPE1 PE=1 SV=2	DGDILGKYVD				No	No	No	547.772	2	63.449	135304864	89520976	99431256	61612060	180249696	64344876	87137840	89593208	94851032
CH10_HUMAN	10 kDa heat shock protein, mitochondrial OS=Homo sapiens GN=HSPE1 PE=1 SV=2	FLPLFDR				No	No	No	454.256	2	78.736	8.12505e+06	11448693	4709118	2.2438e+06	7568188	3.67638e+06	4759386	5.02612e+06	4994131
CH10_HUMAN	10 kDa heat shock protein, mitochondrial OS=Homo sapiens GN=HSPE1 PE=1 SV=2	GGEIQPVSVK				No	No	No	507.285	2	42.998	943305792	592909824	585517632	219868080	1100262272	539998720	650834048	633440256	653433920
CH10_HUMAN	10 kDa heat shock protein, mitochondrial OS=Homo sapiens GN=HSPE1 PE=1 SV=2	GGIMLPEKSQGK				No	No	No	415.561	3	42.794	19966760	2.80111e+06	5.67209e+06	0	1.98072e+06	1446930	4153226	3.23065e+06	4.43891e+06
CH10_HUMAN	10 kDa heat shock protein, mitochondrial OS=Homo sapiens GN=HSPE1 PE=1 SV=2	GKGGEIQPVSVK				No	No	No	400.2312, 599.84326	2, 3	37.847	460315424	261224992	169794160	37540056	247630816	182657856	215848080	210653808	214472976
CH10_HUMAN	10 kDa heat shock protein, mitochondrial OS=Homo sapiens GN=HSPE1 PE=1 SV=2	SQGKVLQATVVAVGSGSK				No	No	No	572.66034, 572.66046, 858.48676	0, 2, 3	52.639	238422656	122182312	130484632	65183852	199592224	59653288	127819200	116900696	100819168
CH10_HUMAN	10 kDa heat shock protein, mitochondrial OS=Homo sapiens GN=HSPE1 PE=1 SV=2	VGDKVLLPEYGGTK				No	No	No	738.409	2	55.693	35683340	23135752	18594588	5970550	75944392	22652438	33865468	32075202	33647948
CH10_HUMAN	10 kDa heat shock protein, mitochondrial OS=Homo sapiens GN=HSPE1 PE=1 SV=2	VLLPEYGGTK				No	No	No	538.804	2	56.827	124968536	138357408	147596480	77595832	218271568	139625792	138468384	142371040	131223552
CH10_HUMAN	10 kDa heat shock protein, mitochondrial OS=Homo sapiens GN=HSPE1 PE=1 SV=2	VLQATVVAVGSGSK				No	No	No	439.2581, 658.38275, 658.3829, 658.3833	0, 2, 3	53.961	1223435008	1374440704	1174769536	579063488	1197667712	1043310272	961871552	914208000	845258368
CH10_HUMAN	10 kDa heat shock protein, mitochondrial OS=Homo sapiens GN=HSPE1 PE=1 SV=2	VLQATVVAVGSGSKGK				No	No	No	500.963, 750.941	2, 3	48.07	486342752	296192512	306745216	93829240	323956640	173800944	265310656	237795920	218158080
CH10_HUMAN	10 kDa heat shock protein, mitochondrial OS=Homo sapiens GN=HSPE1 PE=1 SV=2	VLQATVVAVGSGSKGKGGEIQPVSVK				No	No	No	832.478	3	58.659	93334528	32772776	15278778	3.62983e+06	12183449	3.31776e+06	4362888	5904230	3.26013e+06
CH10_HUMAN	10 kDa heat shock protein, mitochondrial OS=Homo sapiens GN=HSPE1 PE=1 SV=2	VVLDDKDYFLFR				No	No	No	510.605	3	78.604	37342420	36533076	46956816	7190828	65307512	19956774	8583834	4.62274e+06	2.53218e+06
CH60_HUMAN	60 kDa heat shock protein, mitochondrial OS=Homo sapiens GN=HSPD1 PE=1 SV=2	AAVEEGIVLGGGC[160.0307]ALLR				No	No	No	562.30707, 842.9566	2, 3	79.428	1024740352	1378832384	1406151680	321730496	795475008	822242816	346256384	234613424	145904384
CH60_HUMAN	60 kDa heat shock protein, mitochondrial OS=Homo sapiens GN=HSPD1 PE=1 SV=2	ALMLQGVDLLADAVAVTMGPK				No	No	No	705.053	3	102.256	159174544	82050752	46497816	28124496	104780672	41723472	3.30442e+06	10829019	8784799
CH60_HUMAN	60 kDa heat shock protein, mitochondrial OS=Homo sapiens GN=HSPD1 PE=1 SV=2	ALMLQGVDLLADAVAVTM[147.0354]GPK				No	No	No	710.384	3	102.162	158106224	163776752	71232040	37269988	143773504	58405968	10167051	9161099	4.25391e+06
CH60_HUMAN	60 kDa heat shock protein, mitochondrial OS=Homo sapiens GN=HSPD1 PE=1 SV=2	ALM[147.0354]LQGVDLLADAVAVTM[147.0354]GPK				No	No	No	715.716	3	102.084	43465704	49018816	21867566	10684297	43426240	18103088	4893588	3.85437e+06	1.5826e+06
CH60_HUMAN	60 kDa heat shock protein, mitochondrial OS=Homo sapiens GN=HSPD1 PE=1 SV=2	APGFGDNR				No	No	No	417.198	2	31.893	440838912	551955008	520779232	619208256	358903968	552178496	462368128	611612224	480451744
CH60_HUMAN	60 kDa heat shock protein, mitochondrial OS=Homo sapiens GN=HSPD1 PE=1 SV=2	C[160.0307]EFQDAYVLLSEK				No	No	No	801.38	2	77.929	76419040	82664832	72624512	52973796	62741096	58176560	49425152	46461248	47086016
CH60_HUMAN	60 kDa heat shock protein, mitochondrial OS=Homo sapiens GN=HSPD1 PE=1 SV=2	C[160.0307]EFQDAYVLLSEKK				No	No	No	577.288	3	70.345	24696612	23458430	21223638	11066087	15638901	25502462	9041742	10135715	11775434
CH60_HUMAN	60 kDa heat shock protein, mitochondrial OS=Homo sapiens GN=HSPD1 PE=1 SV=2	C[160.0307]IPALDSLTPANEDQK				No	No	No	886.43	2	68.447	152158272	190270352	158610128	144399760	98229248	135083680	134703936	122518688	128055000
CH60_HUMAN	60 kDa heat shock protein, mitochondrial OS=Homo sapiens GN=HSPD1 PE=1 SV=2	DDAMLLK				No	No	No	403.211	2	50.18	24263426	34064340	36974656	24813556	27374722	28286256	27361818	30251100	30064314
CH60_HUMAN	60 kDa heat shock protein, mitochondrial OS=Homo sapiens GN=HSPD1 PE=1 SV=2	DMAIATGGAVFGEEGLTLNLEDVQPHDLGK				No	No	No	1033.18	3	101.984	433413504	345642752	331790272	139493536	357924064	238618848	41092364	94609408	104834392
CH60_HUMAN	60 kDa heat shock protein, mitochondrial OS=Homo sapiens GN=HSPD1 PE=1 SV=2	GANPVEIR				No	No	No	428.238	2	39.878	73442040	82069984	82658120	43188476	68433216	78862288	72024368	64288568	71131688
CH60_HUMAN	60 kDa heat shock protein, mitochondrial OS=Homo sapiens GN=HSPD1 PE=1 SV=2	GVMLAVDAVIAELK				No	No	No	476.94305, 714.91113	2, 3	102.147	43140728	65195692	21491852	11614515	67676104	34477140	497619	1.05543e+06	152192
CH60_HUMAN	60 kDa heat shock protein, mitochondrial OS=Homo sapiens GN=HSPD1 PE=1 SV=2	IGIEIIK				No	No	No	393.261	2	65.095	61077808	80618464	77661400	36953016	72080136	62164924	52298780	55425092	55911456
CH60_HUMAN	60 kDa heat shock protein, mitochondrial OS=Homo sapiens GN=HSPD1 PE=1 SV=2	IGIEIIKR				No	No	No	471.311	2	55.879	10854859	37748280	20430124	8.0596e+06	13274392	18819526	11253808	13757833	10698332
CH60_HUMAN	60 kDa heat shock protein, mitochondrial OS=Homo sapiens GN=HSPD1 PE=1 SV=2	IMQSSSEVGYDAMAGDFVNMVEK				No	No	No	836.70746, 836.70795, 836.7087, 836.70886, 836.71014, 836.7102, 836.7114, 1254.5588, 1254.5597, 1254.5599, 1254.5612	0, 2, 3	94.607	2250437376	1805127296	2347763456	1031271424	1604828032	1243498880	1039837824	713369088	583890240
CH60_HUMAN	60 kDa heat shock protein, mitochondrial OS=Homo sapiens GN=HSPD1 PE=1 SV=2	IMQSSSEVGYDAM[147.0354]AGDFVNMVEK				No	No	No	842.037	3	77.088	43675572	44915664	32438984	22642336	36699756	24629052	28634368	19081422	18370260
CH60_HUMAN	60 kDa heat shock protein, mitochondrial OS=Homo sapiens GN=HSPD1 PE=1 SV=2	IM[147.0354]QSSSEVGYDAMAGDFVNMVEK				No	No	No	842.0396, 1262.5565, 1262.558	0, 2, 3	87.383	316274784	325416256	275682336	206872880	263020608	205243152	196199392	171901488	149981360
CH60_HUMAN	60 kDa heat shock protein, mitochondrial OS=Homo sapiens GN=HSPD1 PE=1 SV=2	IM[147.0354]QSSSEVGYDAMAGDFVNM[147.0354]VEK				No	No	No	847.37	3	76.774	5452051	18779384	7.06272e+06	8997079	8906373	4.04701e+06	10933747	6547861	7664836
CH60_HUMAN	60 kDa heat shock protein, mitochondrial OS=Homo sapiens GN=HSPD1 PE=1 SV=2	IQEIIEQLDVTTSEYEK				No	No	No	680.01227, 680.0125, 680.01337, 1019.5158, 1019.5159, 1019.5176, 1019.519	0, 2, 3	81.104	3279205888	2570599680	2575467520	847444672	1854143104	1662494336	916326976	575249920	374618752
CH60_HUMAN	60 kDa heat shock protein, mitochondrial OS=Homo sapiens GN=HSPD1 PE=1 SV=2	IQEIIEQLDVTTSEYEKEK				No	No	No	765.7254, 765.7255	3	87.515	5703927808	4419297792	5590189056	1672874624	3395609856	3279863040	1594894208	1070787072	704279936
CH60_HUMAN	60 kDa heat shock protein, mitochondrial OS=Homo sapiens GN=HSPD1 PE=1 SV=2	ISSIQSIVPALEIANAHR				No	No	No	640.362	3	84.324	131320552	162698560	84582208	43977928	80839896	89861000	34790088	32656506	30960086
CH60_HUMAN	60 kDa heat shock protein, mitochondrial OS=Homo sapiens GN=HSPD1 PE=1 SV=2	KPLVIIAEDVDGEALSTLVLNR				No	No	No	592.08954, 789.11536, 789.116, 789.11633, 789.1165, 789.11676, 789.11743, 789.11774	0, 3, 4	101.661	433557536	531427552	340855648	317066496	750638592	311237600	20052908	133546824	194052896
CH60_HUMAN	60 kDa heat shock protein, mitochondrial OS=Homo sapiens GN=HSPD1 PE=1 SV=2	KQSKPVTTPEEIAQVATISANGDK				No	No	No	628.837	4	62.731	33115378	65113296	30875420	57149852	19784224	50901796	26485028	30635750	24180740
CH60_HUMAN	60 kDa heat shock protein, mitochondrial OS=Homo sapiens GN=HSPD1 PE=1 SV=2	LSDGVAVLK				No	No	No	451.272	2	51.793	117954976	163822816	166802752	99037264	149189136	147938384	140470720	143871696	131501384
CH60_HUMAN	60 kDa heat shock protein, mitochondrial OS=Homo sapiens GN=HSPD1 PE=1 SV=2	LVQDVANNTNEEAGDGTTTATVLAR				No	No	No	640.8179, 854.0863, 854.0873, 854.088, 854.0881, 854.0887, 854.08887, 854.08905, 854.08936, 854.08984, 1280.6279, 1280.6285, 1280.6295	0, 2, 3, 4	64.723	21778526208	23836278784	22414002176	24986847232	21033676800	19930148864	21386127360	20635848704	19246907392
CH60_HUMAN	60 kDa heat shock protein, mitochondrial OS=Homo sapiens GN=HSPD1 PE=1 SV=2	NAGVEGSLIVEK				No	No	No	608.333	2	53.348	137051936	228847968	199217664	128657000	138298640	198332064	134701872	118516848	112187928
CH60_HUMAN	60 kDa heat shock protein, mitochondrial OS=Homo sapiens GN=HSPD1 PE=1 SV=2	QSKPVTTPEEIAQVATISANGDK				No	No	No	795.416	3	67.619	386602112	524605120	288649056	415802656	240728704	311069504	300432896	280126336	286667808
CH60_HUMAN	60 kDa heat shock protein, mitochondrial OS=Homo sapiens GN=HSPD1 PE=1 SV=2	TALLDAAGVASLLTTAEVVVTEIPK				No	No	No	828.139, 1241.7047	2, 3	102.4	162469520	120045744	66027920	92563680	190846560	59834264	6686905	47653224	26256404
CH60_HUMAN	60 kDa heat shock protein, mitochondrial OS=Homo sapiens GN=HSPD1 PE=1 SV=2	TALLDAAGVASLLTTAEVVVTEIPKEEK				No	No	No	956.867	3	102.222	259910432	126326072	68559616	119261928	179561776	52479748	17250314	66467352	37143964
CH60_HUMAN	60 kDa heat shock protein, mitochondrial OS=Homo sapiens GN=HSPD1 PE=1 SV=2	TLNDELEIIEGMK				No	No	No	752.883	2	83.858	52865004	86806928	96652232	34329164	55323780	64333124	34119480	27925506	24291102
CH60_HUMAN	60 kDa heat shock protein, mitochondrial OS=Homo sapiens GN=HSPD1 PE=1 SV=2	TVIIEQSWGSPK				No	No	No	672.862	2	61.349	122352656	159951504	168071680	102931664	135301408	158380288	111149936	105958624	106090224
CH60_HUMAN	60 kDa heat shock protein, mitochondrial OS=Homo sapiens GN=HSPD1 PE=1 SV=2	VGGTSDVEVNEK				No	No	No	617.302	2	33.601	271780512	288272608	302388768	264271904	235423120	298600320	254006768	321251072	278029216
CH60_HUMAN	60 kDa heat shock protein, mitochondrial OS=Homo sapiens GN=HSPD1 PE=1 SV=2	VGLQVVAVK				No	No	No	456.798	2	58.282	75007944	122289104	114783624	60933792	86180440	102262184	88376264	83798328	79315048
CHD1_HUMAN	Chromodomain-helicase-DNA-binding protein 1 OS=Homo sapiens GN=CHD1 PE=1 SV=1	QESQQNSDQNSNLNPHVIR				No	No	No	736.685	3	41.915	43759960	49560792	30144948	43590416	28313510	33597772	45618260	43644792	39069612
CHD4_HUMAN	Chromodomain-helicase-DNA-binding protein 4 OS=Homo sapiens GN=CHD4 PE=1 SV=1	APEPTPQQVAQQQ				No	No	No	711.355	2	42.583	473114752	580961472	478641248	642312192	359572928	508227424	478596992	452544384	418670432
CHD4_HUMAN	Chromodomain-helicase-DNA-binding protein 4 OS=Homo sapiens GN=CHD4 PE=1 SV=1	FGTEELFKDEATDGGGDNK				No	No	No	677.304	3	59.5	209646368	225727472	185422272	242454000	175575216	186919216	192914384	208713008	189481552
CHD4_HUMAN	Chromodomain-helicase-DNA-binding protein 4 OS=Homo sapiens GN=CHD4 PE=1 SV=1	NQDETEDTELQGMNEYLSSFK				No	No	No	826.6926, 1239.531	2, 3	83.829	32178418	50057876	49666144	54495444	34333852	43119700	36482592	37521220	34523124
CHD4_HUMAN	Chromodomain-helicase-DNA-binding protein 4 OS=Homo sapiens GN=CHD4 PE=1 SV=1	QVNYNDGSQEDR				No	No	No	712.806	2	28.515	20273122	13650976	5742401	19102136	7927989	7.69576e+06	12765502	14966688	9050311
CHERP_HUMAN	Calcium homeostasis endoplasmic reticulum protein OS=Homo sapiens GN=CHERP PE=1 SV=2	TQHEEFVTSLAQQQQQQQQQQQQLQMPQMEAEVK				No	No	No	1021.4886, 1361.647	3, 4	70.777	603921664	503019520	537882176	311225216	385291776	448424096	248688688	166854752	145962784
CHERP_HUMAN	Calcium homeostasis endoplasmic reticulum protein OS=Homo sapiens GN=CHERP PE=1 SV=2	TQHEEFVTSLAQQQQQQQQQQQQLQM[147.0354]PQMEAEVK				No	No	No	1025.49	4	63.445	27100420	33340684	12632288	21020384	14565536	23728154	9762019	4.77854e+06	6748141
CHMP5_HUMAN	Charged multivesicular body protein 5 OS=Homo sapiens GN=CHMP5 PE=1 SV=1	DNLAQQSFNMEQANYTIQSLK				No	No	No	815.058	3	79.557	111639296	116185728	128964680	99462720	85400392	87529496	80571344	70337584	64961436
CHRD1_HUMAN	Cysteine and histidine-rich domain-containing protein 1 OS=Homo sapiens GN=CHORDC1 PE=1 SV=2	TTDFSDFLSIVGC[160.0307]TK				No	No	No	845.904	2	94.154	74402192	93921784	93831864	25973620	49781168	59175968	25997180	20679934	11658025
CI040_HUMAN	Uncharacterized protein C9orf40 OS=Homo sapiens GN=C9orf40 PE=1 SV=1	DSGDNSAPSGQER				No	No	No	660.276	2	19.863	18678282	12930188	14114899	17161408	10563277	0	11906568	20659700	5.42149e+06
CIAO1_HUMAN	Protein CIAO1 OS=Homo sapiens GN=CIAO1 PE=1 SV=1	NQDDFEC[160.0307]VTTLEGHENEVK				No	No	No	755.33	3	59.399	153720336	153980768	149450576	145738896	118583112	122020120	120244632	129139128	122342264
CIR1A_HUMAN	Cirhin OS=Homo sapiens GN=CIRH1A PE=1 SV=1	TDGTVEIYNLSANYFQEK				No	No	No	1046.5	2	81.295	19435276	14262884	15146274	5.9634e+06	8237805	10102200	10266878	8.1728e+06	5.14139e+06
CIRBP_HUMAN	Cold-inducible RNA-binding protein OS=Homo sapiens GN=CIRBP PE=1 SV=1	DSYDSYATHNE				No	No	No	651.25	2	37.272	82218672	106223008	81200272	108052536	54573856	93854016	84047576	87458920	68070272
CIRBP_HUMAN	Cold-inducible RNA-binding protein OS=Homo sapiens GN=CIRBP PE=1 SV=1	LFVGGLSFDTNEQSLEQVFSK				No	No	No	782.394	3	98.523	15883642	12537828	9377512	698088	11942688	2.64795e+06	723482	0	89342.7
CISD2_HUMAN	CDGSH iron sulfur domain-containing protein 2 OS=Homo sapiens GN=CISD2 PE=1 SV=1	VVNEINIEDLC[160.0307]LTK				No	No	No	830.435	2	78.524	1704650	7335092	3244059	1143409	3.18637e+06	1.9579e+06	2.41057e+06	1.65155e+06	1064176
CISY_HUMAN	Citrate synthase, mitochondrial OS=Homo sapiens GN=CS PE=1 SV=2	AYAQGISR				No	No	No	433.23	0	31.801	38464000	31747404	11069672	22637122	16030942	24155300	19789740	29251548	20597170
CISY_HUMAN	Citrate synthase, mitochondrial OS=Homo sapiens GN=CS PE=1 SV=2	GLVYETSVLDPDEGIR				No	No	No	881.945	2	74.688	10247505	19935446	15058048	10543458	11546858	16792166	11027546	13618778	12857066
CKAP4_HUMAN	Cytoskeleton-associated protein 4 OS=Homo sapiens GN=CKAP4 PE=1 SV=2	IETNENNLESAK				No	No	No	681.331	2	35.768	123921304	157227648	127984168	153805760	119134304	133350552	115654080	149328768	124368928
CKAP4_HUMAN	Cytoskeleton-associated protein 4 OS=Homo sapiens GN=CKAP4 PE=1 SV=2	LQHVEDGVLSMQVASAR				No	No	No	613.985	3	61.083	20455504	26502870	31730268	21387938	25002918	20994656	11846827	12564851	11096976
CKAP4_HUMAN	Cytoskeleton-associated protein 4 OS=Homo sapiens GN=CKAP4 PE=1 SV=2	SSSSSSASAAAAAAAASSSASC[160.0307]SR				No	No	No	697.3059, 1045.456	2, 3	44.672	164996960	84689960	151390352	117314040	151400688	144578000	149278496	157373536	121579632
CKAP4_HUMAN	Cytoskeleton-associated protein 4 OS=Homo sapiens GN=CKAP4 PE=1 SV=2	VASLEESEGNKQDLK				No	No	No	549.613	3	37.066	6.98676e+06	13604394	10447360	15252089	8157494	12497444	14475670	12778894	11463520
CKAP4_HUMAN	Cytoskeleton-associated protein 4 OS=Homo sapiens GN=CKAP4 PE=1 SV=2	VQEQVHTLLSQDQAQAAR				No	No	No	674.684	3	49.922	83231480	87065784	86083336	81928256	70467728	65664536	74168520	67461320	63941884
CKAP4_HUMAN	Cytoskeleton-associated protein 4 OS=Homo sapiens GN=CKAP4 PE=1 SV=2	VQSLQATFGTFESILR				No	No	No	599.65674, 898.9818	2, 3	100.34	76937904	81995832	66215540	10699382	45630036	31663166	6834135	2.84151e+06	714451
CKAP5_HUMAN	Cytoskeleton-associated protein 5 OS=Homo sapiens GN=CKAP5 PE=1 SV=3	AEC[160.0307]LEELGC[160.0307]LVESYGMNVC[160.0307]QPTPGK				No	No	No	947.759	3	94.248	19395850	9479406	12953018	1.14783e+06	8.16937e+06	5866397	2.17945e+06	991274	511172
CKS1_HUMAN	Cyclin-dependent kinases regulatory subunit 1 OS=Homo sapiens GN=CKS1B PE=1 SV=1	QIYYSDKYDDEEFEYR				No	No	No	721.645	3	59.597	45460508	40710720	46325328	26374172	35759256	24544060	32967484	28196310	29679876
CL023_HUMAN	UPF0444 transmembrane protein C12orf23 OS=Homo sapiens GN=C12orf23 PE=1 SV=1	GGVSAVAGGVTAVGSAVVNK				No	No	No	567.31683, 850.47144	2, 3	67.6	597543936	451170752	504478752	411792032	466096672	314606112	399213472	358483680	328667776
CL023_HUMAN	UPF0444 transmembrane protein C12orf23 OS=Homo sapiens GN=C12orf23 PE=1 SV=1	GGVSAVAGGVTAVGSAVVNKVPLTGK				No	No	No	765.774	3	80.518	114046272	78744512	63633332	21589348	44623748	55977724	21450526	19074520	16967232
CLAP2_HUMAN	CLIP-associating protein 2 OS=Homo sapiens GN=CLASP2 PE=1 SV=2	AGGDATDSSQTALDNK				No	No	No	775.85	2	31.428	15027471	18555946	17756776	22199216	6793729	20274400	17158164	20669898	15498308
CLCA_HUMAN	Clathrin light chain A OS=Homo sapiens GN=CLTA PE=1 SV=1	ELEEWYAR				No	No	No	548.26	0	56.325	2.09005e+06	4118991	7379029	1.24887e+06	2.1219e+06	3.85799e+06	5.61313e+06	3438784	4756533
CLCC1_HUMAN	Chloride channel CLIC-like protein 1 OS=Homo sapiens GN=CLCC1 PE=1 SV=1	ESSTESSQSAKPVSGQDTSGNTEGSPAAEK				No	No	No	985.109	3	31.169	163514464	161770528	101863584	171386224	96467136	158188960	156896624	139806288	152043056
CLH1_HUMAN	Clathrin heavy chain 1 OS=Homo sapiens GN=CLTC PE=1 SV=5	ADDPSSYMEVVQAANTSGNWEELVK				No	No	No	914.08673, 1370.6255	2, 3	90.615	581619520	457604480	598060928	265017760	391467936	297411520	261014480	171627568	152622016
CLH1_HUMAN	Clathrin heavy chain 1 OS=Homo sapiens GN=CLTC PE=1 SV=5	EDKLEC[160.0307]SEELGDLVK				No	No	No	588.618	3	62.402	18479530	24937660	28715812	18022176	17551338	18937552	18851750	21512100	14235850
CLH1_HUMAN	Clathrin heavy chain 1 OS=Homo sapiens GN=CLTC PE=1 SV=5	EVC[160.0307]FAC[160.0307]VDGKEFR				No	No	No	539.579	3	59.089	66782924	54829112	38926240	28293700	40915104	42703504	42630632	42983320	37704148
CLH1_HUMAN	Clathrin heavy chain 1 OS=Homo sapiens GN=CLTC PE=1 SV=5	GQC[160.0307]DLELINVC[160.0307]NENSLFK				No	No	No	718.3389, 1077.0044	2, 3	84.185	220574656	221168864	265255008	108182792	161514736	130724336	102664392	83176848	66447816
CLH1_HUMAN	Clathrin heavy chain 1 OS=Homo sapiens GN=CLTC PE=1 SV=5	GQFSTDELVAEVEK				No	No	No	776.383	2	71.864	56938996	39774344	36357544	29397874	36662024	34213572	29348034	32289852	31706920
CLH1_HUMAN	Clathrin heavy chain 1 OS=Homo sapiens GN=CLTC PE=1 SV=5	IAAYLFK				No	No	No	413.248	2	62.822	59734352	60174988	20352092	14591012	26785366	39353628	30701786	34881420	34567824
CLH1_HUMAN	Clathrin heavy chain 1 OS=Homo sapiens GN=CLTC PE=1 SV=5	ISGETIFVTAPHEATAGIIGVNR				No	No	No	785.089	3	78.722	428474464	336984064	289758560	80286200	224122576	264917728	106362808	91302504	75041472
CLH1_HUMAN	Clathrin heavy chain 1 OS=Homo sapiens GN=CLTC PE=1 SV=5	IYIDSNNNPER				No	No	No	667.82	2	41.273	3141533440	2377876736	2467044352	2712526336	2468366848	2028619392	2513732352	2480749824	2370768128
CLH1_HUMAN	Clathrin heavy chain 1 OS=Homo sapiens GN=CLTC PE=1 SV=5	KFNALFAQGNYSEAAK				No	No	No	586.966	3	59.454	22957432	28086132	30635708	19204644	23220880	18782712	21933324	19905284	20791132
CLH1_HUMAN	Clathrin heavy chain 1 OS=Homo sapiens GN=CLTC PE=1 SV=5	LAELEEFINGPNNAHIQQVGDR				No	No	No	822.079	3	74.7	1427713152	1564943232	1326382720	1216404864	880445888	1163745280	591073792	584828416	545000896
CLH1_HUMAN	Clathrin heavy chain 1 OS=Homo sapiens GN=CLTC PE=1 SV=5	LASTLVHLGEYQAAVDGAR				No	No	No	657.682	3	68.566	330293216	303814656	287084800	145767424	206570480	189637184	116141056	120610208	107148848
CLH1_HUMAN	Clathrin heavy chain 1 OS=Homo sapiens GN=CLTC PE=1 SV=5	LPVVIGGLLDVDC[160.0307]SEDVIK				No	No	No	681.03516, 1021.0482	2, 3	98.263	198779824	237367312	250763440	32176996	159923360	127142304	17701440	4.62419e+06	881231
CLH1_HUMAN	Clathrin heavy chain 1 OS=Homo sapiens GN=CLTC PE=1 SV=5	NNLAGAEELFAR				No	No	No	652.834	2	68.755	129008064	174312240	159416992	146575264	121875344	159328272	123823088	118206680	121958608
CLH1_HUMAN	Clathrin heavy chain 1 OS=Homo sapiens GN=CLTC PE=1 SV=5	NNRPSEGPLQTR				No	No	No	456.9044, 684.85254	2, 3	32.695	452168832	533419488	498878272	516348640	360700320	533898080	449981888	556636672	457063744
CLH1_HUMAN	Clathrin heavy chain 1 OS=Homo sapiens GN=CLTC PE=1 SV=5	SVNESLNNLFITEEDYQALR				No	No	No	785.721	3	87.731	222716160	168045936	192117520	65178072	145632176	105482192	42150252	33476596	18350814
CLH1_HUMAN	Clathrin heavy chain 1 OS=Homo sapiens GN=CLTC PE=1 SV=5	TLQIFNIEMK				No	No	No	618.837	2	83.596	15487774	19554126	4630030	1.03119e+06	6828103	14460807	5.43439e+06	7540159	4.47391e+06
CLH1_HUMAN	Clathrin heavy chain 1 OS=Homo sapiens GN=CLTC PE=1 SV=5	TSIDAYDNFDNISLAQR				No	No	No	648.312	3	73.88	48681724	46871436	87508488	40271520	56853280	37458480	47187284	36538440	38448704
CLH1_HUMAN	Clathrin heavy chain 1 OS=Homo sapiens GN=CLTC PE=1 SV=5	VGEQAQVVIIDMNDPSNPIR				No	No	No	732.376	3	78.449	16110374	21918264	23594624	3.24391e+06	9881717	12364339	1212618	2.49515e+06	1.33485e+06
CLH1_HUMAN	Clathrin heavy chain 1 OS=Homo sapiens GN=CLTC PE=1 SV=5	VIQC[160.0307]FAETGQVQK				No	No	No	754.384	2	49.144	23679656	40983352	37602964	29221194	25559284	31378346	32220388	33626168	31403854
CLIC1_HUMAN	Chloride intracellular channel protein 1 OS=Homo sapiens GN=CLIC1 PE=1 SV=4	EEFASTC[160.0307]PDDEEIELAYEQVAK				No	No	No	858.379	3	80.581	41241364	44955824	48078148	34712044	35039980	31356522	29623802	30194262	30846350
CLIC1_HUMAN	Chloride intracellular channel protein 1 OS=Homo sapiens GN=CLIC1 PE=1 SV=4	GVTFNVTTVDTK				No	No	No	641.34	2	59.686	21094978	38873484	29406962	16485484	21172500	31059832	19496578	18736990	17357442
CLIC1_HUMAN	Chloride intracellular channel protein 1 OS=Homo sapiens GN=CLIC1 PE=1 SV=4	NSNPALNDNLEK				No	No	No	664.826	2	41.652	7834929152	7170882048	6736147456	7785445376	5925258752	5942691328	6693225472	6444924416	6717305856
CLIC1_HUMAN	Chloride intracellular channel protein 1 OS=Homo sapiens GN=CLIC1 PE=1 SV=4	VLDNYLTSPLPEEVDETSAEDEGVSQR				No	No	No	998.131	3	78.219	124817056	170476208	146674496	109901728	92834544	100084744	83074616	86657744	74824512
CLIP1_HUMAN	CAP-Gly domain-containing linker protein 1 OS=Homo sapiens GN=CLIP1 PE=1 SV=1	LDYQHEIENLQNQQDSER				No	No	No	753.681	3	59.188	52166716	78473400	49904528	73204024	44334772	56078092	57639092	52530112	51812020
CLPB_HUMAN	Caseinolytic peptidase B protein homolog OS=Homo sapiens GN=CLPB PE=2 SV=1	EDDFNNR				No	No	No	455.188	2	24.092	8661308	3629172	7.45424e+06	3.49e+06	4.01842e+06	3575592	8.11276e+06	5882346	22482436
CLPT1_HUMAN	Cleft lip and palate transmembrane protein 1 OS=Homo sapiens GN=CLPTM1 PE=1 SV=1	EEASTSLPTKPTQGASSASEPQEAPPKPAEDK				No	No	No	817.148	4	44.259	47964480	66567076	47163636	85839600	31023044	70170488	49744912	47602100	38657296
CLU_HUMAN	Clustered mitochondria protein homolog OS=Homo sapiens GN=CLUH PE=1 SV=2	SEDPPGQEAGSEEEGSSASGLAK				No	No	No	1109.98	2	40.101	3015422	6.0163e+06	7.65738e+06	10554297	1.7587e+06	6017944	4439489	10492650	5.85352e+06
CMBL_HUMAN	Carboxymethylenebutenolidase homolog OS=Homo sapiens GN=CMBL PE=1 SV=1	DSEDIYNLK				No	No	No	548.761	2	51.184	18338140	23684208	19704662	20798594	16200998	15735009	20069818	17044148	16251885
CN142_HUMAN	Uncharacterized protein C14orf142 OS=Homo sapiens GN=C14orf142 PE=2 SV=2	VAAAPDEDLDGDDEDDAEDENNIDNR				No	No	No	944.7116, 1416.5641	2, 3	50.64	660602816	591727616	763210880	721985216	724010688	531261184	221391008	706181312	588597632
CN166_HUMAN	UPF0568 protein C14orf166 OS=Homo sapiens GN=C14orf166 PE=1 SV=1	INEAIVAVQAIIADPK				No	No	No	555.658	0	91.442	8977965	7.69371e+06	8461847	1.49876e+06	4448623	6115913	1.29044e+06	707268	621542
CN166_HUMAN	UPF0568 protein C14orf166 OS=Homo sapiens GN=C14orf166 PE=1 SV=1	NAEPLINLDVNNPDFK				No	No	No	906.962	2	78.305	23857164	40963536	32517942	29265808	15012302	30626640	19315704	20587200	21462136
CNBP_HUMAN	Cellular nucleic acid-binding protein OS=Homo sapiens GN=CNBP PE=1 SV=1	DC[160.0307]DLQEDAC[160.0307]YNC[160.0307]GR				No	No	No	592.5525, 888.3244	2, 3	42.93	653822400	822719104	620531712	933117888	498669920	762228224	729672256	759471552	680016960
CND1_HUMAN	Condensin complex subunit 1 OS=Homo sapiens GN=NCAPD2 PE=1 SV=3	STLQQLLQLPQGEEEIPEQIANTETTEDVK				No	No	No	1127.9	3	94.735	9488442	14852699	10519111	1.43555e+06	2.58072e+06	7008124	713725	613769	367495
CND2_HUMAN	Condensin complex subunit 2 OS=Homo sapiens GN=NCAPH PE=1 SV=3	DAPSLEEVEGHVADGSATEMGTTK				No	No	No	811.039	3	65.283	15908645	19481118	18253456	14372611	16389035	10540798	9465526	8532230	12583947
CND2_HUMAN	Condensin complex subunit 2 OS=Homo sapiens GN=NCAPH PE=1 SV=3	TIEQNINNLNVSEADRK				No	No	No	653.337	3	53.434	34737304	44598716	40200684	44575808	30725510	32053500	28995008	28583260	27211096
CND3_HUMAN	Condensin complex subunit 3 OS=Homo sapiens GN=NCAPG PE=1 SV=1	TQIVTEIISEIR				No	No	No	701.401	2	90.336	4493927	7418212	7477727	619808	2.86018e+06	4517493	405313	323788	0
CNO10_HUMAN	CCR4-NOT transcription complex subunit 10 OS=Homo sapiens GN=CNOT10 PE=1 SV=1	NSNQLGGNTESSESSETC[160.0307]SSK				No	No	No	734.973, 1101.9557	2, 3	30.027	123947832	128371984	119222688	139310720	102880688	122512232	135842160	125573344	100794920
CNOT1_HUMAN	CCR4-NOT transcription complex subunit 1 OS=Homo sapiens GN=CNOT1 PE=1 SV=2	EMMDQAAAQLAQDNC[160.0307]ELAC[160.0307]C[160.0307]FIQK				No	No	No	949.076	3	88.52	12382240	11612171	17436032	6.79285e+06	10114989	14458843	6.11837e+06	2687183	5.02069e+06
CNOT1_HUMAN	CCR4-NOT transcription complex subunit 1 OS=Homo sapiens GN=CNOT1 PE=1 SV=2	SNLQVSNEPGNR				No	No	No	657.824	2	34.264	64924972	79997728	63416780	97091896	40820116	80569424	67384328	79514112	63230056
CNOT3_HUMAN	CCR4-NOT transcription complex subunit 3 OS=Homo sapiens GN=CNOT3 PE=1 SV=1	EPSAAAPTGAGGVAPGSGNNSGGPSLLVPLPVNPPSSPTPSFSDAK				No	No	No	1053.53	4	91.058	335256960	307257312	300880448	334875968	269962176	270364416	118858248	129330880	106713888
CNOT3_HUMAN	CCR4-NOT transcription complex subunit 3 OS=Homo sapiens GN=CNOT3 PE=1 SV=1	QNGATSYSSVVADSPAEVALSSSGGNNASSQALGPPSGPHNPPPSTSK				No	No	No	1141.79	4	69.904	51357980	21627248	28320184	22374134	32736282	38185480	8526259	9680712	13253512
CNPY2_HUMAN	Protein canopy homolog 2 OS=Homo sapiens GN=CNPY2 PE=1 SV=1	ALVDELEWEIAQVDPK				No	No	No	927.978	2	99.3	9761416	11470096	13272391	743568	4.69186e+06	4985838	124596	34299.6	16921.9
CNPY2_HUMAN	Protein canopy homolog 2 OS=Homo sapiens GN=CNPY2 PE=1 SV=1	SEAHLTELLEEIC[160.0307]DR				No	No	No	605.627	3	81.997	64656508	57500608	61957796	15481415	32309682	31391964	6.85775e+06	3114323	3053934
COF1_HUMAN	Cofilin-1 OS=Homo sapiens GN=CFL1 PE=1 SV=3	AVLFC[160.0307]LSEDKK				No	No	No	437.233	3	59.957	71431136	91143632	82779344	53342836	66916788	73012792	56649544	53935832	43609380
COF1_HUMAN	Cofilin-1 OS=Homo sapiens GN=CFL1 PE=1 SV=3	EILVGDVGQTVDDPYATFVK				No	No	No	722.70514, 1083.5544	2, 3	85.46	164020688	190631504	207192352	132615968	156008368	149953120	120533160	124800472	112618048
COF1_HUMAN	Cofilin-1 OS=Homo sapiens GN=CFL1 PE=1 SV=3	HELQANC[160.0307]YEEVK				No	No	No	760.347	2	39.75	26096520	34310928	24726302	24896680	18087368	23082170	26811348	26095600	27474616
COF1_HUMAN	Cofilin-1 OS=Homo sapiens GN=CFL1 PE=1 SV=3	NIILEEGK				No	No	No	458.261	2	47.592	149150096	185847456	202787760	121167608	163310992	167924816	169808800	169612176	150454944
COF1_HUMAN	Cofilin-1 OS=Homo sapiens GN=CFL1 PE=1 SV=3	NIILEEGKEILVGDVGQTVDDPYATFVK				No	No	No	766.4042, 1021.53705, 1021.5388, 1021.5399	3, 4	97.09	1147114368	740179712	1462812928	276741504	856995072	523226688	72413320	52185724	25960990
COF1_HUMAN	Cofilin-1 OS=Homo sapiens GN=CFL1 PE=1 SV=3	VFNDMK				No	No	No	377.184	2	35.811	13839870	45204476	38051024	14183293	28064112	25008118	31764404	37991828	28467376
COF1_HUMAN	Cofilin-1 OS=Homo sapiens GN=CFL1 PE=1 SV=3	YALYDATYETK				No	No	No	669.317	2	55.515	151652000	179138416	192911520	151213440	178803520	186623392	168764416	172671536	169420080
COMD3_HUMAN	COMM domain-containing protein 3 OS=Homo sapiens GN=COMMD3 PE=1 SV=1	IELFC[160.0307]TEYQNNK				No	No	No	779.865	2	64.365	15122600	22032652	17526232	21283136	14521482	12358616	16114000	15917838	13624632
COPA_HUMAN	Coatomer subunit alpha OS=Homo sapiens GN=COPA PE=1 SV=2	DADSITLFDVQQK				No	No	No	740.372	2	72.571	26083004	30742948	21590496	28380704	21170688	23873986	26164426	23141276	23692172
COPA_HUMAN	Coatomer subunit alpha OS=Homo sapiens GN=COPA PE=1 SV=2	DADSQNPDAPEGK				No	No	No	672.289	2	24.656	89281488	98937448	82220176	100492024	61682760	100298304	92251352	102467016	101073968
COPB_HUMAN	Coatomer subunit beta OS=Homo sapiens GN=COPB1 PE=1 SV=3	VASTENGIIFGNIVYDVSGAASDR				No	No	No	819.0748, 819.0752, 819.0761	3	95.006	71638440	48966012	67778456	13797685	38062556	32661830	14139947	8.19025e+06	4.92085e+06
COPB2_HUMAN	Coatomer subunit beta' OS=Homo sapiens GN=COPB2 PE=1 SV=2	DMGSC[160.0307]EIYPQTIQHNPNGR				No	No	No	739.665	3	52.618	28532750	40370404	32755692	29980486	21846538	31856526	28086784	26780756	20628928
COPB2_HUMAN	Coatomer subunit beta' OS=Homo sapiens GN=COPB2 PE=1 SV=2	DNNQFASASLDR				No	No	No	669.308	2	47.325	621665600	603800320	595121472	683865088	571503104	546205696	609827712	641060416	609475840
COPB2_HUMAN	Coatomer subunit beta' OS=Homo sapiens GN=COPB2 PE=1 SV=2	GSNNVALGYDEGSIIVK				No	No	No	868.444	2	67.106	93628936	107411720	107027576	63948328	80899056	66814568	71369112	64942584	66297768
COPB2_HUMAN	Coatomer subunit beta' OS=Homo sapiens GN=COPB2 PE=1 SV=2	SVNGLAFYDWDNTELIR				No	No	No	1006.99	2	91.701	12046949	5107198	11650111	270445	4.72636e+06	3.99481e+06	514434	128522	914.39
COPB2_HUMAN	Coatomer subunit beta' OS=Homo sapiens GN=COPB2 PE=1 SV=2	TFEVC[160.0307]DLPVR				No	No	No	618.308	0	68.303	24919242	22137668	11298692	10408079	8914166	33727436	15182312	16629440	16090967
COPB2_HUMAN	Coatomer subunit beta' OS=Homo sapiens GN=COPB2 PE=1 SV=2	VFNYNTLER				No	No	No	578.294	2	55.662	58507264	53621288	25836234	19904010	37316292	51321188	44738028	40516492	34979760
COPD_HUMAN	Coatomer subunit delta OS=Homo sapiens GN=ARCN1 PE=1 SV=1	KAPGFGGFGSSAVSGGSTAAMITETIIETDKPK				No	No	No	803.91	4	89.75	136571632	41045512	26777044	3.33574e+06	18634208	3.65058e+06	7.6627e+06	1.16336e+06	1187424
COPE_HUMAN	Coatomer subunit epsilon OS=Homo sapiens GN=COPE PE=1 SV=3	NAFYIGSYQQC[160.0307]INEAQR				No	No	No	687.9866, 1031.4755	2, 3	67.9	114529384	167306416	204673904	112428736	138431840	116957600	165600032	121036160	132579248
COPG1_HUMAN	Coatomer subunit gamma-1 OS=Homo sapiens GN=COPG1 PE=1 SV=1	AIVDC[160.0307]IISIIEENSESK				No	No	No	640.66	3	102.155	61125296	63612128	81335200	21884952	78584608	31689860	4397943	3.74039e+06	3.66583e+06
COPG1_HUMAN	Coatomer subunit gamma-1 OS=Homo sapiens GN=COPG1 PE=1 SV=1	EMSC[160.0307]IAEDVIIVTSSLTK				No	No	No	666.0054, 998.50464	2, 3	102.174	129362432	98022088	115425656	24060182	79531096	71033480	9903760	7776902	5375421
COPG1_HUMAN	Coatomer subunit gamma-1 OS=Homo sapiens GN=COPG1 PE=1 SV=1	ETGLSHLC[160.0307]EFIEDC[160.0307]EFTVLATR				No	No	No	876.408	0	100.903	13355712	3.94419e+06	5.84079e+06	1.08813e+06	5408363	1.22158e+06	0	206968	63660.8
COPG1_HUMAN	Coatomer subunit gamma-1 OS=Homo sapiens GN=COPG1 PE=1 SV=1	HPSAVTAC[160.0307]NLDLENLVTDSNR				No	No	No	776.042	3	73.496	132145000	169919024	149506688	151980928	118152392	118477248	58900008	56554452	62655108
COPG1_HUMAN	Coatomer subunit gamma-1 OS=Homo sapiens GN=COPG1 PE=1 SV=1	VVVVQAISALC[160.0307]QK				No	No	No	472.275	3	73.996	9384375	12376594	11027769	2.56805e+06	7867705	8005080	4576399	5316739	3528107
COPG2_HUMAN	Coatomer subunit gamma-2 OS=Homo sapiens GN=COPG2 PE=1 SV=1	HPSAVTAC[160.0307]NLDLENLITDSNR				No	No	No	780.713	3	78.249	6.12954e+06	11951908	8762104	7.53589e+06	4.90833e+06	6.57812e+06	2149291	2.01233e+06	1.69161e+06
COPZ1_HUMAN	Coatomer subunit zeta-1 OS=Homo sapiens GN=COPZ1 PE=1 SV=1	AILILDNDGDR				No	No	No	607.823	2	64.138	69404800	71378360	65210048	73410016	59240596	63677116	56891512	57642380	62797824
COR1B_HUMAN	Coronin-1B OS=Homo sapiens GN=CORO1B PE=1 SV=1	NDQC[160.0307]YEDIR				No	No	No	606.751	2	38.839	40802572	51382512	49472532	52904508	28004110	46859836	43310312	47480904	41886516
COR1C_HUMAN	Coronin-1C OS=Homo sapiens GN=CORO1C PE=1 SV=1	DTIC[160.0307]NQDER				No	No	No	575.744	2	25.951	11815825	15596554	8828126	16241205	5.38942e+06	4094746	5938125	11512741	8662189
COR1C_HUMAN	Coronin-1C OS=Homo sapiens GN=CORO1C PE=1 SV=1	NDQC[160.0307]YDDIR				No	No	No	599.743	2	37.596	212858496	212241232	215371056	239240528	173913600	191210384	192759104	196389808	200787008
COR1C_HUMAN	Coronin-1C OS=Homo sapiens GN=CORO1C PE=1 SV=1	VGIVAWHPTAR				No	No	No	402.896	3	56.928	41021672	25068594	8754348	4.89883e+06	15313888	20405778	14537819	16438992	10222705
COTL1_HUMAN	Coactosin-like protein OS=Homo sapiens GN=COTL1 PE=1 SV=3	LFAFVR				No	No	No	376.726	2	68.576	125556656	108139232	45893944	5665973	62395336	138243104	58059908	62094332	58830832
COTL1_HUMAN	Coactosin-like protein OS=Homo sapiens GN=COTL1 PE=1 SV=3	YDGSTIVPGEQGAEYQHFIQQC[160.0307]TDDVR				No	No	No	1038.47	3	73.049	342520224	357291168	322935488	258322016	214933392	222032800	172855040	160750464	163803616
COX2_HUMAN	Cytochrome c oxidase subunit 2 OS=Homo sapiens GN=MT-CO2 PE=1 SV=1	LLDVDNR				No	No	No	422.73	2	42.231	168981440	207218016	92265704	159723984	105804496	128307120	147919904	142873280	153077200
COX2_HUMAN	Cytochrome c oxidase subunit 2 OS=Homo sapiens GN=MT-CO2 PE=1 SV=1	LLDVDNRVVLPIEAPIR				No	No	No	644.715	3	86.259	10330736	25576084	4278280	1.13456e+06	3897077	6.32225e+06	206823	87354.4	0
COX2_HUMAN	Cytochrome c oxidase subunit 2 OS=Homo sapiens GN=MT-CO2 PE=1 SV=1	VVLPIEAPIR				No	No	No	553.851	2	76.523	143229312	212504784	69624272	97914928	80938056	105446664	81324312	86571792	82322464
COX41_HUMAN	Cytochrome c oxidase subunit 4 isoform 1, mitochondrial OS=Homo sapiens GN=COX4I1 PE=1 SV=1	AHESVVKSEDFSLPAYMDRR				No	No	No	585.039	4	61.927	217273616	122514112	40679984	31241238	25140278	65485056	40267080	28401086	11135725
COX41_HUMAN	Cytochrome c oxidase subunit 4 isoform 1, mitochondrial OS=Homo sapiens GN=COX4I1 PE=1 SV=1	DHPLPEVAHVK				No	No	No	414.55948, 621.33563	2, 3	42.196	1316432768	770315520	399584640	208133008	417455296	577085568	512448896	521477536	484694976
COX41_HUMAN	Cytochrome c oxidase subunit 4 isoform 1, mitochondrial OS=Homo sapiens GN=COX4I1 PE=1 SV=1	MLDMKVNPIQGLASK				No	No	No	548.966	3	72.702	103946104	67440168	45607008	4.22912e+06	38697116	47603284	29022368	30007336	29664648
COX41_HUMAN	Cytochrome c oxidase subunit 4 isoform 1, mitochondrial OS=Homo sapiens GN=COX4I1 PE=1 SV=1	SEDFSLPAYMDRR				No	No	No	529.58	3	65.737	813472576	617038208	372988064	153433920	332341504	333161792	358070656	345933056	328231296
COX41_HUMAN	Cytochrome c oxidase subunit 4 isoform 1, mitochondrial OS=Homo sapiens GN=COX4I1 PE=1 SV=1	VNPIQGLASK				No	No	No	513.801	2	53.95	156267568	135937440	98887288	13313958	100313272	150002768	104994464	105925232	104601776
COX5B_HUMAN	Cytochrome c oxidase subunit 5B, mitochondrial OS=Homo sapiens GN=COX5B PE=1 SV=2	KGLDPYNVLAPK				No	No	No	438.919, 657.8755	2, 3	62.463	79766360	50274128	25085858	7.4346e+06	31366822	39940328	32648644	29216944	31328696
COX5B_HUMAN	Cytochrome c oxidase subunit 5B, mitochondrial OS=Homo sapiens GN=COX5B PE=1 SV=2	LVPQQLAH				No	No	No	453.264	2	44.987	409019072	317228096	195129488	116629128	209733408	230555072	250179648	259172288	228830032
COX6C_HUMAN	Cytochrome c oxidase subunit 6C OS=Homo sapiens GN=COX6C PE=1 SV=2	MAPEVLPKPR				No	No	No	379.887	3	47.152	11601301	5.75009e+06	4519315	1.93363e+06	3129025	5414291	4203248	5301408	3.10968e+06
CP250_HUMAN	Centrosome-associated protein CEP250 OS=Homo sapiens GN=CEP250 PE=1 SV=2	DQELEALQQEQQQAQGQEER				No	No	No	795.702	3	54.795	11083310	12302070	16495338	11959466	12676876	11543880	7664004	8821336	9589779
CPNE3_HUMAN	Copine-3 OS=Homo sapiens GN=CPNE3 PE=1 SV=1	SDPLC[160.0307]VLFLNTSGQQWYEVER				No	No	No	847.742	3	101.392	11694118	8.28488e+06	11277262	2.28383e+06	10308491	3594682	591170	419039	43878.9
CPNE3_HUMAN	Copine-3 OS=Homo sapiens GN=CPNE3 PE=1 SV=1	SSPVEFEC[160.0307]INEK				No	No	No	719.831	2	56.216	8910111	8709635	13209712	9059277	8529010	7.92821e+06	10834501	5330939	11159865
CPNE3_HUMAN	Copine-3 OS=Homo sapiens GN=CPNE3 PE=1 SV=1	TIELSDDDFLGEC[160.0307]EC[160.0307]TLGQIVSSK				No	No	No	906.08527, 1358.6223	2, 3	92.964	376794528	314962880	351867040	64616920	186578208	171073040	56059212	29334954	12973572
CPNS1_HUMAN	Calpain small subunit 1 OS=Homo sapiens GN=CAPNS1 PE=1 SV=1	ILGGVISAISEAAAQYNPEPPPPR				No	No	No	816.43726, 816.4385	3	96.446	161749952	123121144	116581840	16190374	79320000	37574184	4.64576e+06	1.3052e+06	166003
CPNS1_HUMAN	Calpain small subunit 1 OS=Homo sapiens GN=CAPNS1 PE=1 SV=1	YSDESGNMDFDNFISC[160.0307]LVR				No	No	No	1134.98	2	100.917	7602446	7437998	11692885	361909	4.19205e+06	1.18059e+06	1.18746e+06	772641	90890.9
CPSF4_HUMAN	Cleavage and polyadenylation specificity factor subunit 4 OS=Homo sapiens GN=CPSF4 PE=1 SV=1	TPQVIGVMQSQNSSAGNR				No	No	No	937.462	2	54.251	8704691	15924470	8409162	17688508	4.17702e+06	9303924	9165548	8670327	9894358
CPSF6_HUMAN	Cleavage and polyadenylation specificity factor subunit 6 OS=Homo sapiens GN=CPSF6 PE=1 SV=2	AVSDASAGDYGSAIETLVTAISLIK				No	No	No	818.1	3	102.265	27058954	23748536	15786575	3.33984e+06	29625890	5418240	696846	1.17595e+06	231035
CPSF6_HUMAN	Cleavage and polyadenylation specificity factor subunit 6 OS=Homo sapiens GN=CPSF6 PE=1 SV=2	VLISSLQDC[160.0307]LHGIESK				No	No	No	600.318	3	74.238	43888284	47554600	46390324	14435353	37360856	22676034	9529603	11687726	9901647
CPSM_HUMAN	Carbamoyl-phosphate synthase [ammonia], mitochondrial OS=Homo sapiens GN=CPS1 PE=1 SV=2	AEQPDGLILGM[147.0354]GGQTALNC[160.0307]GVELFK				No	No	No	878.768	3	91.47	15608290	16499379	8123865	1.66331e+06	5079968	3.2306e+06	978002	1.18164e+06	601937
CPSM_HUMAN	Carbamoyl-phosphate synthase [ammonia], mitochondrial OS=Homo sapiens GN=CPS1 PE=1 SV=2	AIDDNMSLDEIEK				No	No	No	746.845	2	63.046	43809724	66116836	46569944	54218160	38083244	47295988	40938532	48319704	43457444
CPSM_HUMAN	Carbamoyl-phosphate synthase [ammonia], mitochondrial OS=Homo sapiens GN=CPS1 PE=1 SV=2	AVNTLNEALEFAK				No	No	No	710.379	0	74.31	7520932	9567625	9314452	5332390	5704904	11257097	5.56376e+06	5.1994e+06	7991148
CPSM_HUMAN	Carbamoyl-phosphate synthase [ammonia], mitochondrial OS=Homo sapiens GN=CPS1 PE=1 SV=2	C[160.0307]EMASTGEVAC[160.0307]FGEGIHTAFLK				No	No	No	805.6985, 805.6991	3	93.181	637258944	398707424	449828832	112042104	270704384	204953712	163608400	74184208	31436390
CPSM_HUMAN	Carbamoyl-phosphate synthase [ammonia], mitochondrial OS=Homo sapiens GN=CPS1 PE=1 SV=2	DGSIDLVINLPNNNTK				No	No	No	576.3043, 863.9526	2, 3	77.951	1521583488	2371240704	1728914816	789695040	1156014592	1450294784	412303808	251984848	144199392
CPSM_HUMAN	Carbamoyl-phosphate synthase [ammonia], mitochondrial OS=Homo sapiens GN=CPS1 PE=1 SV=2	EPLFGISTGNLITGLAAGAK				No	No	No	644.02673, 965.5363	2, 3	98.199	55885624	55021840	50199220	3.81432e+06	27682396	22582238	5.63765e+06	1.76782e+06	948813
CPSM_HUMAN	Carbamoyl-phosphate synthase [ammonia], mitochondrial OS=Homo sapiens GN=CPS1 PE=1 SV=2	FLGVAEQLHNEGFK				No	No	No	530.276	3	66.255	30300974	37664656	27620274	11495199	20742734	18807168	13430535	15399519	8902048
CPSM_HUMAN	Carbamoyl-phosphate synthase [ammonia], mitochondrial OS=Homo sapiens GN=CPS1 PE=1 SV=2	GQNQPVLNITNK				No	No	No	663.363	2	49.962	500123296	640120512	511388768	630731008	434796960	526269728	532756864	536076896	498435232
CPSM_HUMAN	Carbamoyl-phosphate synthase [ammonia], mitochondrial OS=Homo sapiens GN=CPS1 PE=1 SV=2	IALGIPLPEIK				No	No	No	582.374	2	90.966	30468068	47214508	47074204	11716091	25825686	31336588	16219072	15288157	15082417
CPSM_HUMAN	Carbamoyl-phosphate synthase [ammonia], mitochondrial OS=Homo sapiens GN=CPS1 PE=1 SV=2	IAPSFAVESIEDALK				No	No	No	795.425	2	93.867	22856682	23972540	33805732	4.16741e+06	15570930	19339558	4267316	3030943	2.23123e+06
CPSM_HUMAN	Carbamoyl-phosphate synthase [ammonia], mitochondrial OS=Homo sapiens GN=CPS1 PE=1 SV=2	IEFEGQPVDFVDPNK				No	No	No	867.425	2	75.15	94955240	122553280	86046568	105656120	61110644	87975752	86224424	83981416	83842384
CPSM_HUMAN	Carbamoyl-phosphate synthase [ammonia], mitochondrial OS=Homo sapiens GN=CPS1 PE=1 SV=2	LFATEATSDWLNANNVPATPVAWPSQEGQNPSLSSIR				No	No	No	992.99207, 1323.6532	3, 4	96.373	568971456	337471168	318467360	68382888	212837168	118347248	36545576	21471812	8.112e+06
CPSM_HUMAN	Carbamoyl-phosphate synthase [ammonia], mitochondrial OS=Homo sapiens GN=CPS1 PE=1 SV=2	SFPFVSK				No	No	No	406.2211, 406.22134	0, 2	61.718	32743410	37413012	23542338	11201178	18878034	28526458	26205648	25318792	26354942
CPSM_HUMAN	Carbamoyl-phosphate synthase [ammonia], mitochondrial OS=Homo sapiens GN=CPS1 PE=1 SV=2	TLGVDFIDVATK				No	No	No	639.852	2	80.104	46075192	65519876	59233572	31157596	44131360	50123448	37923120	34411004	34968920
CPSM_HUMAN	Carbamoyl-phosphate synthase [ammonia], mitochondrial OS=Homo sapiens GN=CPS1 PE=1 SV=2	TSINVVR				No	No	No	394.735	2	39.722	114573936	91489664	42444616	23808892	58130152	70553432	61282680	63345964	61070996
CPSM_HUMAN	Carbamoyl-phosphate synthase [ammonia], mitochondrial OS=Homo sapiens GN=CPS1 PE=1 SV=2	VLGTSVESIMATEDR				No	No	No	804.401	2	70	79804096	103431904	80088280	56056124	67741544	73782128	56486120	57727928	67078388
CPSM_HUMAN	Carbamoyl-phosphate synthase [ammonia], mitochondrial OS=Homo sapiens GN=CPS1 PE=1 SV=2	VSQEHPVVLTK				No	No	No	412.903	3	38.286	21521176	29910676	29327678	11374861	18046184	27175238	15219577	13802550	20856918
CPT2_HUMAN	Carnitine O-palmitoyltransferase 2, mitochondrial OS=Homo sapiens GN=CPT2 PE=1 SV=2	DSTQTPAVTPQSQPATTDSTVTVQK				No	No	No	863.429	3	49.418	131941952	188572784	138865104	190491664	89889808	148907488	147721104	139950288	125316480
CRK_HUMAN	Proto-oncogene C-crk OS=Homo sapiens GN=CRK PE=1 SV=2	DSSTSPGDYVLSVSENSR				No	No	No	950.432	2	65.146	19459708	37379644	24171944	38443808	15507310	20175696	19709074	20996712	21920424
CRTAP_HUMAN	Cartilage-associated protein OS=Homo sapiens GN=CRTAP PE=1 SV=1	NAAPC[160.0307]AVSYLLFDQNDK				No	No	No	642.6414, 963.45886	2, 3	81.751	384587104	427500640	366119616	405157984	316279968	293641312	235813504	234930576	227501584
CS010_HUMAN	UPF0556 protein C19orf10 OS=Homo sapiens GN=C19orf10 PE=1 SV=1	ESDVPLKTEEFEVTK				No	No	No	584.297	3	58.457	57500236	46138560	39780720	19396312	55404212	34966328	41773648	36269984	41709908
CS010_HUMAN	UPF0556 protein C19orf10 OS=Homo sapiens GN=C19orf10 PE=1 SV=1	GAEIEYAMAYSK				No	No	No	666.81	2	58.667	18642026	14643941	4877033	3.26614e+06	6275121	9912446	9060497	6990877	8147204
CS010_HUMAN	UPF0556 protein C19orf10 OS=Homo sapiens GN=C19orf10 PE=1 SV=1	SYLYFTQFK				No	No	No	598.803	2	75.572	98344776	64890500	21484242	2439415	35823792	52904408	31986640	34654312	31039574
CSDE1_HUMAN	Cold shock domain-containing protein E1 OS=Homo sapiens GN=CSDE1 PE=1 SV=2	ATNIEVLSNTFQFTNEAR				No	No	No	685.67725, 1028.0123	2, 3	82.045	185782816	181582288	240521728	74607400	151778128	120767328	72114176	50862096	38377628
CSDE1_HUMAN	Cold shock domain-containing protein E1 OS=Homo sapiens GN=CSDE1 PE=1 SV=2	INFVIDNNK				No	No	No	538.791	2	57.89	93523384	110515128	90681976	123141176	97203472	94164472	95642584	96884032	90324344
CSDE1_HUMAN	Cold shock domain-containing protein E1 OS=Homo sapiens GN=CSDE1 PE=1 SV=2	NQNDPLPGR				No	No	No	505.754	2	35.324	41138944	65809716	48512584	71277528	44513008	62169328	45679232	59492528	52183240
CSK2B_HUMAN	Casein kinase II subunit beta OS=Homo sapiens GN=CSNK2B PE=1 SV=1	GNEFFC[160.0307]EVDEDYIQDK				No	No	No	1004.42	2	75.329	7.58339e+06	8993909	7.56988e+06	1.71606e+06	5.55212e+06	4.86967e+06	3302647	5.11472e+06	4395334
CSN1_HUMAN	COP9 signalosome complex subunit 1 OS=Homo sapiens GN=GPS1 PE=1 SV=4	EGSQGELTPANSQSR				No	No	No	780.866	2	32.195	18825146	29652412	18214742	22196464	11360064	27001264	21521042	21845096	22071392
CSN2_HUMAN	COP9 signalosome complex subunit 2 OS=Homo sapiens GN=COPS2 PE=1 SV=1	NDPEILAMTNLVSAYQNNDITEFEK				No	No	No	957.124	3	99.196	144590096	98893800	130242088	35196072	76606672	58226232	18634942	16554582	10132349
CSN6_HUMAN	COP9 signalosome complex subunit 6 OS=Homo sapiens GN=COPS6 PE=1 SV=1	NIEVMNSFELLSHTVEEK				No	No	No	707.0173, 707.018	0, 3	88.854	37953480	29295726	38093596	2.73496e+06	27675326	20398534	6034749	1.18425e+06	249874
CSRP1_HUMAN	Cysteine and glycine-rich protein 1 OS=Homo sapiens GN=CSRP1 PE=1 SV=3	NLDSTTVAVHGEEIYC[160.0307]K				No	No	No	645.9755, 968.46014	2, 3	54.587	758457152	679504448	777695744	531884736	639508288	562923392	612489088	504178464	445410720
CSRP1_HUMAN	Cysteine and glycine-rich protein 1 OS=Homo sapiens GN=CSRP1 PE=1 SV=3	TVYFAEEVQC[160.0307]EGNSFHK				No	No	No	682.30756, 1022.9574	2, 3	62.494	826942592	765786176	827515520	496024640	608254720	564685504	532647744	399856992	335319840
CSTF2_HUMAN	Cleavage stimulation factor 64 kDa subunit OS=Homo sapiens GN=CSTF2 PE=1 SV=1	QVPVMQGTGMQGASIQGGSQPGGFSPGQNQVTPQDHEK				No	No	No	966.956	4	63.345	93427200	122497960	75610408	111211464	51754520	88882496	52217096	54929036	40741372
CSTFT_HUMAN	Cleavage stimulation factor 64 kDa subunit, tau variant OS=Homo sapiens GN=CSTF2T PE=1 SV=1	QGGSQPSSFSPGQSQVTPQDQEK				No	No	No	802.038	3	44.604	50455444	62039120	54959720	68386376	37023084	42660972	55565892	57497384	53154536
CT2NL_HUMAN	CTTNBP2 N-terminal-like protein OS=Homo sapiens GN=CTTNBP2NL PE=1 SV=2	THSQAASLTTAEDLASSC[160.0307]SSNTVVANGK				No	No	No	936.444	3	59.345	59382340	57533604	46482172	48469084	36780652	38093312	28871812	29838600	30005914
CTBP2_HUMAN	C-terminal-binding protein 2 OS=Homo sapiens GN=CTBP2 PE=1 SV=1	DLATVAFC[160.0307]DAQSTQEIHEK				No	No	No	721.671	3	67.337	136976096	91945232	108053304	70780424	89041608	87290928	70702088	60532104	69607544
CTGE5_HUMAN	Cutaneous T-cell lymphoma-associated antigen 5 OS=Homo sapiens GN=CTAGE5 PE=1 SV=3	DALNENSQLQESQK				No	No	No	802.381	2	38.646	26756068	44245088	25893962	39558144	13771848	33219750	29775420	34066304	27536484
CTNA1_HUMAN	Catenin alpha-1 OS=Homo sapiens GN=CTNNA1 PE=1 SV=1	AHVLAASVEQATENFLEK				No	No	No	653.006	3	79.522	66635368	55819680	66143416	18542690	45529392	33155006	14566418	3557218	1.38035e+06
CTNA1_HUMAN	Catenin alpha-1 OS=Homo sapiens GN=CTNNA1 PE=1 SV=1	LIEVANLAC[160.0307]SISNNEEGVK				No	No	No	687.3501, 1030.5208	2, 3	77.798	167459872	176319952	225150688	137530272	169191472	144314720	117478856	100019872	101522424
CTNA1_HUMAN	Catenin alpha-1 OS=Homo sapiens GN=CTNNA1 PE=1 SV=1	NAGNEQDLGIQYK				No	No	No	725.352	2	47.935	7908175	23359998	17657618	19721776	16056773	20087392	26182782	21975196	21176756
CTNA1_HUMAN	Catenin alpha-1 OS=Homo sapiens GN=CTNNA1 PE=1 SV=1	QLQQAVTGISNAAQATASDDASQHQGGGGGELAYALNNFDK				No	No	No	1026.7383, 1368.6451	3, 4	80.818	342511456	364258720	373951648	91442784	168372736	214478016	49331296	20610712	18068308
CTNA1_HUMAN	Catenin alpha-1 OS=Homo sapiens GN=CTNNA1 PE=1 SV=1	TSVQTEDDQLIAGQSAR				No	No	No	909.946	2	49.49	1.26191e+06	1.10502e+06	3.03175e+06	1625491	519586	3.03992e+06	940606	4656901	2.22713e+06
CTND1_HUMAN	Catenin delta-1 OS=Homo sapiens GN=CTNND1 PE=1 SV=1	SLDNNYSTPNER				No	No	No	705.319	2	37.255	66755528	79957880	71383952	82886656	67621384	82670608	72691440	66811880	73826592
CTR2_HUMAN	Low affinity cationic amino acid transporter 2 OS=Homo sapiens GN=SLC7A2 PE=1 SV=2	DENNEEDAYPDNVHAAAEEK				No	No	No	753.981	3	41.808	24235798	21065016	17724950	21863014	14499024	18380060	19354404	21158068	21965988
CUL3_HUMAN	Cullin-3 OS=Homo sapiens GN=CUL3 PE=1 SV=2	FLLESFNNDR				No	No	No	627.809	0	70.169	25170264	24308766	22491610	29477806	29997548	21104662	21382584	17319570	19344168
CWC27_HUMAN	Peptidyl-prolyl cis-trans isomerase CWC27 homolog OS=Homo sapiens GN=CWC27 PE=1 SV=1	NFSLLSFGEEAEEEEEEVNR				No	No	No	786.3528, 1179.0236, 1179.0248	2, 3	92.756	41534024	37131356	45816300	8960598	21835058	16974498	9182738	3.3716e+06	2.68083e+06
CY1_HUMAN	Cytochrome c1, heme protein, mitochondrial OS=Homo sapiens GN=CYC1 PE=1 SV=2	AANNGALPPDLSYIVR				No	No	No	835.948	2	78.339	15440777	19945694	1933524	1708958	4558247	9648933	6064725	5.0712e+06	7.07671e+06
CY1_HUMAN	Cytochrome c1, heme protein, mitochondrial OS=Homo sapiens GN=CYC1 PE=1 SV=2	DVC[160.0307]TFLR				No	No	No	455.728	2	59.046	12945698	17920726	11385588	8614645	9821750	19355432	13691759	13378914	16237067
CY1_HUMAN	Cytochrome c1, heme protein, mitochondrial OS=Homo sapiens GN=CYC1 PE=1 SV=2	LFDYFPKPYPNSEAAR				No	No	No	638.985	3	71.344	104142352	96046672	31518388	20728008	27400372	60802744	43648192	40326456	33627320
CYB5B_HUMAN	Cytochrome b5 type B OS=Homo sapiens GN=CYB5B PE=1 SV=2	FLNEHPGGEEVLLEQAGVDASESFEDVGHSSDAR				No	No	No	907.6665, 907.66724	4	84.101	352318784	148523008	252919216	11229311	77632376	25828352	24515398	2.65637e+06	2.18814e+06
CYC_HUMAN	Cytochrome c OS=Homo sapiens GN=CYCS PE=1 SV=2	GIIWGEDTLMEYLENPKK				No	No	No	712.695	3	96.201	26117470	15321709	14380016	1.10642e+06	15495652	9593628	987535	444745	180462
CYTB_HUMAN	Cystatin-B OS=Homo sapiens GN=CSTB PE=1 SV=2	KFPVFK				No	No	No	383.237	2	49.783	5701616	17208656	3615706	1866337	3.82847e+06	5006988	7.18292e+06	4.85632e+06	6.6325e+06
CYTB_HUMAN	Cystatin-B OS=Homo sapiens GN=CSTB PE=1 SV=2	VFQSLPHENKPLTLSNYQTNK				No	No	No	615.32367, 820.0957	3, 4	58.372	188971136	230024416	118203536	164119856	94646968	156768720	101143048	84258448	81623848
DAB2_HUMAN	Disabled homolog 2 OS=Homo sapiens GN=DAB2 PE=1 SV=3	KENSSSSSTPLSNGPLNGDVDYFGQQFDQISNR				No	No	No	1196.89	3	84.132	7.25872e+06	18023188	16972670	7184905	7018191	6115040	2911276	1.56665e+06	1.79561e+06
DAXX_HUMAN	Death domain-associated protein 6 OS=Homo sapiens GN=DAXX PE=1 SV=2	LNLAPAATTSNEPSGNNPPTHLSLDPTNAENTASQSPR				No	No	No	971.975	4	67.765	26303338	54420848	30032640	42670324	22169316	40255076	34856560	21990382	28231566
DAZP1_HUMAN	DAZ-associated protein 1 OS=Homo sapiens GN=DAZAP1 PE=1 SV=1	SYFSQYGEVVDC[160.0307]VIMK				No	No	No	962.945	2	88.022	26002452	24548288	19595008	2.93412e+06	9821998	9798920	8186323	513360	602075
DBR1_HUMAN	Lariat debranching enzyme OS=Homo sapiens GN=DBR1 PE=1 SV=2	NQAIYAAVDDDDDDAA				No	No	No	841.344	2	57.152	35679300	53552400	47210896	63980744	46874448	44855232	27580092	52243468	46633296
DC1I2_HUMAN	Cytoplasmic dynein 1 intermediate chain 2 OS=Homo sapiens GN=DYNC1I2 PE=1 SV=3	EIAVGDSEGQIVIYDVGEQIAVPR				No	No	No	853.111	3	91.259	251437632	196900160	227177904	74435768	153180032	118802544	60631524	35801900	24453286
DC1I2_HUMAN	Cytoplasmic dynein 1 intermediate chain 2 OS=Homo sapiens GN=DYNC1I2 PE=1 SV=3	SVSTPSEAGSQDSGDGAVGSR				No	No	No	975.935	2	35.649	34466684	50567876	23657304	43559376	11805001	28308614	33658064	31724650	21654842
DCAF6_HUMAN	DDB1- and CUL4-associated factor 6 OS=Homo sapiens GN=DCAF6 PE=1 SV=1	AKEPETSDQTSTESATNENNTNPEPQFQTEATGPSAHEETSTR				No	No	No	1163.01	4	46.36	383051168	282052288	289853248	325708320	234534240	354328736	255295104	243028400	210649744
DCP1A_HUMAN	mRNA-decapping enzyme 1A OS=Homo sapiens GN=DCP1A PE=1 SV=1	NQMGDSNISSPGLQPSTQLSNLGSTETLEEMPSGSQDK				No	No	No	1322.27	3	76.952	7.14083e+06	23283432	9933889	18599738	13140589	18945636	14896621	11311495	13729813
DCTN3_HUMAN	Dynactin subunit 3 OS=Homo sapiens GN=DCTN3 PE=1 SV=1	LAQIHIQQQDQC[160.0307]VEITEESK				No	No	No	799.727	0	58.014	41112364	29598724	46434464	8721066	11684309	22436242	4911260	4452260	8006428
DD19A_HUMAN	ATP-dependent RNA helicase DDX19B OS=Homo sapiens GN=DDX19B PE=1 SV=1	VLVTTNVC[160.0307]AR				No	No	No	566.811	2	47.074	29723460	30388470	11187972	9029823	14881829	21529220	12666028	10732895	9535774
DDB1_HUMAN	DNA damage-binding protein 1 OS=Homo sapiens GN=DDB1 PE=1 SV=1	ALVSEWKEPQAK				No	No	No	462.586	3	49.892	109041496	101159424	64525616	51953300	74066608	90807008	72484112	74601776	71402336
DDB1_HUMAN	DNA damage-binding protein 1 OS=Homo sapiens GN=DDB1 PE=1 SV=1	IC[160.0307]YQEVSQC[160.0307]FGVLSSR				No	No	No	644.96985, 966.95325	2, 3	75.664	85798800	77170856	90081760	47377188	68262888	47590604	46971784	48753512	51568200
DDB1_HUMAN	DNA damage-binding protein 1 OS=Homo sapiens GN=DDB1 PE=1 SV=1	IEVQDTSGGTTALRPSASTQALSSSVSSSK				No	No	No	984.829	3	58.128	80269840	95874048	103350128	65058708	57961340	66078192	58704464	50115120	47223484
DDB1_HUMAN	DNA damage-binding protein 1 OS=Homo sapiens GN=DDB1 PE=1 SV=1	LVSQEPK				No	No	No	400.729	2	25.738	42948352	10311024	11746676	12769102	13294766	22696176	3143351	43825104	39100464
DDB1_HUMAN	DNA damage-binding protein 1 OS=Homo sapiens GN=DDB1 PE=1 SV=1	TVPLYESPR				No	No	No	531.285	2	48.673	27973896	21668578	9613617	1.45921e+06	15062970	18446082	14188613	16379192	15485147
DDB1_HUMAN	DNA damage-binding protein 1 OS=Homo sapiens GN=DDB1 PE=1 SV=1	VTLGTQPTVLR				No	No	No	592.854	2	57.404	61809760	71083000	41068340	28630596	63471044	74624864	55769028	52939440	51429960
DDX1_HUMAN	ATP-dependent RNA helicase DDX1 OS=Homo sapiens GN=DDX1 PE=1 SV=2	DQLSVLENGVDIVVGTPGR				No	No	No	656.686	3	91.856	89353728	115084088	102557904	19555998	62054836	63681504	12510232	3.78751e+06	849433
DDX1_HUMAN	ATP-dependent RNA helicase DDX1 OS=Homo sapiens GN=DDX1 PE=1 SV=2	IDC[160.0307]DNLEQYFIQQGGGPDK				No	No	No	733.001	3	76.632	7213369	12495311	6.67166e+06	12658325	6.79838e+06	5.58207e+06	9262026	8814144	7.10928e+06
DDX1_HUMAN	ATP-dependent RNA helicase DDX1 OS=Homo sapiens GN=DDX1 PE=1 SV=2	IDC[160.0307]DNLEQYFIQQGGGPDKK				No	No	No	775.699	3	71.525	28732196	30698012	9974491	24597712	8929762	15020808	12238879	11413895	12796683
DDX17_HUMAN	Probable ATP-dependent RNA helicase DDX17 OS=Homo sapiens GN=DDX17 PE=1 SV=1	APILIATDVASR				No	No	No	613.86	2	65.28	56156720	72741392	67796064	33994376	54659596	58926356	42240232	46517764	45297708
DDX17_HUMAN	Probable ATP-dependent RNA helicase DDX17 OS=Homo sapiens GN=DDX17 PE=1 SV=1	DMVGIAQTGSGK				No	No	No	582.29	0	45.132	2.8973e+06	5325617	3.55465e+06	4849835	1.97655e+06	3727158	4.10474e+06	2768901	1891422
DDX17_HUMAN	Probable ATP-dependent RNA helicase DDX17 OS=Homo sapiens GN=DDX17 PE=1 SV=1	ELAQQVQQVADDYGK				No	No	No	846.414	2	63.567	71037416	88981792	69681984	76756832	49831948	68978584	52247744	48613072	55784912
DDX17_HUMAN	Probable ATP-dependent RNA helicase DDX17 OS=Homo sapiens GN=DDX17 PE=1 SV=1	GLDVEDVK				No	No	No	437.73	2	45.405	20209794	31745562	39477232	19891930	28484984	28422796	29733162	30484192	28587644
DDX20_HUMAN	Probable ATP-dependent RNA helicase DDX20 OS=Homo sapiens GN=DDX20 PE=1 SV=2	NSVQTPVENSTNSQHQVK				No	No	No	666.327	3	34.011	49951692	92937216	57629196	84492664	39036152	104500472	66299732	80765816	55018280
DDX21_HUMAN	Nucleolar RNA helicase 2 OS=Homo sapiens GN=DDX21 PE=1 SV=5	GAVEALAAALAHISGATSVDQR				No	No	No	703.37524, 703.3755	3	99.496	3.2031e+06	7408664	3.16441e+06	923212	3.03854e+06	2.70436e+06	0	42210.6	4744.87
DDX21_HUMAN	Nucleolar RNA helicase 2 OS=Homo sapiens GN=DDX21 PE=1 SV=5	NEEPSEEEIDAPKPK				No	No	No	571.274	3	40.048	86524600	79692080	80055096	87359824	70221008	82964200	74926120	78963624	67216352
DDX21_HUMAN	Nucleolar RNA helicase 2 OS=Homo sapiens GN=DDX21 PE=1 SV=5	NGFPHPEPDC[160.0307]NPSEAASEESNSEIEQEIPVEQK				No	No	No	1232.2039, 1232.2084	3	66.773	262883600	361612000	332717024	346502976	201087792	319571392	187709392	180114256	172275696
DDX21_HUMAN	Nucleolar RNA helicase 2 OS=Homo sapiens GN=DDX21 PE=1 SV=5	TAITVEHLAIK				No	No	No	399.24	3	57.23	20034448	22954568	3.99732e+06	3.39991e+06	18693972	26564456	12954901	11983498	11720074
DDX24_HUMAN	ATP-dependent RNA helicase DDX24 OS=Homo sapiens GN=DDX24 PE=1 SV=1	QNENEEENLDKEQTGNLK				No	No	No	711.33	3	38.428	66357904	52432320	55648416	53332244	33340298	42265628	49247900	51956900	39097836
DDX41_HUMAN	Probable ATP-dependent RNA helicase DDX41 OS=Homo sapiens GN=DDX41 PE=1 SV=2	AGAASLDVIQEVEYVKEEAK				No	No	No	717.039	3	81.138	48509776	32440004	44738796	13375763	29684564	20069200	4.45143e+06	3.19871e+06	5069675
DDX42_HUMAN	ATP-dependent RNA helicase DDX42 OS=Homo sapiens GN=DDX42 PE=1 SV=1	ANAEELANNLK				No	No	No	593.807	2	49.312	31329522	30686998	27629956	34902460	26074052	28181074	31083160	29553760	31296450
DDX42_HUMAN	ATP-dependent RNA helicase DDX42 OS=Homo sapiens GN=DDX42 PE=1 SV=1	GIPGFGNTGNISGAPVTYPSAGAQGVNNTASGNNSR				No	No	No	851.90906, 1135.5464	3, 4	73.008	2608809472	2380362752	2495560192	2725282816	2419575552	1971704576	2039929088	2044373632	1867891328
DDX42_HUMAN	ATP-dependent RNA helicase DDX42 OS=Homo sapiens GN=DDX42 PE=1 SV=1	GNNNVMSNYEAYKPSTGAMGDR				No	No	No	792.685	3	55.868	207339344	171263456	174789456	189573824	180227952	150205568	150986400	153471808	142466144
DDX42_HUMAN	ATP-dependent RNA helicase DDX42 OS=Homo sapiens GN=DDX42 PE=1 SV=1	VVQGDIGEANEDVTQIVEILHSGPSK				No	No	No	684.353, 912.1356	3, 4	91.984	521752960	350209120	437507936	82233184	236309296	206173936	37591348	15422268	7545602
DDX47_HUMAN	Probable ATP-dependent RNA helicase DDX47 OS=Homo sapiens GN=DDX47 PE=1 SV=1	SREDAGDNDDTEGAIGVR				No	No	No	626.2809, 938.9169	2, 3	38.53	157942288	177743200	145359552	198714848	158943184	131379864	184235472	176942432	134489280
DDX5_HUMAN	Probable ATP-dependent RNA helicase DDX5 OS=Homo sapiens GN=DDX5 PE=1 SV=1	ELAQQVQQVAAEYC[160.0307]R				No	No	No	598.293	3	67.884	36168360	36949728	74806312	40106644	60295452	43677268	51650868	46830324	53238068
DDX5_HUMAN	Probable ATP-dependent RNA helicase DDX5 OS=Homo sapiens GN=DDX5 PE=1 SV=1	QNFTEPTAIQAQGWPVALSGLDMVGVAQTGSGK				No	No	No	1120.23	3	100.883	32905576	31286556	29973680	5372374	12789380	11440538	2.59165e+06	1.45995e+06	1096937
DDX5_HUMAN	Probable ATP-dependent RNA helicase DDX5 OS=Homo sapiens GN=DDX5 PE=1 SV=1	QVSDLISVLR				No	No	No	565.333	2	77.656	3661394	8.36163e+06	6354156	1.12941e+06	3950442	5083574	4696195	4608542	1828683
DDX52_HUMAN	Probable ATP-dependent RNA helicase DDX52 OS=Homo sapiens GN=DDX52 PE=1 SV=2	NSAVETVEQELLFVGSETGK				No	No	No	1069.04	2	97.986	6.12308e+06	3642774	7182479	64121.7	1.50344e+06	2.9099e+06	90845.2	93297.4	0
DDX54_HUMAN	ATP-dependent RNA helicase DDX54 OS=Homo sapiens GN=DDX54 PE=1 SV=2	QPEKEEEEEAGESVEDIFSEVVGR				No	No	No	907.75104, 907.75195	3	95.29	287408928	202759040	288559328	84644920	156745344	165763600	51359272	37897252	28614532
DDX6_HUMAN	Probable ATP-dependent RNA helicase DDX6 OS=Homo sapiens GN=DDX6 PE=1 SV=2	NTNTINNGTQQQAQSMTTTIKPGDDWK				No	No	No	998.138	3	57.632	257614496	274932320	223387056	286936896	205349152	210644096	193832656	199768640	183572656
DDX6_HUMAN	Probable ATP-dependent RNA helicase DDX6 OS=Homo sapiens GN=DDX6 PE=1 SV=2	NTNTINNGTQQQAQSMTTTIKPGDDWKK				No	No	No	780.881	4	52.882	202346944	222792944	216887168	216965424	156161600	204054016	184872624	173533600	142255296
DEN5B_HUMAN	DENN domain-containing protein 5B OS=Homo sapiens GN=DENND5B PE=1 SV=2	NNKPNAGQIQEGIGEAVNNIVK				No	No	No	769.743	3	74.351	16812268	16152396	9816640	19556420	5341931	14454247	4.91085e+06	7.21868e+06	6.64611e+06
DENR_HUMAN	Density-regulated protein OS=Homo sapiens GN=DENR PE=1 SV=2	QEAGISEGQGTAGEEEEK				No	No	No	924.908	2	34.098	32796820	42674024	19711584	28153944	11745050	27740876	32448542	29071110	29596020
DEOC_HUMAN	Putative deoxyribose-phosphate aldolase OS=Homo sapiens GN=DERA PE=1 SV=2	AVTFIDLTTLSGDDTSSNIQR				No	No	No	752.045	3	86.051	15492900	21653818	22140252	11777681	17673920	14393010	7386050	5.30648e+06	3.44274e+06
DESP_HUMAN	Desmoplakin OS=Homo sapiens GN=DSP PE=1 SV=3	GGGGYTC[160.0307]QSGSGWDEFTK				No	No	No	947.39	2	59.531	16364105	17241834	19968646	9876157	14483189	11444058	14818154	14124681	17973438
DESP_HUMAN	Desmoplakin OS=Homo sapiens GN=DSP PE=1 SV=3	GVITDQNSDGYC[160.0307]QTGTMSR				No	No	No	1045.45	2	46.452	1734914	7920017	5.37051e+06	5646551	3516051	7424279	7428130	6266353	9691696
DESP_HUMAN	Desmoplakin OS=Homo sapiens GN=DSP PE=1 SV=3	HQNQNTIQELLQNC[160.0307]SDC[160.0307]LMR				No	No	No	834.713	3	80.489	122993096	152568592	120822640	77800936	68907880	93405496	37403972	40221552	30339208
DESP_HUMAN	Desmoplakin OS=Homo sapiens GN=DSP PE=1 SV=3	IKDFLQGSSC[160.0307]IAGIYNETTK				No	No	No	749.045	3	74.001	36946708	26545142	28194080	9695281	19619372	11759341	11559346	5726676	3.87865e+06
DESP_HUMAN	Desmoplakin OS=Homo sapiens GN=DSP PE=1 SV=3	NDYDQLQK				No	No	No	512.241	2	34.458	130648768	162504608	130160704	169292160	108931904	161665088	145558272	164216752	140839520
DESP_HUMAN	Desmoplakin OS=Homo sapiens GN=DSP PE=1 SV=3	NQC[160.0307]TQVVQER				No	No	No	631.302	2	31.377	23634282	44243608	40110948	46080388	30453824	41806148	41397740	47204360	35917316
DESP_HUMAN	Desmoplakin OS=Homo sapiens GN=DSP PE=1 SV=3	SVQNDSQAIAEVLNQLK				No	No	No	619.663	3	90.71	15852878	20718980	24179608	12147431	12089970	12886761	3321699	2032493	2.36174e+06
DEST_HUMAN	Destrin OS=Homo sapiens GN=DSTN PE=1 SV=3	HEC[160.0307]QANGPEDLNR				No	No	No	513.8918, 770.3339, 770.3349	0, 2, 3	31.404	663179136	788058624	639038656	792009280	545142208	758162560	719163584	820196608	711553280
DHB4_HUMAN	Peroxisomal multifunctional enzyme type 2 OS=Homo sapiens GN=HSD17B4 PE=1 SV=3	GSFQVTR				No	No	No	397.711	0	36.42	22496630	17143398	6.95616e+06	3.5566e+06	6.01907e+06	4452191	9819247	9352911	5.93761e+06
DHB4_HUMAN	Peroxisomal multifunctional enzyme type 2 OS=Homo sapiens GN=HSD17B4 PE=1 SV=3	IC[160.0307]DFENASKPQSIQESTGSIIEVLSK				No	No	No	960.815	3	85.05	192360928	186671904	183944272	85216008	117251736	110805072	62011240	40142096	29866016
DHB4_HUMAN	Peroxisomal multifunctional enzyme type 2 OS=Homo sapiens GN=HSD17B4 PE=1 SV=3	IIMTSSASGIYGNFGQANYSAAK				No	No	No	784.385	3	71.809	32084000	20693300	13941898	14212618	15049193	12402216	11006165	10129558	7776358
DHB4_HUMAN	Peroxisomal multifunctional enzyme type 2 OS=Homo sapiens GN=HSD17B4 PE=1 SV=3	VLQQFADNDVSR				No	No	No	696.348	0	49.194	21469286	23369140	14659238	15426496	9400239	19735482	17625346	15335383	13877255
DHB4_HUMAN	Peroxisomal multifunctional enzyme type 2 OS=Homo sapiens GN=HSD17B4 PE=1 SV=3	VQETGDIVISNAYVDLAPTSGTSAK				No	No	No	846.1	3	77.951	72895920	74399128	92709888	14346740	50932480	45924000	19971288	14773158	7826895
DHSA_HUMAN	Succinate dehydrogenase [ubiquinone] flavoprotein subunit, mitochondrial OS=Homo sapiens GN=SDHA PE=1 SV=2	AAFGLSEAGFNTAC[160.0307]VTK				No	No	No	872.424	2	71.681	108818856	108273200	130402536	73111824	91701768	73748264	77547608	69329240	57891432
DHSA_HUMAN	Succinate dehydrogenase [ubiquinone] flavoprotein subunit, mitochondrial OS=Homo sapiens GN=SDHA PE=1 SV=2	AC[160.0307]ALSIEESC[160.0307]RPGDK				No	No	No	564.928	3	44.896	8981838	5876139	2.17564e+06	2.00985e+06	3.13106e+06	1.45264e+06	6.15003e+06	4.5155e+06	4.45118e+06
DHSA_HUMAN	Succinate dehydrogenase [ubiquinone] flavoprotein subunit, mitochondrial OS=Homo sapiens GN=SDHA PE=1 SV=2	AFGGQSLK				No	No	No	404.222	2	37.23	28994618	31362380	6.90533e+06	9790020	10196956	20720950	13046248	17829182	18659190
DHSA_HUMAN	Succinate dehydrogenase [ubiquinone] flavoprotein subunit, mitochondrial OS=Homo sapiens GN=SDHA PE=1 SV=2	FADGSIR				No	No	No	383.198	0	36.206	25206220	31285022	13844092	14710273	14004704	27672714	16476200	24534666	18121624
DHSA_HUMAN	Succinate dehydrogenase [ubiquinone] flavoprotein subunit, mitochondrial OS=Homo sapiens GN=SDHA PE=1 SV=2	TYFSC[160.0307]TSAHTSTGDGTAMITR				No	No	No	755.67	3	53.748	431673248	371941056	418136160	290832544	355350240	301667136	353064384	314692640	296216832
DHSB_HUMAN	Succinate dehydrogenase [ubiquinone] iron-sulfur subunit, mitochondrial OS=Homo sapiens GN=SDHB PE=1 SV=3	SIEPYLK				No	No	No	425.24	2	50.058	24157160	21985260	6.13774e+06	6011484	12283539	20578020	16139264	15045440	13784477
DHSO_HUMAN	Sorbitol dehydrogenase OS=Homo sapiens GN=SORD PE=1 SV=3	AMGAAQVVVTDLSATR				No	No	No	530.61615, 795.4168	2, 3	72.958	97910536	97971592	109876648	53573392	85156824	64879064	56179284	53229740	57615276
DHTK1_HUMAN	Probable 2-oxoglutarate dehydrogenase E1 component DHKTD1, mitochondrial OS=Homo sapiens GN=DHTKD1 PE=2 SV=1	QDGDYSPDNSAQPGDR				No	No	No	861.354	2	32.57	187121536	162648768	115137776	189549968	79662072	149258464	174174912	162952336	163447088
DHX15_HUMAN	Putative pre-mRNA-splicing factor ATP-dependent RNA helicase DHX15 OS=Homo sapiens GN=DHX15 PE=1 SV=2	DYLEAAIR				No	No	No	475.751	2	58.169	51344408	37454188	26503710	9298672	25814246	39627340	30305866	29435190	30713074
DHX15_HUMAN	Putative pre-mRNA-splicing factor ATP-dependent RNA helicase DHX15 OS=Homo sapiens GN=DHX15 PE=1 SV=2	TC[160.0307]TDIKPEWLVK				No	No	No	497.263	3	63.205	58492980	43345120	22842366	19659696	23889932	33259460	27788512	24415132	23339414
DHX16_HUMAN	Putative pre-mRNA-splicing factor ATP-dependent RNA helicase DHX16 OS=Homo sapiens GN=DHX16 PE=1 SV=2	ATQLQGDEEPSAPPTSTQAQQK				No	No	No	771.371	3	41.521	100182168	130170120	105978712	133150560	66898976	114611592	128283608	96202536	96045208
DHX29_HUMAN	ATP-dependent RNA helicase DHX29 OS=Homo sapiens GN=DHX29 PE=1 SV=2	IYSFNSTNDSSGPANLDK				No	No	No	965.448	2	57.169	87715728	98220048	75384912	100190832	77569264	75713256	69548216	71784024	76313056
DHX29_HUMAN	ATP-dependent RNA helicase DHX29 OS=Homo sapiens GN=DHX29 PE=1 SV=2	YHESSQMSSLVETFVSK				No	No	No	653.646	3	76.922	42271040	43245648	41817404	27117816	36331120	26220980	19929812	14859234	9623397
DHX30_HUMAN	Putative ATP-dependent RNA helicase DHX30 OS=Homo sapiens GN=DHX30 PE=1 SV=1	LVLMSATGDNER				No	No	No	653.327	2	54.335	18374344	24777360	22199240	18549668	19190256	18677740	19045662	20448652	15567334
DHX36_HUMAN	Probable ATP-dependent RNA helicase DHX36 OS=Homo sapiens GN=DHX36 PE=1 SV=1	DPESNINSDNEK				No	No	No	681.294	2	28.364	120335424	119529344	100244640	130134832	78219976	102903200	121488568	109506952	92475088
DHX36_HUMAN	Probable ATP-dependent RNA helicase DHX36 OS=Homo sapiens GN=DHX36 PE=1 SV=1	ELVNLIDNHQVTVISGETGC[160.0307]GK				No	No	No	795.071	3	72.856	128167560	100868368	126070864	42841796	79726072	69384352	34523920	28464390	22726800
DHX9_HUMAN	ATP-dependent RNA helicase A OS=Homo sapiens GN=DHX9 PE=1 SV=4	AENNSEVGASGYGVPGPTWDR				No	No	No	721.66205, 1081.99	2, 3	63.141	186260432	231924480	230109664	263722656	192230096	209130288	215403984	196063856	195283904
DHX9_HUMAN	ATP-dependent RNA helicase A OS=Homo sapiens GN=DHX9 PE=1 SV=4	DKDDDGGEDDDANC[160.0307]NLIC[160.0307]GDEYGPETR				No	No	No	762.04626, 1015.72546, 1015.7275	3, 4	55.886	5347808256	5037904896	4540193280	5552846848	4008487424	4105335808	4390128640	4417538560	4319160320
DHX9_HUMAN	ATP-dependent RNA helicase A OS=Homo sapiens GN=DHX9 PE=1 SV=4	DVVQAYPEVR				No	No	No	588.307	2	50.941	361929248	253697392	232308192	126377264	213806624	222299216	234819536	243263776	233180320
DHX9_HUMAN	ATP-dependent RNA helicase A OS=Homo sapiens GN=DHX9 PE=1 SV=4	FESEILEAISQNSVVIIR				No	No	No	683.042	3	102.068	68123696	67379552	61114656	40015844	103780024	53800152	5.72898e+06	10076995	11806478
DHX9_HUMAN	ATP-dependent RNA helicase A OS=Homo sapiens GN=DHX9 PE=1 SV=4	GISHVIVDEIHER				No	No	No	501.936	3	53.988	15785688	43372524	6237773	8424881	11828448	8876198	7.04957e+06	5930941	3.54149e+06
DHX9_HUMAN	ATP-dependent RNA helicase A OS=Homo sapiens GN=DHX9 PE=1 SV=4	KFESEILEAISQNSVVIIR				No	No	No	725.7383, 725.73846, 725.7393, 725.7394, 725.73987	0, 3	98.355	95470416	86161880	82688720	68267344	142012752	39137656	4.39412e+06	26830060	40551544
DHX9_HUMAN	ATP-dependent RNA helicase A OS=Homo sapiens GN=DHX9 PE=1 SV=4	LQISHEAAAC[160.0307]ITGLR				No	No	No	547.292	3	61.053	46559784	58112136	62807864	11647576	33540400	30316212	14953305	10375030	4413992
DHX9_HUMAN	ATP-dependent RNA helicase A OS=Homo sapiens GN=DHX9 PE=1 SV=4	QLYHLGVVEAYSGLTK				No	No	No	593.322	3	72.105	26336970	32242528	25260200	11923761	25432640	12619015	9405494	9967719	6156979
DHX9_HUMAN	ATP-dependent RNA helicase A OS=Homo sapiens GN=DHX9 PE=1 SV=4	TTQVPQFILDDFIQNDR				No	No	No	684.0133, 1025.5126	2, 3	96.628	301392096	329742368	353231872	188907920	189697008	208748560	73735976	70992288	60120884
DHX9_HUMAN	ATP-dependent RNA helicase A OS=Homo sapiens GN=DHX9 PE=1 SV=4	VFDPVPVGVTK				No	No	No	579.332	2	66.488	40001964	41643528	28341350	13235734	30413452	35484048	25063780	27783746	27944842
DHX9_HUMAN	ATP-dependent RNA helicase A OS=Homo sapiens GN=DHX9 PE=1 SV=4	VILSTNIAETSITINDVVYVIDSC[160.0307]K				No	No	No	923.154	3	102.13	159240512	99629080	109979840	108187720	172852128	97069624	18577896	53117164	52689484
DHX9_HUMAN	ATP-dependent RNA helicase A OS=Homo sapiens GN=DHX9 PE=1 SV=4	VQSDGQIVLVDDWIK				No	No	No	857.95447, 857.95526	0, 2	86.158	26918740	31177508	32442876	6233546	14188129	19270468	9423732	2626932	4.09003e+06
DHX9_HUMAN	ATP-dependent RNA helicase A OS=Homo sapiens GN=DHX9 PE=1 SV=4	YTQVGPDHNR				No	No	No	396.19	3	26.836	6.60343e+06	8022973	8394322	6.02621e+06	6013600	748121	7913971	7081809	4.60662e+06
DIAP1_HUMAN	Protein diaphanous homolog 1 OS=Homo sapiens GN=DIAPH1 PE=1 SV=2	LIEEC[160.0307]ISQIVLHK				No	No	No	527.961	3	75.529	21620234	33087124	27927446	6656906	16547662	15208188	5579547	4.41792e+06	2.67269e+06
DIC_HUMAN	Mitochondrial dicarboxylate carrier OS=Homo sapiens GN=SLC25A10 PE=1 SV=2	GALVTVGQLSC[160.0307]YDQAK				No	No	No	855.43	2	67.095	14477112	18053398	21385580	11966267	12249721	14475920	12771126	10150529	8702752
DIEXF_HUMAN	Digestive organ expansion factor homolog OS=Homo sapiens GN=DIEXF PE=1 SV=2	ANAQVLGNNSR				No	No	No	572.296	2	31.418	56953720	53998864	60326128	69088384	57768136	63784104	57865512	68137800	59044928
DJB11_HUMAN	DnaJ homolog subfamily B member 11 OS=Homo sapiens GN=DNAJB11 PE=1 SV=1	GEGLPNFDNNNIK				No	No	No	716.347	2	58.832	216301536	195490208	198608144	231380544	186760432	174964336	198596000	201617232	188912128
DJB11_HUMAN	DnaJ homolog subfamily B member 11 OS=Homo sapiens GN=DNAJB11 PE=1 SV=1	KGEGLPNFDNNNIK				No	No	No	520.599	3	52.655	634009216	550233600	525509568	591175680	504456064	429735840	507445472	500936000	455362752
DJC21_HUMAN	DnaJ homolog subfamily C member 21 OS=Homo sapiens GN=DNAJC21 PE=1 SV=2	QKPAQNYDDNFNVNGPGEGVK				No	No	No	764.363	3	49.819	134650368	129290928	92159248	132222640	83961504	97064792	108249200	112777760	95881152
DLDH_HUMAN	Dihydrolipoyl dehydrogenase, mitochondrial OS=Homo sapiens GN=DLD PE=1 SV=1	NETLGGTC[160.0307]LNVGC[160.0307]IPSK				No	No	No	910.441	2	64.177	45358876	80931248	60144184	61319304	44164664	57387992	47234936	44766788	52101624
DLGP4_HUMAN	Disks large-associated protein 4 OS=Homo sapiens GN=DLGAP4 PE=1 SV=3	DTDSDTQDANDSSC[160.0307]K				No	No	No	829.8068, 829.80707	2	20.47	7691568	16196666	12581497	14468903	11593645	8851656	14946015	18229646	15359548
DMD_HUMAN	Dystrophin OS=Homo sapiens GN=DMD PE=1 SV=2	MTELYQSLADLNNVR				No	No	No	883.942	2	80.572	23934424	27858016	25636166	23383706	20094718	20855790	12371096	12602752	11605089
DNJA1_HUMAN	DnaJ homolog subfamily A member 1 OS=Homo sapiens GN=DNAJA1 PE=1 SV=2	EVEETDEMDQVELVDFDPNQER				No	No	No	889.383	3	78.663	356848864	380715232	473008512	297118496	393100544	284335648	285814496	263519840	247171488
DNJA2_HUMAN	DnaJ homolog subfamily A member 2 OS=Homo sapiens GN=DNAJA2 PE=1 SV=1	QLAPGMVQQMQSVC[160.0307]SDC[160.0307]NGEGEVINEK				No	No	No	1003.45	3	67.937	150766752	213305424	151923648	149726336	145903936	145192608	176775024	152528560	137780224
DNJB1_HUMAN	DnaJ homolog subfamily B member 1 OS=Homo sapiens GN=DNAJB1 PE=1 SV=4	DGSDVIYPAR				No	No	No	546.77	0	45.494	6.46363e+06	9531955	5784019	10658442	2149648	8729833	12651258	7347827	4.93443e+06
DNJC2_HUMAN	DnaJ homolog subfamily C member 2 OS=Homo sapiens GN=DNAJC2 PE=1 SV=3	GTAITHALTSASTLC[160.0307]QVEPVGR				No	No	No	757.057	3	68.039	66705180	34123568	45468212	25099558	44070492	14129207	14687582	16195973	17427612
DNM1L_HUMAN	Dynamin-1-like protein OS=Homo sapiens GN=DNM1L PE=1 SV=2	HPDFADAC[160.0307]GLMNNNIEEQR				No	No	No	744.32434, 744.32556	3	63.709	96789464	77363544	61617316	68333528	52205612	58393544	48694460	46790568	36750336
DNM1L_HUMAN	Dynamin-1-like protein OS=Homo sapiens GN=DNM1L PE=1 SV=2	NVASGGGGVGDGVQEPTTGNWR				No	No	No	705.667	3	54.13	14253290	19113268	17584276	20543634	10366154	26107612	20898058	24778334	21543882
DNMT1_HUMAN	DNA (cytosine-5)-methyltransferase 1 OS=Homo sapiens GN=DNMT1 PE=1 SV=2	IVVEFLQSNSDSTYEDLINK				No	No	No	772.055	3	86.48	27717546	22572836	24486746	5656010	18617492	13404867	4.51466e+06	2.68968e+06	1.49915e+06
DNMT1_HUMAN	DNA (cytosine-5)-methyltransferase 1 OS=Homo sapiens GN=DNMT1 PE=1 SV=2	LSIFDANESGFESYEALPQHK				No	No	No	794.715	3	79.144	56083976	47889136	60453792	25723830	36002988	25775460	18199276	13435878	10475133
DNPH1_HUMAN	2'-deoxynucleoside 5'-phosphate N-hydrolase 1 OS=Homo sapiens GN=DNPH1 PE=1 SV=1	VLSAMIR				No	No	No	395.237	2	51.688	19736438	6337596	8867384	493087	1.32959e+06	1.29334e+06	5.68862e+06	5560473	5.94557e+06
DNS2A_HUMAN	Deoxyribonuclease-2-alpha OS=Homo sapiens GN=DNASE2 PE=1 SV=2	ALINSPEGAVGR				No	No	No	592.326	2	51.093	40336924	31680564	24319314	18246052	29196584	32187228	29841356	30432604	28914256
DOCK7_HUMAN	Dedicator of cytokinesis protein 7 OS=Homo sapiens GN=DOCK7 PE=1 SV=4	QVFESDEAPDGNSYQDDQDDLK				No	No	No	839.016	3	54.583	27585274	28091904	30592182	25755440	25026126	29159502	34863008	28470842	27356644
DPH5_HUMAN	Diphthine synthase OS=Homo sapiens GN=DPH5 PE=1 SV=2	LVVADREEVEQEADNILK				No	No	No	690.697	3	72.637	79867744	63971292	80258520	22282346	46561508	32473896	11987193	9866385	4.26861e+06
DPOD1_HUMAN	DNA polymerase delta catalytic subunit OS=Homo sapiens GN=POLD1 PE=1 SV=2	EDVQHSIITDLQNGNDQTR				No	No	No	728.346	3	61.331	275403328	286432352	263868544	293567584	228994480	215507840	203483232	198183936	188921216
DPOE3_HUMAN	DNA polymerase epsilon subunit 3 OS=Homo sapiens GN=POLE3 PE=1 SV=1	LEEEEQNEEEEVDN				No	No	No	867.844	2	38.507	115854552	134945632	104864792	131110496	83079384	69767320	110505616	120644040	59368376
DPOE3_HUMAN	DNA polymerase epsilon subunit 3 OS=Homo sapiens GN=POLE3 PE=1 SV=1	SRDEDNDEDEERLEEEEQNEEEEVDN				No	No	No	1075.42	3	52.142	762961600	580624192	650609152	732774464	691907584	647652800	619666496	502474304	634893760
DPOG1_HUMAN	DNA polymerase subunit gamma-1 OS=Homo sapiens GN=POLG PE=1 SV=1	QQQQQQQQQQQQQPQQPQVLSSEGGQLR				No	No	No	1096.87	3	50.856	17593254	25465724	20182064	31005098	13275733	16339726	16976920	11494386	17953140
DPOLA_HUMAN	DNA polymerase alpha catalytic subunit OS=Homo sapiens GN=POLA1 PE=1 SV=2	AGDTVSYVIC[160.0307]QDGSNLTASQR				No	No	No	748.018	3	63.686	95281192	83652648	97790304	73028024	77897816	64082256	58727132	52231524	58353484
DPP3_HUMAN	Dipeptidyl-peptidase 3 OS=Homo sapiens GN=DPP3 PE=1 SV=2	LEGSDVQLLEYEASAAGLIR				No	No	No	712.0388, 712.0408	3	95.375	8997371	6256767	9046006	806873	2.17823e+06	2.51011e+06	183773	84079.3	0
DPYL2_HUMAN	Dihydropyrimidinase-related protein 2 OS=Homo sapiens GN=DPYSL2 PE=1 SV=1	IVLEDGTLHVTEGSGR				No	No	No	561.629	3	57.784	19502154	25009360	26597506	5.00714e+06	13839502	18321996	11829282	6108786	7602915
DREB_HUMAN	Drebrin OS=Homo sapiens GN=DBN1 PE=1 SV=4	EESAADWALYTYEDGSDDLK				No	No	No	1139.49	2	81.261	1.89729e+06	11510198	15987784	2152736	9264551	3.41854e+06	9657806	4262159	5286671
DREB_HUMAN	Drebrin OS=Homo sapiens GN=DBN1 PE=1 SV=4	EGTQASEGYFSQSQEEEFAQSEELC[160.0307]AK				No	No	No	1023.77	3	101.615	5548913	7831454	4.81896e+06	6.03224e+06	4453991	3.61738e+06	3.55802e+06	9484893	6.46249e+06
DREB_HUMAN	Drebrin OS=Homo sapiens GN=DBN1 PE=1 SV=4	LAASGEGGLQELSGHFENQK				No	No	No	691.34	3	62.25	61445036	59681600	55397288	47377948	52846924	45931780	52224108	37563808	41458560
DREB_HUMAN	Drebrin OS=Homo sapiens GN=DBN1 PE=1 SV=4	LELLAAYEEVIR				No	No	No	709.9	2	91.413	3250034	9918723	5329297	339328	5751889	4878608	202411	194827	949831
DRG1_HUMAN	Developmentally-regulated GTP-binding protein 1 OS=Homo sapiens GN=DRG1 PE=1 SV=1	SDATADDLIDVVEGNR				No	No	No	845.402	2	77.447	32721680	44437000	39342392	39586936	26209398	34589096	32073604	31221518	35328200
DSG2_HUMAN	Desmoglein-2 OS=Homo sapiens GN=DSG2 PE=1 SV=2	ATQFTGATGAIMTTETTK				No	No	No	915.452	2	59.802	40922568	45833020	50056200	39612924	45979940	41220904	42307628	40138192	41902612
DSRAD_HUMAN	Double-stranded RNA-specific adenosine deaminase OS=Homo sapiens GN=ADAR PE=1 SV=3	NAEFLTC[160.0307]NIPTSNASNNMVTTEK				No	No	No	852.73	3	68.021	55358240	96631824	53879540	89626256	64049556	77835016	109033336	86030424	116649376
DUS3_HUMAN	Dual specificity protein phosphatase 3 OS=Homo sapiens GN=DUSP3 PE=1 SV=1	EIGPNDGFLAQLC[160.0307]QLNDR				No	No	No	687.334, 1030.4976	2, 3	87.53	81177960	99260832	98019072	70737912	48818856	66342144	31906566	31211954	25985044
DUS3L_HUMAN	tRNA-dihydrouridine(47) synthase [NAD(P)(+)]-like OS=Homo sapiens GN=DUS3L PE=1 SV=2	LEDGQTADGQTEEAAEPGEQLQTQK				No	No	No	891.743	3	46.202	63580972	73190288	64030452	78878416	44362020	52483472	54542328	68346160	51552664
DUT_HUMAN	Deoxyuridine 5'-triphosphate nucleotidohydrolase, mitochondrial OS=Homo sapiens GN=DUT PE=1 SV=3	ARPAEVGGMQLR				No	No	No	428.901	3	44.528	109352784	51257260	15943747	10168748	35514608	30787140	44364056	36714684	29941988
DX39A_HUMAN	Spliceosome RNA helicase DDX39B OS=Homo sapiens GN=DDX39B PE=1 SV=1	DVQEIFR				No	No	No	453.738	2	57.088	20201542	27888574	24102234	15491646	20592336	25959724	23334400	23667574	18869180
DX39A_HUMAN	Spliceosome RNA helicase DDX39B OS=Homo sapiens GN=DDX39B PE=1 SV=1	GLAITFVSDENDAK				No	No	No	740.373	2	68.964	70695680	124010880	122208256	46814060	57957636	87484360	45513632	29232916	34076844
DYHC1_HUMAN	Cytoplasmic dynein 1 heavy chain 1 OS=Homo sapiens GN=DYNC1H1 PE=1 SV=5	GEAVDEGEIAENLPEQEILIQSVC[160.0307]ETMVPK				No	No	No	1109.87	3	100.218	24434380	13201904	19400002	554159	5016585	6.45847e+06	689487	443004	100911
DYHC1_HUMAN	Cytoplasmic dynein 1 heavy chain 1 OS=Homo sapiens GN=DYNC1H1 PE=1 SV=5	VTDFGDKVEDPTFLNQLQSGVNR				No	No	No	860.43	3	77.7	162561088	235223312	178149344	195402720	112537760	153833264	99178184	86221760	92751520
DYL1_HUMAN	Dynein light chain 1, cytoplasmic OS=Homo sapiens GN=DYNLL1 PE=1 SV=1	NADMSEEMQQDSVEC[160.0307]ATQALEK				No	No	No	838.6867, 1257.5261	2, 3	68.693	2290766848	2830949632	2812733696	2330581504	2030131840	2032694144	1949541376	1875061632	1779521536
DYL1_HUMAN	Dynein light chain 1, cytoplasmic OS=Homo sapiens GN=DYNLL1 PE=1 SV=1	NADM[147.0354]SEEMQQDSVEC[160.0307]ATQALEK				No	No	No	844.018	3	62.733	153014416	211866256	151363232	186941904	135531872	143207104	146603824	154776336	154197408
DYL1_HUMAN	Dynein light chain 1, cytoplasmic OS=Homo sapiens GN=DYNLL1 PE=1 SV=1	NADM[147.0354]SEEM[147.0354]QQDSVEC[160.0307]ATQALEK				No	No	No	849.349	3	56.735	19259814	45320732	18542498	30272918	18920344	18605852	23874636	19032692	22387026
E2AK1_HUMAN	Eukaryotic translation initiation factor 2-alpha kinase 1 OS=Homo sapiens GN=EIF2AK1 PE=1 SV=2	FGESDTENQNNK				No	No	No	691.795	2	26.802	34305620	20182000	24989844	28051068	19252640	15209125	14939276	27775632	15648832
E41L1_HUMAN	Band 4.1-like protein 1 OS=Homo sapiens GN=EPB41L1 PE=1 SV=2	DVLTSTYGATAETLSTSTTTHVTK				No	No	No	829.082	0	70.229	25189660	12607306	13326827	13989214	4725570	11655271	9069232	7.6021e+06	9491398
EAA1_HUMAN	Excitatory amino acid transporter 1 OS=Homo sapiens GN=SLC1A3 PE=1 SV=1	TTTNVLGDSLGAGIVEHLSR				No	No	No	680.698	3	81.714	38178460	31629054	27654462	7070297	19821700	14104691	9432221	7.25961e+06	7562225
EBP2_HUMAN	Probable rRNA-processing protein EBP2 OS=Homo sapiens GN=EBNA1BP2 PE=1 SV=2	LDVTLGPVPEIGGSEAPAPQNK				No	No	No	1095.08	2	77.938	9336249	32095796	32321052	12927368	6318353	9505865	16519195	16096811	16290751
ECHA_HUMAN	Trifunctional enzyme subunit alpha, mitochondrial OS=Homo sapiens GN=HADHA PE=1 SV=2	DSIFSNLTGQLDYQGFEK				No	No	No	1031.49	2	91.53	17762330	30966332	25063964	6041897	8676672	13856107	6892508	1.74442e+06	457899
ECHB_HUMAN	Trifunctional enzyme subunit beta, mitochondrial OS=Homo sapiens GN=HADHB PE=1 SV=3	EVVDYIIFGTVIQEVK				No	No	No	618.009	3	101.963	72765400	72377656	63522772	21159486	81629024	34213788	10219807	1.78166e+06	1.7382e+06
ECHM_HUMAN	Enoyl-CoA hydratase, mitochondrial OS=Homo sapiens GN=ECHS1 PE=1 SV=4	AQFAQPEILIGTIPGAGGTQR				No	No	No	709.0501, 709.05176	0, 3	84.635	27916990	32868642	33827276	30225414	29903316	31976926	17536088	22683856	19819264
ECHM_HUMAN	Enoyl-CoA hydratase, mitochondrial OS=Homo sapiens GN=ECHS1 PE=1 SV=4	EMQNLSFQDC[160.0307]YSSK				No	No	No	868.867	2	57.097	42653360	55144776	43169476	48205516	36767552	35398048	47737448	40587204	45829068
ECI1_HUMAN	Enoyl-CoA delta isomerase 1, mitochondrial OS=Homo sapiens GN=ECI1 PE=1 SV=1	DADVQNFVSFISK				No	No	No	735.366	2	86.1	10235951	12214192	6765628	8.13219e+06	2.49678e+06	6202928	3.68793e+06	5.74886e+06	4.05564e+06
ECI2_HUMAN	Enoyl-CoA delta isomerase 2, mitochondrial OS=Homo sapiens GN=ECI2 PE=1 SV=4	DDSIITVLTGNGDYYSSGNDLTNFTDIPPGGVEEK				No	No	No	1235.24	3	101.304	28122184	21397420	28407628	7772266	15584286	16829966	4.62224e+06	4282981	2462615
ECI2_HUMAN	Enoyl-CoA delta isomerase 2, mitochondrial OS=Homo sapiens GN=ECI2 PE=1 SV=4	QNYVDLVSSLSPSLESSSQVEPGTDR				No	No	No	932.117	3	84.823	10510469	16419194	8440236	7.17407e+06	2.68846e+06	9874175	3.85622e+06	3.23179e+06	1842904
ECI2_HUMAN	Enoyl-CoA delta isomerase 2, mitochondrial OS=Homo sapiens GN=ECI2 PE=1 SV=4	STGFETLVVTSEDGITK				No	No	No	595.304	3	76.382	49940532	46606020	57989180	28848544	46815568	35423272	25644620	27450964	26081434
ECM29_HUMAN	Proteasome-associated protein ECM29 homolog OS=Homo sapiens GN=ECM29 PE=1 SV=2	EIQSAFVSVLSENDELSQDVASK				No	No	No	832.412	3	86.378	184736528	163662288	179410384	92354800	133970104	114530064	87963368	56377404	37156660
ECSIT_HUMAN	Evolutionarily conserved signaling intermediate in Toll pathway, mitochondrial OS=Homo sapiens GN=ECSIT PE=1 SV=1	ELQTSSAGLEEPPLPEDHQEEDDNLQR				No	No	No	1026.14	3	61.497	27413412	40772516	30894518	35463948	16536460	30695570	9740716	17417682	23318090
EF1A1_HUMAN	Elongation factor 1-alpha 1 OS=Homo sapiens GN=EEF1A1 PE=1 SV=1	DGNASGTTLLEALDC[160.0307]ILPPTRPTDKPLR				No	No	No	756.1479, 1007.86096, 1007.8612	0, 3, 4	99.074	818387392	763243392	406991904	298243200	262279920	449240224	54538924	40519784	15851742
EF1A1_HUMAN	Elongation factor 1-alpha 1 OS=Homo sapiens GN=EEF1A1 PE=1 SV=1	EHALLAYTLGVK				No	No	No	438.91913, 657.87524	2, 3	67.48	354784544	368887520	121470776	51322980	141990880	208994672	109444336	78709360	63291252
EF1A1_HUMAN	Elongation factor 1-alpha 1 OS=Homo sapiens GN=EEF1A1 PE=1 SV=1	EVSTYIK				No	No	No	420.229	2	40.071	84301408	79340808	71253832	40713576	79994184	61124944	67856008	66619484	58026980
EF1A1_HUMAN	Elongation factor 1-alpha 1 OS=Homo sapiens GN=EEF1A1 PE=1 SV=1	IGGIGTVPVGR				No	No	No	513.309	2	55.412	775000064	1000098240	1046910208	561319232	849300928	887646464	823766912	828781504	781546944
EF1A1_HUMAN	Elongation factor 1-alpha 1 OS=Homo sapiens GN=EEF1A1 PE=1 SV=1	KLEDGPK				No	No	No	393.7209, 393.72113	0, 2	20.527	6242706	41054636	13251950	10003935	22327176	27042644	53421528	1.65884e+06	7.19299e+06
EF1A1_HUMAN	Elongation factor 1-alpha 1 OS=Homo sapiens GN=EEF1A1 PE=1 SV=1	NMITGTSQADC[160.0307]AVLIVAAGVGEFEAGISK				No	No	No	728.11633, 728.11676, 970.4841, 970.48474, 970.485, 970.48535, 970.48566, 970.4876, 1455.224	0, 2, 3, 4	104.935	2443051008	1719676416	1493677056	1442735872	2126333952	1055318144	337452416	692177152	672413888
EF1A1_HUMAN	Elongation factor 1-alpha 1 OS=Homo sapiens GN=EEF1A1 PE=1 SV=1	NM[147.0354]ITGTSQADC[160.0307]AVLIVAAGVGEFEAGISK				No	No	No	975.8145, 975.8172, 975.8188	0, 3	105.254	987687552	897112704	704371328	703868416	952073984	496040448	185799680	412036800	366408064
EF1A1_HUMAN	Elongation factor 1-alpha 1 OS=Homo sapiens GN=EEF1A1 PE=1 SV=1	QLIVGVNK				No	No	No	435.774	2	48.075	755603712	792208000	609326336	384105056	584768192	704070400	647894016	650648128	586047616
EF1A1_HUMAN	Elongation factor 1-alpha 1 OS=Homo sapiens GN=EEF1A1 PE=1 SV=1	SGDAAIVDMVPGKPMC[160.0307]VESFSDYPPLGR				No	No	No	999.14	3	88.029	81479032	78005040	110364944	21827104	48470780	73838936	21138714	15248010	18759784
EF1A1_HUMAN	Elongation factor 1-alpha 1 OS=Homo sapiens GN=EEF1A1 PE=1 SV=1	STTTGHLIYK				No	No	No	560.804	2	37.704	434489600	429621408	298955840	192366096	310232512	325818272	317321792	305269056	309078080
EF1A1_HUMAN	Elongation factor 1-alpha 1 OS=Homo sapiens GN=EEF1A1 PE=1 SV=1	SVEMHHEALSEALPGDNVGFNVK				No	No	No	620.801, 827.4028	3, 4	66.347	115323624	126004040	145310656	106637720	125804376	131493456	62206604	69945992	58590644
EF1A1_HUMAN	Elongation factor 1-alpha 1 OS=Homo sapiens GN=EEF1A1 PE=1 SV=1	THINIVVIGHVDSGK				No	No	No	530.2981, 530.2988, 530.2994	0, 3	58.147	46100896	63121896	37617156	8.04407e+06	18888018	17171222	1.74795e+06	344968	749699
EF1A1_HUMAN	Elongation factor 1-alpha 1 OS=Homo sapiens GN=EEF1A1 PE=1 SV=1	VETGVLKPGMVVTFAPVNVTTEVK				No	No	No	839.133	3	86.147	453722944	515005408	573185792	83677552	284800896	409036992	88351320	68141760	43150812
EF1A1_HUMAN	Elongation factor 1-alpha 1 OS=Homo sapiens GN=EEF1A1 PE=1 SV=1	VETGVLKPGM[147.0354]VVTFAPVNVTTEVK				No	No	No	844.465	3	80.341	34120328	53975072	31228878	12897143	20268622	26410158	9626252	10121738	6.85159e+06
EF1A1_HUMAN	Elongation factor 1-alpha 1 OS=Homo sapiens GN=EEF1A1 PE=1 SV=1	YYVTIIDAPGHR				No	No	No	468.914, 702.8676	2, 3	60.754	1346894464	1111843072	856017664	407862560	1038487296	949054528	692574656	770845568	704054720
EF1B_HUMAN	Elongation factor 1-beta OS=Homo sapiens GN=EEF1B2 PE=1 SV=3	SPAGLQVLNDYLADK				No	No	No	802.421	2	82.575	42779924	61043784	59882556	34266472	44151008	40771028	21587148	22088104	18503146
EF1D_HUMAN	Elongation factor 1-delta OS=Homo sapiens GN=EEF1D PE=1 SV=5	FEEHVQSVDIAAFNKI				No	No	No	616.316	3	75.388	169985056	152426960	159356000	34351876	88814768	78935648	38237216	19958716	15662582
EF1D_HUMAN	Elongation factor 1-delta OS=Homo sapiens GN=EEF1D PE=1 SV=5	GVVQELQQAISK				No	No	No	650.368	2	76.455	27290886	35334524	38406032	18515964	25253384	28712030	13695744	14637510	13475422
EF1D_HUMAN	Elongation factor 1-delta OS=Homo sapiens GN=EEF1D PE=1 SV=5	IASLEVENQSLR				No	No	No	679.868	2	55.873	28885040	39695560	41938176	25500284	27652104	36098992	31356996	30476572	28638166
EF1D_HUMAN	Elongation factor 1-delta OS=Homo sapiens GN=EEF1D PE=1 SV=5	KPATPAEDDEDDDIDLFGSDNEEEDKEAAQLR				No	No	No	895.146	4	66.256	63079664	62695660	57383028	64838760	36075424	43895584	33815628	32474368	27037980
EF1D_HUMAN	Elongation factor 1-delta OS=Homo sapiens GN=EEF1D PE=1 SV=5	LQIQC[160.0307]VVEDDKVGTDLLEEEITK				No	No	No	892.122	3	87.141	285985312	177498128	169542832	35447872	118002656	86538184	18471380	8259686	1.96155e+06
EF1D_HUMAN	Elongation factor 1-delta OS=Homo sapiens GN=EEF1D PE=1 SV=5	QENGASVILR				No	No	No	543.799	0	47.706	6248434	8485739	12369503	7253555	5.73698e+06	11097448	8849384	10828075	8971997
EF1D_HUMAN	Elongation factor 1-delta OS=Homo sapiens GN=EEF1D PE=1 SV=5	SLAGSSGPGASSGTSGDHGELVVR				No	No	No	729.021	3	47.605	91340008	112468016	115219184	75902976	85107056	93588056	96537984	95420152	90306232
EF1G_HUMAN	Elongation factor 1-gamma OS=Homo sapiens GN=EEF1G PE=1 SV=3	AKDPFAHLPK				No	No	No	375.214	3	46.216	452909376	273153856	49013520	73138160	112665080	178102080	126618480	141256240	103037072
EF1G_HUMAN	Elongation factor 1-gamma OS=Homo sapiens GN=EEF1G PE=1 SV=3	ALIAAQYSGAQVR				No	No	No	674.373	2	54.723	52224320	59660976	25132012	17857710	26014146	36117200	26809372	34719288	33568320
EF1G_HUMAN	Elongation factor 1-gamma OS=Homo sapiens GN=EEF1G PE=1 SV=3	EYFSWEGAFQHVGK				No	No	No	562.264	3	76.362	186507104	147048320	122988520	29285064	71522768	89551768	67557552	39450064	30274792
EF1G_HUMAN	Elongation factor 1-gamma OS=Homo sapiens GN=EEF1G PE=1 SV=3	KLDPGSEETQTLVR				No	No	No	524.946	3	47.01	312337280	297102016	153800288	69148752	167319824	253811840	193692448	204269584	178138064
EF1G_HUMAN	Elongation factor 1-gamma OS=Homo sapiens GN=EEF1G PE=1 SV=3	LDPGSEETQTLVR				No	No	No	722.869	2	51.013	53999520	58650592	32015096	15214525	33394668	51206088	36789712	44224948	39597696
EF1G_HUMAN	Elongation factor 1-gamma OS=Homo sapiens GN=EEF1G PE=1 SV=3	STFVLDEFK				No	No	No	543.28	2	72.773	22755060	25082364	2.9435e+06	2.19947e+06	11551312	13278160	9832443	11476420	9949038
EF1G_HUMAN	Elongation factor 1-gamma OS=Homo sapiens GN=EEF1G PE=1 SV=3	STFVLDEFKR				No	No	No	414.55594, 621.3304	2, 3	64.574	1637292928	1498755200	466700288	232584000	799770048	958297856	710695744	716761984	705147904
EF1G_HUMAN	Elongation factor 1-gamma OS=Homo sapiens GN=EEF1G PE=1 SV=3	TFLVGER				No	No	No	411.23	2	50.621	53698692	70452944	73795608	32792398	58505368	66782208	54960804	61760700	53169760
EF2_HUMAN	Elongation factor 2 OS=Homo sapiens GN=EEF2 PE=1 SV=4	AGIIASAR				No	No	No	379.73	2	37.214	162654656	138735840	52285564	47685168	81535032	92230592	87387408	96380744	86763176
EF2_HUMAN	Elongation factor 2 OS=Homo sapiens GN=EEF2 PE=1 SV=4	ALLELQLEPEELYQTFQR				No	No	No	740.724	3	101.313	7245973	14696290	6085327	1.74896e+06	12502331	6819147	69017	81454.6	14729
EF2_HUMAN	Elongation factor 2 OS=Homo sapiens GN=EEF2 PE=1 SV=4	DLEEDHAC[160.0307]IPIK				No	No	No	720.349	2	54.496	25406666	29269356	34137836	24830556	22229238	31030116	30487148	29202632	34633860
EF2_HUMAN	Elongation factor 2 OS=Homo sapiens GN=EEF2 PE=1 SV=4	EDLYLKPIQR				No	No	No	425.57507, 637.8591	2, 3	54.15	146955232	152791632	135851648	98466968	122078344	127564912	125690656	127021632	124745240
EF2_HUMAN	Elongation factor 2 OS=Homo sapiens GN=EEF2 PE=1 SV=4	EGALC[160.0307]EENMR				No	No	No	604.756	2	38.467	108159824	127507552	122826760	89603456	86427752	104780240	102001408	100455496	102482152
EF2_HUMAN	Elongation factor 2 OS=Homo sapiens GN=EEF2 PE=1 SV=4	ETVSEESNVLC[160.0307]LSK				No	No	No	797.886	2	59.292	985053184	1227866112	1361401728	985090688	1115998592	929526336	1065321920	1028156736	970065408
EF2_HUMAN	Elongation factor 2 OS=Homo sapiens GN=EEF2 PE=1 SV=4	FYAFGR				No	No	No	380.693	2	54.281	112549064	126550680	56524692	61799000	69277936	88523752	83255352	83903200	76012184
EF2_HUMAN	Elongation factor 2 OS=Homo sapiens GN=EEF2 PE=1 SV=4	GEGQLGPAER				No	No	No	507.254	2	32.365	149619312	151557216	103767920	87713336	95776048	145624320	108908768	151751184	111853864
EF2_HUMAN	Elongation factor 2 OS=Homo sapiens GN=EEF2 PE=1 SV=4	NMSVIAHVDHGK				No	No	No	436.556	3	39.724	18608578	45364096	9365069	3309150	6.77316e+06	11087068	8968391	9243358	4.3032e+06
EF2_HUMAN	Elongation factor 2 OS=Homo sapiens GN=EEF2 PE=1 SV=4	NPADLPK				No	No	No	377.708	2	33.776	71719768	97472592	110455512	64798244	70877104	84185416	76502008	99216136	76822848
EF2_HUMAN	Elongation factor 2 OS=Homo sapiens GN=EEF2 PE=1 SV=4	STAISLFYELSENDLNFIK				No	No	No	735.37714, 1102.5602	0, 3	102.148	219880384	224905312	140927088	94152312	322076064	126882992	15935078	19259350	21158890
EF2_HUMAN	Elongation factor 2 OS=Homo sapiens GN=EEF2 PE=1 SV=4	STLTDSLVC[160.0307]K				No	No	No	562.287	2	52.318	125086344	123206256	103850344	75457928	109053792	133743112	107097616	117016392	111512952
EF2_HUMAN	Elongation factor 2 OS=Homo sapiens GN=EEF2 PE=1 SV=4	TFC[160.0307]QLILDPIFK				No	No	No	747.906	2	98.148	44938880	59028100	79796848	12892812	39580352	38794068	12477641	11831518	9969150
EF2_HUMAN	Elongation factor 2 OS=Homo sapiens GN=EEF2 PE=1 SV=4	VFSGLVSTGLK				No	No	No	554.325	2	66.17	152316256	181083088	59911936	69728584	99461808	101635744	93208392	87505752	88125312
EF2_HUMAN	Elongation factor 2 OS=Homo sapiens GN=EEF2 PE=1 SV=4	VMKFSVSPVVR				No	No	No	416.909	3	61.046	36756948	17034996	4314520	19951092	10290600	3.88442e+06	11370844	10215874	12050441
EF2_HUMAN	Elongation factor 2 OS=Homo sapiens GN=EEF2 PE=1 SV=4	VNFTVDQIR				No	No	No	546.297	2	59.467	17509430	14531948	4.16919e+06	5398257	8.24673e+06	8203654	8660126	10768243	9138982
EF2_HUMAN	Elongation factor 2 OS=Homo sapiens GN=EEF2 PE=1 SV=4	VTDGALVVVDC[160.0307]VSGVC[160.0307]VQTETVLR				No	No	No	644.833, 859.4387, 859.43915, 859.44055, 859.44073, 859.44104, 859.4415, 859.4418, 859.44183, 859.4424, 859.4434, 1288.6584, 1288.6587, 1288.659, 1288.6598	0, 2, 3, 4	103.909	2284314368	2376782336	2433415680	1104179584	2587377408	2281675520	232524304	603272000	780010880
EF2_HUMAN	Elongation factor 2 OS=Homo sapiens GN=EEF2 PE=1 SV=4	YEWDVAEAR				No	No	No	569.763	2	56.813	40981288	53311844	54948408	38351852	48037160	49371512	49086192	50695896	44134060
EF2_HUMAN	Elongation factor 2 OS=Homo sapiens GN=EEF2 PE=1 SV=4	YFDPANGK				No	No	No	456.216	2	39.33	33059836	52979016	49743020	31819234	37130476	43960612	43475576	37926996	34327224
EF2_HUMAN	Elongation factor 2 OS=Homo sapiens GN=EEF2 PE=1 SV=4	YLAEKYEWDVAEAR				No	No	No	581.618	0	62.058	42385496	30886058	42353744	23081144	30695104	28693224	29425814	14171208	22943502
EFGM_HUMAN	Elongation factor G, mitochondrial OS=Homo sapiens GN=GFM1 PE=1 SV=2	QELIEC[160.0307]VANSDEQLGEMFLEEK				No	No	No	871.069	0	95.302	9087935	6699239	10604073	2578104	4306203	4805829	2.06231e+06	1.94141e+06	1.01567e+06
EFGM_HUMAN	Elongation factor G, mitochondrial OS=Homo sapiens GN=GFM1 PE=1 SV=2	QELIEC[160.0307]VANSDEQLGEM[147.0354]FLEEK				No	No	No	876.401	3	89.243	11628951	10863084	20261740	6.32381e+06	4520390	11814013	5757856	1.88612e+06	1.41661e+06
EFTU_HUMAN	Elongation factor Tu, mitochondrial OS=Homo sapiens GN=TUFM PE=1 SV=2	ADAVQDSEMVELVELEIR				No	No	No	682.674	3	96.433	20188144	12371863	4.88748e+06	1.75198e+06	17048290	5.39943e+06	1030066	78864.4	48785.4
EFTU_HUMAN	Elongation factor Tu, mitochondrial OS=Homo sapiens GN=TUFM PE=1 SV=2	DLEKPFLLPVEAVYSVPGR				No	No	No	710.394	3	94.931	10389637	11904258	12675399	3065441	5585034	9621390	1.30534e+06	1.06928e+06	1.27485e+06
EFTU_HUMAN	Elongation factor Tu, mitochondrial OS=Homo sapiens GN=TUFM PE=1 SV=2	GITINAAHVEYSTAAR				No	No	No	558.6257, 837.43445	2, 3	55.145	330561792	341846368	387211200	224302176	279634432	279216128	252502576	246783984	212343760
EFTU_HUMAN	Elongation factor Tu, mitochondrial OS=Homo sapiens GN=TUFM PE=1 SV=2	TIGTGLVTNTLAMTEEEK				No	No	No	636.6607, 954.48706	2, 3	78.306	185681568	189767008	201607616	94466208	149599984	105984920	102035080	97118224	92759488
EHBP1_HUMAN	EH domain-binding protein 1 OS=Homo sapiens GN=EHBP1 PE=1 SV=3	QADIGNLDDFEEDNEDDDENRVNQEEK				No	No	No	1065.78	3	60.368	18988174	6.66864e+06	7683264	10757696	7457921	9507329	8331388	5133828	10865660
EI2BA_HUMAN	Translation initiation factor eIF-2B subunit alpha OS=Homo sapiens GN=EIF2B1 PE=1 SV=1	ADLVIVGAEGVVENGGIINK				No	No	No	656.366	3	82.834	51318024	43014724	43184704	10535679	31921994	27544108	14028076	5.79341e+06	4316257
EIF1B_HUMAN	Eukaryotic translation initiation factor 1 OS=Homo sapiens GN=EIF1 PE=1 SV=1	FAC[160.0307]NGTVIEHPEYGEVIQLQGDQR				No	No	No	920.773	3	69.144	23960518	42179892	35082256	20680718	28458932	27262348	24146074	15214574	8155797
EIF2A_HUMAN	Eukaryotic translation initiation factor 2A OS=Homo sapiens GN=EIF2A PE=1 SV=3	NVNNEVHFFENNNFNTIANK				No	No	No	793.71	3	70.529	866520832	700806464	722374400	565020800	574157568	492719008	391401024	310175104	266918800
EIF3A_HUMAN	Eukaryotic translation initiation factor 3 subunit A OS=Homo sapiens GN=EIF3A PE=1 SV=1	EQPEKEPELQQYVPQLQNNTILR				No	No	No	932.152	3	78.267	395138688	529146400	430127296	390363072	267605248	333087136	189946624	195379744	181461328
EIF3B_HUMAN	Eukaryotic translation initiation factor 3 subunit B OS=Homo sapiens GN=EIF3B PE=1 SV=3	AQAVSEDAGGNEGR				No	No	No	680.808	2	26.114	95776904	112850504	96970720	112475224	65588648	86604712	101539672	101238256	89154880
EIF3B_HUMAN	Eukaryotic translation initiation factor 3 subunit B OS=Homo sapiens GN=EIF3B PE=1 SV=3	DRPQEADGIDSVIVVDNVPQVGPDR				No	No	No	897.452	3	75.928	425090112	489687776	382752064	286663936	244740272	314302944	162686272	149330144	129946992
EIF3B_HUMAN	Eukaryotic translation initiation factor 3 subunit B OS=Homo sapiens GN=EIF3B PE=1 SV=3	GTYLATFHQR				No	No	No	398.54	3	46.578	11851902	5.69989e+06	1.86514e+06	472045	4.22936e+06	9807886	7938416	5287725	8051163
EIF3B_HUMAN	Eukaryotic translation initiation factor 3 subunit B OS=Homo sapiens GN=EIF3B PE=1 SV=3	TEPAAEAEAASGPSESPSPPAAEELPGSHAEPPVPAQGEAPGEQAR				No	No	No	1115.27	4	62.808	72676912	104689888	83036760	105564888	39466404	89885280	33261352	36214332	22935546
EIF3C_HUMAN	Eukaryotic translation initiation factor 3 subunit C OS=Homo sapiens GN=EIF3C PE=1 SV=1	LGSLVENNER				No	No	No	565.794	2	41.07	208428768	211450688	189736928	199851904	182986112	187582992	177049440	203404544	183357136
EIF3C_HUMAN	Eukaryotic translation initiation factor 3 subunit C OS=Homo sapiens GN=EIF3C PE=1 SV=1	SEQDQAENEGEDSAVLMER				No	No	No	712.97174, 1068.9541, 1068.9542	0, 2, 3	52.471	197407184	217850784	221290208	241946672	215826160	196181344	244640448	236588768	215111808
EIF3D_HUMAN	Eukaryotic translation initiation factor 3 subunit D OS=Homo sapiens GN=EIF3D PE=1 SV=1	DNSDFDLLTVSETANEPPQDEGNSFNSPR				No	No	No	799.6064, 1065.8057, 1065.806	3, 4	80.336	3825282560	4084025856	4180999424	3871480320	3098279936	3112273920	2856491520	2584466432	2412391936
EIF3E_HUMAN	Eukaryotic translation initiation factor 3 subunit E OS=Homo sapiens GN=EIF3E PE=1 SV=1	ETIDNNSVSSPLQSLQQR				No	No	No	672.6718, 1008.5041	2, 3	64.35	904812864	1037622912	936505600	1048728384	836914432	882868544	820926656	810257856	856103680
EIF3E_HUMAN	Eukaryotic translation initiation factor 3 subunit E OS=Homo sapiens GN=EIF3E PE=1 SV=1	LKETIDNNSVSSPLQSLQQR				No	No	No	753.065	3	62.763	132748048	161794224	167871056	177445904	121140896	151523024	114664128	111969848	109304712
EIF3E_HUMAN	Eukaryotic translation initiation factor 3 subunit E OS=Homo sapiens GN=EIF3E PE=1 SV=1	QEYLDTLYR				No	No	No	600.799	0	60.959	48823872	34661628	15876000	4377701	28038262	40790384	26341630	28711124	28302490
EIF3E_HUMAN	Eukaryotic translation initiation factor 3 subunit E OS=Homo sapiens GN=EIF3E PE=1 SV=1	VLVPATDR				No	No	No	435.756	2	41.974	475374112	259121216	199836800	73137192	253039216	275532032	247006752	241864320	242420032
EIF3G_HUMAN	Eukaryotic translation initiation factor 3 subunit G OS=Homo sapiens GN=EIF3G PE=1 SV=2	EDLNC[160.0307]QEEEDPMNK				No	No	No	875.848	2	42.466	216730864	248284256	229381088	268715456	166035792	209747984	190231072	204478080	175158448
EIF3G_HUMAN	Eukaryotic translation initiation factor 3 subunit G OS=Homo sapiens GN=EIF3G PE=1 SV=2	EDLNC[160.0307]QEEEDPM[147.0354]NK				No	No	No	883.846	2	33.346	1.6137e+06	4742588	0	5.09608e+06	1082810	4184214	3903567	3.69688e+06	3.35144e+06
EIF3G_HUMAN	Eukaryotic translation initiation factor 3 subunit G OS=Homo sapiens GN=EIF3G PE=1 SV=2	EKLPGELEPVQATQNK				No	No	No	594.321	3	52.267	146817360	155593040	137354096	163986400	106923376	122161632	129151272	137095088	109899888
EIF3G_HUMAN	Eukaryotic translation initiation factor 3 subunit G OS=Homo sapiens GN=EIF3G PE=1 SV=2	PTGDFDSKPSWADQVEEEGEDDK				No	No	No	861.034	3	59.721	210802176	185836880	143180800	189223920	134740448	127154256	144155568	129867424	139779552
EIF3H_HUMAN	Eukaryotic translation initiation factor 3 subunit H OS=Homo sapiens GN=EIF3H PE=1 SV=1	EGTGSTATSSSSTAGAAGK				No	No	No	814.374	2	23.51	34541012	40942796	37977904	21023298	27192100	30201996	36595116	34703884	34550392
EIF3I_HUMAN	Eukaryotic translation initiation factor 3 subunit I OS=Homo sapiens GN=EIF3I PE=1 SV=1	DPSQIDNNEPYMK				No	No	No	775.843	2	47.445	930591680	979613184	883835712	1018861440	761385984	785290816	830881280	857914880	837042112
EIF3I_HUMAN	Eukaryotic translation initiation factor 3 subunit I OS=Homo sapiens GN=EIF3I PE=1 SV=1	DPSQIDNNEPYM[147.0354]K				No	No	No	783.842	2	38.85	145991904	195399232	129413064	187579424	118773904	131865368	155046624	148220576	127180224
EIF3I_HUMAN	Eukaryotic translation initiation factor 3 subunit I OS=Homo sapiens GN=EIF3I PE=1 SV=1	QINDIQLSR				No	No	No	543.799	2	48.123	15924197	13001661	9455654	6.78399e+06	7.15447e+06	13876377	15191016	13574959	12531964
EIF3I_HUMAN	Eukaryotic translation initiation factor 3 subunit I OS=Homo sapiens GN=EIF3I PE=1 SV=1	TERPVNSAALSPNYDHVVLGGGQEAMDVTTTSTR				No	No	No	894.1877, 1191.9131	3, 4	67.532	417934464	305640064	339246144	146482816	234603152	214422928	140781072	89856280	75101064
EIF3L_HUMAN	Eukaryotic translation initiation factor 3 subunit L OS=Homo sapiens GN=EIF3L PE=1 SV=1	VYEIQDIYENSWTK				No	No	No	894.431	2	77.245	29569318	33474782	29397160	24599640	31274068	20632984	26642240	26970744	21648886
EIF3M_HUMAN	Eukaryotic translation initiation factor 3 subunit M OS=Homo sapiens GN=EIF3M PE=1 SV=1	GAEISEENSEGGLHVDLAQIIEAC[160.0307]DVC[160.0307]LK				No	No	No	1052.83	3	93.542	37284648	24126986	12329645	5.21405e+06	25923366	2.8048e+06	2.08354e+06	827969	1183471
EIF3M_HUMAN	Eukaryotic translation initiation factor 3 subunit M OS=Homo sapiens GN=EIF3M PE=1 SV=1	VAASC[160.0307]GAIQYIPTELDQVR				No	No	No	697.692	3	79.058	66113648	50081208	27981718	14132197	39691392	38603056	26048072	27178692	21747514
EIF3M_HUMAN	Eukaryotic translation initiation factor 3 subunit M OS=Homo sapiens GN=EIF3M PE=1 SV=1	YTVYC[160.0307]SLIK				No	No	No	573.797	2	63.109	37554220	25256276	12948948	888242	17019260	31668328	21996828	16201222	18912430
ELP1_HUMAN	Elongator complex protein 1 OS=Homo sapiens GN=IKBKAP PE=1 SV=3	EQAQQAGLDDEVPHGQESDLFSETSSVVSGSEMSGK				No	No	No	1255.89	3	75.782	38647240	38258720	42443648	25141612	25134948	35321548	28342352	11590115	12614919
ELP1_HUMAN	Elongator complex protein 1 OS=Homo sapiens GN=IKBKAP PE=1 SV=3	IQFENNEDQDVNPLK				No	No	No	901.932	2	61.265	74745000	95888824	76129656	95977944	66116316	71535280	65671100	67180056	69476240
ELP1_HUMAN	Elongator complex protein 1 OS=Homo sapiens GN=IKBKAP PE=1 SV=3	SVGDNSSDLSNVAVIDGNR				No	No	No	640.3094, 959.9594	2, 3	59.996	954496832	917633984	881777472	1057178368	920011840	787458752	961507840	949035136	924097792
ELP1_HUMAN	Elongator complex protein 1 OS=Homo sapiens GN=IKBKAP PE=1 SV=3	SVVLQLADGQIFK				No	No	No	709.407	2	83.96	11570045	11234394	5888257	969414	3714727	6.86422e+06	1.55008e+06	1919171	1.02442e+06
ELP2_HUMAN	Elongator complex protein 2 OS=Homo sapiens GN=ELP2 PE=1 SV=2	NFVENFC[160.0307]AITGQSLNHVLC[160.0307]NQDSDLPEGATVPALGLSNK				No	No	No	1058.26	4	99.878	27109348	17176896	14878285	4.34897e+06	10064511	5009101	389638	355866	138797
ELP2_HUMAN	Elongator complex protein 2 OS=Homo sapiens GN=ELP2 PE=1 SV=2	STSLETQDDDNIR				No	No	No	747.34	2	39.457	66258952	69375712	54624928	66755336	38814108	56655708	59848324	51511300	48806940
ELP5_HUMAN	Elongator complex protein 5 OS=Homo sapiens GN=ELP5 PE=1 SV=2	EGFDSDINNR				No	No	No	583.757	2	41.099	97213984	72145592	71457168	79542760	69127000	67828120	72146728	72473848	79287808
ELYS_HUMAN	Protein ELYS OS=Homo sapiens GN=AHCTF1 PE=1 SV=3	LQYNFDTIDQQFC[160.0307]DLADNK				No	No	No	783.3532, 1174.5299	2, 3	86.979	117430320	99093080	106500704	99213184	97934384	65388596	45139288	44905368	33407084
ELYS_HUMAN	Protein ELYS OS=Homo sapiens GN=AHCTF1 PE=1 SV=3	LVC[160.0307]SGENDNHGQIANLPSAVTSDQK				No	No	No	885.421	3	56.588	167038208	181068816	159777248	213624176	148919968	170089104	143848944	133320784	143140576
EMC2_HUMAN	ER membrane protein complex subunit 2 OS=Homo sapiens GN=EMC2 PE=1 SV=1	NSEQIVEVGEELINEYASK				No	No	No	717.68713, 1076.0262	2, 3	99.542	209754864	132927744	195568352	49358800	122633264	89041360	32375162	28680132	19824276
EMD_HUMAN	Emerin OS=Homo sapiens GN=EMD PE=1 SV=1	SSLDLSYYPTSSSTSFMSSSSSSSSWLTR				No	No	No	1042.47	0	86.957	6572245	7.8672e+06	5.61287e+06	2.22158e+06	4233660	2.80329e+06	4498809	1.26889e+06	584719
ENAH_HUMAN	Protein enabled homolog OS=Homo sapiens GN=ENAH PE=1 SV=2	QNSQLPAQVQNGPSQEELEIQR				No	No	No	831.74927, 831.7497, 831.74976, 1247.1206	0, 2, 3	61.896	1412818304	1530164992	1246588032	1531750528	996394688	1066555904	1164660608	1119712512	1062743872
ENDD1_HUMAN	Endonuclease domain-containing 1 protein OS=Homo sapiens GN=ENDOD1 PE=1 SV=2	LLPFNPQLFQNNC[160.0307]GETEQDTEK				No	No	No	874.743	3	83.951	138573984	136617904	125305808	133868680	107939000	98964224	76396752	73198192	74425408
ENOA_HUMAN	Alpha-enolase OS=Homo sapiens GN=ENO1 PE=1 SV=2	AAVPSGASTGIYEALELR				No	No	No	602.3199, 902.9768	2, 3	81.032	564044032	648971840	518419104	132741960	310582144	365157120	144644416	118794456	88622368
ENOA_HUMAN	Alpha-enolase OS=Homo sapiens GN=ENO1 PE=1 SV=2	AVEHINKTIAPALVSK				No	No	No	564.334	3	50.745	231112000	122004096	23335700	42739032	53761936	58728152	66656968	67275104	55278512
ENOA_HUMAN	Alpha-enolase OS=Homo sapiens GN=ENO1 PE=1 SV=2	DATNVGDEGGFAPNILENK				No	No	No	654.3135, 980.96533, 980.966, 980.96765	0, 2, 3	70.981	17746520064	22705627136	19914692608	22274447360	14159212544	18801741824	16841596928	17879775232	18231146496
ENOA_HUMAN	Alpha-enolase OS=Homo sapiens GN=ENO1 PE=1 SV=2	DYPVVSIEDPFDQDDWGAWQK				No	No	No	837.3771, 1255.561	2, 3	98.035	650104064	596537920	501912096	235610320	295348512	277303296	149116112	145125744	120543496
ENOA_HUMAN	Alpha-enolase OS=Homo sapiens GN=ENO1 PE=1 SV=2	EGLELLK				No	No	No	401.24	2	60.996	530249952	526584672	385525760	222456816	353014816	425518400	359948128	392273600	368223360
ENOA_HUMAN	Alpha-enolase OS=Homo sapiens GN=ENO1 PE=1 SV=2	EIFDSR				No	No	No	383.69	2	39.759	298879424	302824992	290304672	180895104	229643696	214615312	239764208	255216528	210037904
ENOA_HUMAN	Alpha-enolase OS=Homo sapiens GN=ENO1 PE=1 SV=2	EIFDSRGNPTVEVDLFTSK				No	No	No	718.693	3	79.526	45594116	43417744	30196670	23740522	32260082	46163008	14356188	13329878	18836978
ENOA_HUMAN	Alpha-enolase OS=Homo sapiens GN=ENO1 PE=1 SV=2	FTASAGIQVVGDDLTVTNPK				No	No	No	678.3551, 678.3555, 678.3559, 678.3573, 678.35767, 678.3581, 678.35815, 678.3583, 678.3586, 678.3588, 678.359, 678.3597, 678.35974, 1017.02716, 1017.0295, 1017.0306, 1017.0324, 1017.033, 1017.0334, 1017.0337, 1017.03394	0, 2, 3	84.294	1352244992	1204492928	1067093440	238314896	568888576	661040640	256029216	174931568	126878904
ENOA_HUMAN	Alpha-enolase OS=Homo sapiens GN=ENO1 PE=1 SV=2	GNPTVEVDLFTSK				No	No	No	703.863	2	70.637	85878632	157394768	148564480	41815208	77673456	107056928	50145616	51430420	39849908
ENOA_HUMAN	Alpha-enolase OS=Homo sapiens GN=ENO1 PE=1 SV=2	HIADLAGNSEVILPVPAFNVINGGSHAGNK				No	No	No	753.649	4	89.657	455871776	632998464	325406880	117821792	209184832	138834384	44033464	9239173	2.00455e+06
ENOA_HUMAN	Alpha-enolase OS=Homo sapiens GN=ENO1 PE=1 SV=2	IEEELGSK				No	No	No	452.735	2	33.426	621084992	594860416	543739712	384521088	448658784	593417536	480214144	623385664	492303776
ENOA_HUMAN	Alpha-enolase OS=Homo sapiens GN=ENO1 PE=1 SV=2	IEEELGSKAK				No	No	No	552.301	2	30.508	88247168	46263276	14614373	13288889	18946000	26352314	29852068	43527760	37267448
ENOA_HUMAN	Alpha-enolase OS=Homo sapiens GN=ENO1 PE=1 SV=2	IGAEVYHNLK				No	No	No	381.87665, 572.3117	2, 3	43.42	165022576	142145440	42068104	17746480	65090376	119550432	91628064	82034376	74506496
ENOA_HUMAN	Alpha-enolase OS=Homo sapiens GN=ENO1 PE=1 SV=2	KLNVTEQEK				No	No	No	544.801	2	28.737	89140248	145669040	96881136	75924504	102623264	135211344	123440208	100343656	129164480
ENOA_HUMAN	Alpha-enolase OS=Homo sapiens GN=ENO1 PE=1 SV=2	LAKYNQLLR				No	No	No	559.838	2	48.713	48993960	24796048	4634351	5.82952e+06	9569475	17181570	17814972	20815520	16331050
ENOA_HUMAN	Alpha-enolase OS=Homo sapiens GN=ENO1 PE=1 SV=2	NFRNPLAK				No	No	No	480.275	2	45.629	252089664	195502240	46515884	78490704	69640800	158960704	189982176	142730960	206444368
ENOA_HUMAN	Alpha-enolase OS=Homo sapiens GN=ENO1 PE=1 SV=2	SC[160.0307]NC[160.0307]LLLK				No	No	No	504.255	2	51.294	78734168	58499176	35163544	13779611	44808328	73813960	51922928	52217980	50925984
ENOA_HUMAN	Alpha-enolase OS=Homo sapiens GN=ENO1 PE=1 SV=2	SGETEDTFIADLVVGLC[160.0307]TGQIK				No	No	No	785.0581, 785.05896, 1177.083	2, 3	102.227	886199936	769016576	600486976	334423232	970850880	506551200	122365728	150995008	183535824
ENOA_HUMAN	Alpha-enolase OS=Homo sapiens GN=ENO1 PE=1 SV=2	TIAPALVSK				No	No	No	450.282	2	50.363	773310976	654471040	365583232	233672272	413405408	503481984	495233312	508676000	468927872
ENOA_HUMAN	Alpha-enolase OS=Homo sapiens GN=ENO1 PE=1 SV=2	TIAPALVSKK				No	No	No	514.329	2	42.963	151734368	96240776	21240436	17247004	45087156	65099796	56327292	60329536	54506832
ENOA_HUMAN	Alpha-enolase OS=Homo sapiens GN=ENO1 PE=1 SV=2	VNQIGSVTESLQAC[160.0307]K				No	No	No	817.415	2	57.801	929218240	1084235648	1123264640	890436992	891887744	883475008	892483200	886244736	826111104
ENOA_HUMAN	Alpha-enolase OS=Homo sapiens GN=ENO1 PE=1 SV=2	YDLDFK				No	No	No	400.695	2	55.913	118199312	159672928	166216464	101923040	140104992	137243776	136588752	140070048	130099656
ENOA_HUMAN	Alpha-enolase OS=Homo sapiens GN=ENO1 PE=1 SV=2	YGKDATNVGDEGGFAPNILENK				No	No	No	770.373	3	65.785	104980048	86612992	59248284	47005872	45083904	34980060	48767936	57963516	53206360
ENOA_HUMAN	Alpha-enolase OS=Homo sapiens GN=ENO1 PE=1 SV=2	YISPDQLADLYK				No	No	No	713.368	2	76.299	160382464	153519488	101126456	51412304	99579408	125601288	82742432	81383072	82240960
ENOA_HUMAN	Alpha-enolase OS=Homo sapiens GN=ENO1 PE=1 SV=2	YNQLLR				No	No	No	403.729	2	42.431	418554240	317120768	185746208	106882600	205084960	260019008	235250160	228743216	222627552
ENOA_HUMAN	Alpha-enolase OS=Homo sapiens GN=ENO1 PE=1 SV=2	YNQLLRIEEELGSK				No	No	No	564.638	3	74.112	28607204	21795804	2880557	593383	4196035	11741610	862708	467812	257983
ENOPH_HUMAN	Enolase-phosphatase E1 OS=Homo sapiens GN=ENOPH1 PE=1 SV=1	IADSIGC[160.0307]STNNILFLTDVTR				No	No	No	737.377	3	90.612	18173460	19134894	20266510	3.99737e+06	13907177	8866639	3.50772e+06	2561521	1.6983e+06
ENPL_HUMAN	Endoplasmin OS=Homo sapiens GN=HSP90B1 PE=1 SV=1	DISTNYYASQK				No	No	No	645.306	2	43.022	6944926	13387656	10059204	9072372	3.48048e+06	15918425	8870667	8472595	10684186
ENPL_HUMAN	Endoplasmin OS=Homo sapiens GN=HSP90B1 PE=1 SV=1	EEASDYLELDTIK				No	No	No	763.3678, 763.3679	0, 2	70.079	53640796	58094892	52902712	28825378	42157900	45171576	33689716	29401876	31188266
ENPL_HUMAN	Endoplasmin OS=Homo sapiens GN=HSP90B1 PE=1 SV=1	EEEAIQLDGLNASQIR				No	No	No	595.971	3	69.429	17385302	12893473	24317674	9668859	27152984	4.85779e+06	15089220	18352314	17299192
ENPL_HUMAN	Endoplasmin OS=Homo sapiens GN=HSP90B1 PE=1 SV=1	EFGTNIK				No	No	No	404.714	2	40.51	18381552	27818840	28717630	13927649	16307026	23146842	20377070	21918350	17024004
ENPL_HUMAN	Endoplasmin OS=Homo sapiens GN=HSP90B1 PE=1 SV=1	FQSSHHPTDITSLDQYVER				No	No	No	565.7717, 754.0259	3, 4	61.251	37623608	56420220	25678200	14829410	19979902	28662020	18713790	14156253	13413209
ENPL_HUMAN	Endoplasmin OS=Homo sapiens GN=HSP90B1 PE=1 SV=1	LGVIEDHSNR				No	No	No	380.53168, 570.29364	2, 3	36.343	66812680	99683784	70092288	50836752	54098856	67852280	62828312	66475888	62984244
ENPL_HUMAN	Endoplasmin OS=Homo sapiens GN=HSP90B1 PE=1 SV=1	LTESPC[160.0307]ALVASQYGWSGNMER				No	No	No	786.029	3	76.461	27206370	33655084	32057412	19408044	33033116	21327680	15191934	14538386	12542848
ENPL_HUMAN	Endoplasmin OS=Homo sapiens GN=HSP90B1 PE=1 SV=1	SGYLLPDTK				No	No	No	497.267	2	53.312	47896076	66489824	56276736	37434276	45904512	61277448	53533088	58269824	56118084
ENPL_HUMAN	Endoplasmin OS=Homo sapiens GN=HSP90B1 PE=1 SV=1	SILFVPTSAPR				No	No	No	594.344	2	72.369	316290816	230534592	113170328	86912736	164955888	234958512	157198224	161589472	157646192
ENPL_HUMAN	Endoplasmin OS=Homo sapiens GN=HSP90B1 PE=1 SV=1	TDDEVVQR				No	No	No	481.233	2	28.104	57807736	57442664	53835920	50188168	49137720	25726530	65192080	49581244	59554176
ENPL_HUMAN	Endoplasmin OS=Homo sapiens GN=HSP90B1 PE=1 SV=1	TDDEVVQREEEAIQLDGLNASQIR				No	No	No	910.12	3	75.83	30201674	30250556	45969952	5.54463e+06	16508465	19769306	7.1233e+06	2.37558e+06	1515612
ENPL_HUMAN	Endoplasmin OS=Homo sapiens GN=HSP90B1 PE=1 SV=1	TFEINPR				No	No	No	438.733	2	48.268	53618212	51371036	44596300	24340826	40161388	64084912	44771664	46410340	43925608
ENPL_HUMAN	Endoplasmin OS=Homo sapiens GN=HSP90B1 PE=1 SV=1	VEEEPEEEPEETAEDTTEDTEQDEDEEMDVGTDEEEETAK				No	No	No	1539.59	3	61.773	15689462	42056620	44636484	47860872	49232888	28142066	0	56497156	30700736
ENSA_HUMAN	Alpha-endosulfine OS=Homo sapiens GN=ENSA PE=1 SV=1	QEEENPAEETGEEK				No	No	No	809.84	2	30.964	16470514	14146669	3806939	14597766	4449061	7009325	14383952	10438692	10249931
EP300_HUMAN	Histone acetyltransferase p300 OS=Homo sapiens GN=EP300 PE=1 SV=2	LGLGLDDESNNQQAAATQSPGDSR				No	No	No	815.381	3	56.619	35620904	42799596	31964926	52329536	27640772	32375540	43781728	36447828	39661712
EPDR1_HUMAN	Mammalian ependymin-related protein 1 OS=Homo sapiens GN=EPDR1 PE=1 SV=2	ALLSYDGLNQR				No	No	No	625.331	2	61.587	393569568	306999968	168195344	86666568	218293552	297155072	248639488	234679936	216445104
EPDR1_HUMAN	Mammalian ependymin-related protein 1 OS=Homo sapiens GN=EPDR1 PE=1 SV=2	QVMYQQSSGR				No	No	No	592.281	2	31.213	107460216	77505992	50580436	38854192	64968776	87172760	67417288	81111552	77897896
EPIPL_HUMAN	Epiplakin OS=Homo sapiens GN=EPPK1 PE=1 SV=1	LLEIITTTIEETETQNQGIK				No	No	No	758.742	3	92.902	392186336	331426016	372042240	111991296	246704512	240143296	80882888	49840628	23442144
EPIPL_HUMAN	Epiplakin OS=Homo sapiens GN=EPPK1 PE=1 SV=1	LSVEEAVAAGVVGGEIQEK				No	No	No	629.002	0	78.502	10280827	8242699	11400621	3.88798e+06	7755122	6513285	4488584	1.49609e+06	1.08647e+06
ERF3A_HUMAN	Eukaryotic peptide chain release factor GTP-binding subunit ERF3A OS=Homo sapiens GN=GSPT1 PE=1 SV=1	GIEEEEILPGFILC[160.0307]DPNNLC[160.0307]HSGR				No	No	No	923.771	3	91.398	122362584	97063512	86849680	29837864	37152520	69837224	15629824	14338578	9457684
ERF3A_HUMAN	Eukaryotic peptide chain release factor GTP-binding subunit ERF3A OS=Homo sapiens GN=GSPT1 PE=1 SV=1	HNVEVLGILSDDVETDTVAPGENLK				No	No	No	888.784	3	84.079	170964224	130038768	142294320	31310404	79321312	69251288	33668444	12424831	7.04221e+06
ERH_HUMAN	Enhancer of rudimentary homolog OS=Homo sapiens GN=ERH PE=1 SV=1	TYADYESVNEC[160.0307]MEGVC[160.0307]K				No	No	No	685.6103, 685.61035, 1027.9104, 1027.9141	0, 2, 3	58.856	539423488	613530304	645504448	463280192	573855168	487240224	607793216	559373248	538037824
ERLN1_HUMAN	Erlin-1 OS=Homo sapiens GN=ERLIN1 PE=1 SV=1	LLIAAQK				No	No	No	378.753	2	44.864	19162536	20840452	5747792	7.07242e+06	8463052	21701656	12539742	13282854	12512942
ERO1A_HUMAN	ERO1-like protein alpha OS=Homo sapiens GN=ERO1L PE=1 SV=2	HDDSSDNFC[160.0307]EADDIQSPEAEYVDLLLNPER				No	No	No	1165.17	3	95.454	29762282	27338066	28540680	8529615	11127204	13685009	4719082	2.15496e+06	1.37989e+06
ESPL1_HUMAN	Separin OS=Homo sapiens GN=ESPL1 PE=1 SV=2	DSPPVSVQIPTGQNK				No	No	No	783.91	2	58.418	14484830	20075816	19975968	31089918	10202514	21860946	18334058	21602464	19965468
ETFA_HUMAN	Electron transfer flavoprotein subunit alpha, mitochondrial OS=Homo sapiens GN=ETFA PE=1 SV=1	GTSFDAAATSGGSASSEK				No	No	No	815.864	0, 2	37.592	106222112	104420272	84021912	82375976	81521168	78410664	104939920	95341696	78316272
ETFA_HUMAN	Electron transfer flavoprotein subunit alpha, mitochondrial OS=Homo sapiens GN=ETFA PE=1 SV=1	SPDTFVR				No	No	No	411.2113, 411.2116	0	39.285	61308600	48577160	39375136	34704292	38649032	32183980	40446752	37915252	40415780
ETUD1_HUMAN	Elongation factor Tu GTP-binding domain-containing protein 1 OS=Homo sapiens GN=EFTUD1 PE=1 SV=2	EGQEENETC[160.0307]SGGNENQELQDGC[160.0307]SEAFEK				No	No	No	1059.08	3	49.268	310244288	339149568	288165504	341201376	231735728	251694432	286806080	270809472	186754096
ETUD1_HUMAN	Elongation factor Tu GTP-binding domain-containing protein 1 OS=Homo sapiens GN=EFTUD1 PE=1 SV=2	EGQEENETC[160.0307]SGGNENQELQDGC[160.0307]SEAFEKR				No	No	No	1111.12	3	47.224	48939172	60817576	63566720	65690072	41757776	60247816	51647416	43611084	34720372
EVI5_HUMAN	Ecotropic viral integration site 5 protein homolog OS=Homo sapiens GN=EVI5 PE=1 SV=3	NNSLPDENNIAR				No	No	No	678.829	2	43.785	98441072	85993488	82157120	86461800	82996376	68249696	82174128	84656000	81834160
EWS_HUMAN	RNA-binding protein EWS OS=Homo sapiens GN=EWSR1 PE=1 SV=1	GDATVSYEDPPTAK				No	No	No	725.838	2	42.274	13582997	17195702	16370766	14458978	11803956	20980276	17286610	17511912	12112072
EWS_HUMAN	RNA-binding protein EWS OS=Homo sapiens GN=EWSR1 PE=1 SV=1	QDHPSSMGVYGQESGGFSGPGENR				No	No	No	827.356	3	51.075	336498848	395708000	296983008	404374560	238114560	287483808	374331872	314293824	263449744
EWS_HUMAN	RNA-binding protein EWS OS=Homo sapiens GN=EWSR1 PE=1 SV=1	QDHPSSM[147.0354]GVYGQESGGFSGPGENR				No	No	No	832.687	3	44.918	26319900	30470538	12611502	26756168	8554320	23781136	24694346	26490950	19667194
EXOC2_HUMAN	Exocyst complex component 2 OS=Homo sapiens GN=EXOC2 PE=1 SV=1	FKSSMHLQLTC[160.0307]FQAASSTMM[147.0354]KT				No	No	No	638.55	4	94.584	30462392	16785014	22528082	7675535	22035744	7668543	4125430	2.16933e+06	1.47864e+06
EXOC2_HUMAN	Exocyst complex component 2 OS=Homo sapiens GN=EXOC2 PE=1 SV=1	FKSSM[147.0354]HLQLTC[160.0307]FQAASSTMM[147.0354]KT				No	No	No	856.398	0	92.357	3150683	3743340	6701286	830938	5.18468e+06	1.17535e+06	1.05589e+06	1.54881e+06	780232
EZRI_HUMAN	Ezrin OS=Homo sapiens GN=EZR PE=1 SV=4	EGILSDEIYC[160.0307]PPETAVLLGSYAVQAK				No	No	No	941.811	3	99.679	29694232	22660300	26772646	1.57056e+06	9997537	11420297	685543	642131	288556
F10A1_HUMAN	Putative protein FAM10A4 OS=Homo sapiens GN=ST13P4 PE=5 SV=1	VAAIEALNDGELQK				No	No	No	735.894	2	61.748	109701592	81817312	77108832	69740544	49679172	73989168	67930776	65476192	70360104
F115A_HUMAN	Protein FAM115A OS=Homo sapiens GN=FAM115A PE=1 SV=3	NQTNLPTENVDK				No	No	No	686.84	0	40.206	38290896	46380196	37038396	50965988	34400356	40760916	43456616	39968272	39887288
F162A_HUMAN	UPF0389 protein FAM162A OS=Homo sapiens GN=FAM162A PE=1 SV=2	ILIWSGR				No	No	No	422.755	2	65.574	108828496	84697344	62864312	3264783	32845134	94757856	51950028	50469860	43632556
FA49B_HUMAN	Protein FAM49B OS=Homo sapiens GN=FAM49B PE=1 SV=1	DQPPNSVEGLLNALR				No	No	No	811.929	2	92.119	3665366	8383430	8213225	3.9248e+06	1.34926e+06	4.95083e+06	1.4853e+06	2.25504e+06	1.64304e+06
FA49B_HUMAN	Protein FAM49B OS=Homo sapiens GN=FAM49B PE=1 SV=1	INNVPAEGENEVNNELANR				No	No	No	699.3393, 1048.5044	2, 3	55.732	1206359424	1295032448	1292199296	1361943168	1062971712	1158557056	1160766720	1139809152	1066382656
FACE1_HUMAN	CAAX prenyl protease 1 homolog OS=Homo sapiens GN=ZMPSTE24 PE=1 SV=2	NEEEGNSEEIK				No	No	No	639.279	2	27.204	18514322	25821060	18584684	23923830	17854898	18588332	20723416	25683436	25627866
FAH2A_HUMAN	Fumarylacetoacetate hydrolase domain-containing protein 2A OS=Homo sapiens GN=FAHD2A PE=1 SV=1	KGDEVQC[160.0307]EIEELGVIINK				No	No	No	691.69	3	85.807	12978604	18763178	23887504	2.06936e+06	14543019	9926616	2.31361e+06	1.08527e+06	541218
FANCI_HUMAN	Fanconi anemia group I protein OS=Homo sapiens GN=FANCI PE=1 SV=4	EDGEDENEEGTASEHGGQNK				No	No	No	711.28	0	23.705	14988021	15764076	10752878	10925944	9725940	7615878	16313050	13831330	13530963
FANCI_HUMAN	Fanconi anemia group I protein OS=Homo sapiens GN=FANCI PE=1 SV=4	GQVSQETLSEEASSQATLPNQPVEK				No	No	No	886.436	3	58.479	66581168	51487580	52218316	45002320	47030628	28726132	49733596	38908588	34349248
FAS_HUMAN	Fatty acid synthase OS=Homo sapiens GN=FASN PE=1 SV=2	AINC[160.0307]ATSGVVGLVNC[160.0307]LR				No	No	No	601.979	3	81.52	19382524	13670815	6431771	2.51751e+06	5413218	8.21853e+06	2.52069e+06	4.05013e+06	2831414
FAS_HUMAN	Fatty acid synthase OS=Homo sapiens GN=FASN PE=1 SV=2	AQVADVVVSR				No	No	No	522.296	2	45.762	68946848	73656960	48714840	30190044	46822604	59758840	48989556	50867356	53313504
FAS_HUMAN	Fatty acid synthase OS=Homo sapiens GN=FASN PE=1 SV=2	C[160.0307]TVFHGAQVEDAFR				No	No	No	546.258	3	59.366	35717080	41817232	36775608	22367752	27462966	26514886	27894728	23364338	22540994
FAS_HUMAN	Fatty acid synthase OS=Homo sapiens GN=FASN PE=1 SV=2	DGLLENQTPEFFQDVC[160.0307]KPK				No	No	No	755.7	3	77.639	503712800	632800320	553683904	556654080	352236064	478065792	335551712	334360384	318939744
FAS_HUMAN	Fatty acid synthase OS=Homo sapiens GN=FASN PE=1 SV=2	EAC[160.0307]PELDYFVVFSSVSC[160.0307]GR				No	No	No	741.33514, 1111.4985	0, 3	96.993	28593042	19359928	21090536	3.12196e+06	19561024	11198899	2532635	894616	487750
FAS_HUMAN	Fatty acid synthase OS=Homo sapiens GN=FASN PE=1 SV=2	EDGLAQQQTQLNLR				No	No	No	807.416	2	54.245	74391784	114507288	83391288	121863360	58055940	74676544	87068392	91605120	90419072
FAS_HUMAN	Fatty acid synthase OS=Homo sapiens GN=FASN PE=1 SV=2	EQGVTFPSGDIQEQLIR				No	No	No	958.99	2	76.717	34040312	33874336	26213168	23948170	14924062	29246640	11205386	11196058	15230445
FAS_HUMAN	Fatty acid synthase OS=Homo sapiens GN=FASN PE=1 SV=2	FPQLDSTSFANSR				No	No	No	735.355	2	65.101	26379028	25436462	15160159	11709380	17795466	22386404	15952187	14456506	17952052
FAS_HUMAN	Fatty acid synthase OS=Homo sapiens GN=FASN PE=1 SV=2	GTHTGVWVGVSGSETSEALSR				No	No	No	706.34576, 706.3472, 706.34784	0, 3	60.308	70752144	40270920	53641120	9461891	37587096	35061280	12086681	5.0405e+06	6.07461e+06
FAS_HUMAN	Fatty acid synthase OS=Homo sapiens GN=FASN PE=1 SV=2	LPEDPLLSGLLDSPALK				No	No	No	889.502	2	101.29	3806021	13177367	10072712	215444	1274921	4825392	1.32424e+06	125854	71987.4
FAS_HUMAN	Fatty acid synthase OS=Homo sapiens GN=FASN PE=1 SV=2	LQVVDQPLPVR				No	No	No	632.376	2	64.121	21945632	32905348	24720196	17060170	23112376	23538164	22122210	22411772	22904108
FAS_HUMAN	Fatty acid synthase OS=Homo sapiens GN=FASN PE=1 SV=2	LSPDAIPGK				No	No	No	449.256	2	43.694	73357488	67822360	52089004	30025862	62084040	59682732	58694172	66619620	60520936
FAS_HUMAN	Fatty acid synthase OS=Homo sapiens GN=FASN PE=1 SV=2	QGVQVQVSTSNISSLEGAR				No	No	No	654.008	3	64.395	57327496	54764808	47359924	18750618	35056252	30237264	16520654	13287338	12713784
FAS_HUMAN	Fatty acid synthase OS=Homo sapiens GN=FASN PE=1 SV=2	QVQPEGPYR				No	No	No	537.273	2	35.689	138611968	122818760	68690688	25808200	67190368	128959168	84346592	102345440	76128120
FAS_HUMAN	Fatty acid synthase OS=Homo sapiens GN=FASN PE=1 SV=2	SEGVVAVLLTK				No	No	No	558.338	2	75.04	28932772	41118916	27324578	16623579	20039744	26670626	17801694	16660740	17757874
FAS_HUMAN	Fatty acid synthase OS=Homo sapiens GN=FASN PE=1 SV=2	TGGAYGEDLGADYNLSQVC[160.0307]DGK				No	No	No	764.002	0	65.233	16116130	16384127	17233502	10109839	17794130	9491290	17173770	14807393	16386425
FAS_HUMAN	Fatty acid synthase OS=Homo sapiens GN=FASN PE=1 SV=2	VGDPQELNGITR				No	No	No	649.839	2	49.563	15381694	30118030	31688628	14044461	25651602	26216890	26140608	22652814	22761610
FAS_HUMAN	Fatty acid synthase OS=Homo sapiens GN=FASN PE=1 SV=2	VVVQVLAEEPEAVLK				No	No	No	811.971	2	80.821	6.39139e+06	17699864	17526518	781348	4589728	4.89951e+06	654635	2.36887e+06	681009
FAS_HUMAN	Fatty acid synthase OS=Homo sapiens GN=FASN PE=1 SV=2	WVC[160.0307]SSLR				No	No	No	454.227	2	45.893	89545144	57890076	40554048	30077728	45070248	60929620	51864360	53932216	50589696
FBLL1_HUMAN	rRNA/tRNA 2'-O-methyltransferase fibrillarin-like protein 1 OS=Homo sapiens GN=FBLL1 PE=3 SV=1	TNIIPVLEDAR				No	No	No	620.848	2	70.772	9457721	15783761	9660312	7514145	12616454	11121082	6517113	12704480	11665404
FBLN1_HUMAN	Fibulin-1 OS=Homo sapiens GN=FBLN1 PE=1 SV=4	DSSC[160.0307]GTGYELTEDNSC[160.0307]K				No	No	No	961.873	2	42.997	19074326	22490692	14373011	31323328	19071844	22415180	22031376	25744820	25416270
FBLN3_HUMAN	EGF-containing fibulin-like extracellular matrix protein 1 OS=Homo sapiens GN=EFEMP1 PE=1 SV=2	IQC[160.0307]AAGYEQSEHNVC[160.0307]QDIDEC[160.0307]TAGTHNC[160.0307]R				No	No	No	856.602	4	52.369	105443336	93829272	108596128	92644632	68516032	86171144	70254376	65128420	52857968
FBRL_HUMAN	rRNA 2'-O-methyltransferase fibrillarin OS=Homo sapiens GN=FBL PE=1 SV=2	DLINLAK				No	No	No	393.74	0	59.878	10918429	8937100	10005152	4.50226e+06	10509599	8886422	8613757	8.00729e+06	5288934
FBRL_HUMAN	rRNA 2'-O-methyltransferase fibrillarin OS=Homo sapiens GN=FBL PE=1 SV=2	TNIIPVIEDAR				No	No	No	620.848	0	70.862	2.59108e+06	4843330	6888280	1.81077e+06	7.06758e+06	3.44072e+06	5.62104e+06	4.91818e+06	4.30643e+06
FDFT_HUMAN	Squalene synthase OS=Homo sapiens GN=FDFT1 PE=1 SV=1	DYLEDQQGGR				No	No	No	590.767	2	36.524	5524110	14694649	12312346	18611712	7074873	10454194	9792710	12088239	6248560
FEN1_HUMAN	Flap endonuclease 1 OS=Homo sapiens GN=FEN1 PE=1 SV=1	QLQQAQAAGAEQEVEK				No	No	No	576.62396, 864.43176	2, 3	40.219	178871728	219581392	197710912	216071184	146568576	147992192	203053712	171819792	171791472
FHL2_HUMAN	Four and a half LIM domains protein 2 OS=Homo sapiens GN=FHL2 PE=1 SV=3	DNQNFC[160.0307]VPC[160.0307]YEK				No	No	No	787.324	2	55.096	274672320	318702592	294052320	357793760	255364368	282533088	303646848	294750272	286989408
FHL2_HUMAN	Four and a half LIM domains protein 2 OS=Homo sapiens GN=FHL2 PE=1 SV=3	EDQLLC[160.0307]TDC[160.0307]YSNEYSSK				No	No	No	1056.43	2	57.298	35548256	45772440	50360516	43911232	33604948	34606432	45384932	37507800	37674480
FIS1_HUMAN	Mitochondrial fission 1 protein OS=Homo sapiens GN=FIS1 PE=1 SV=2	GLLQTEPQNNQAK				No	No	No	720.876	2	42.779	69998544	97299840	79277256	107578368	59661796	89988056	78965344	80096920	80630256
FKB10_HUMAN	Peptidyl-prolyl cis-trans isomerase FKBP10 OS=Homo sapiens GN=FKBP10 PE=1 SV=1	EVQMGDFVR				No	No	No	540.761	2	58.646	26497716	17011992	11162217	5654704	11518885	18351946	10526877	14664429	12916098
FKB15_HUMAN	FK506-binding protein 15 OS=Homo sapiens GN=FKBP15 PE=1 SV=2	NNSLQTATENTQAR				No	No	No	774.374	2	35.342	91299888	116963832	82817552	128303136	73454888	114090048	98164304	99882120	91404920
FKBP4_HUMAN	FK506-binding protein 4 OS=Homo sapiens GN=FKBP4 PE=1 SV=3	ALELDSNNEK				No	No	No	566.778	2	38.745	1336122880	1311911808	1200704640	1297302400	1038439360	1045381312	1204096256	1129870336	1123530496
FKBP4_HUMAN	FK506-binding protein 4 OS=Homo sapiens GN=FKBP4 PE=1 SV=3	ATESGAQSAPLPMEGVDISPKQDEGVLK				No	No	No	952.143	3	72.011	27371944	17085010	17426630	1.42169e+06	8028039	16499330	8560868	7628260	8.36492e+06
FKBP4_HUMAN	FK506-binding protein 4 OS=Homo sapiens GN=FKBP4 PE=1 SV=3	IVSWLEYESSFSNEEAQK				No	No	No	716.0037, 716.0038, 1073.5045	2, 3	81.335	356325536	254013440	387289344	127427648	235313408	199443120	152596592	87109448	67685856
FKBP4_HUMAN	FK506-binding protein 4 OS=Homo sapiens GN=FKBP4 PE=1 SV=3	QALLQYK				No	No	No	432.253	2	47.536	27678612	14428753	4985115	8582167	7.65476e+06	8736958	11956841	14513700	10423516
FKBP4_HUMAN	FK506-binding protein 4 OS=Homo sapiens GN=FKBP4 PE=1 SV=3	SNTAGSQSQVETEA				No	No	No	704.813	2	32.366	407625472	493471584	427503296	492833120	310054272	480138336	422836832	505351232	439222624
FKBP4_HUMAN	FK506-binding protein 4 OS=Homo sapiens GN=FKBP4 PE=1 SV=3	VLQLYPNNK				No	No	No	544.809	2	53.165	12092331	21685952	15626281	15145162	16228092	22138632	16335361	19898688	17231650
FKBP5_HUMAN	FK506-binding protein 5 OS=Homo sapiens GN=FKBP5 PE=1 SV=2	NNEESPTATVAEQGEDITSK				No	No	No	707.3271, 1060.4858	2, 3	51.729	816210112	781398272	720982848	869443584	740365056	675086528	753308800	821117376	650474560
FKBP5_HUMAN	FK506-binding protein 5 OS=Homo sapiens GN=FKBP5 PE=1 SV=2	NNEESPTATVAEQGEDITSKK				No	No	No	750.024	3	49.173	83856136	96072208	113273472	123997920	73882648	88665936	85987568	85805840	72185000
FL2D_HUMAN	Pre-mRNA-splicing regulator WTAP OS=Homo sapiens GN=WTAP PE=1 SV=2	QQLAQYQQQQSQASAPSTSR				No	No	No	745.696	3	39.125	156555584	209068912	147669840	203983824	106994272	146718016	185144784	149190928	120545792
FLNA_HUMAN	Filamin-A OS=Homo sapiens GN=FLNA PE=1 SV=4	AEFTVETR				No	No	No	476.741	0	43.388	11372101	11253524	10224051	1.61316e+06	10642564	8910283	8397126	14347019	13892885
FLNA_HUMAN	Filamin-A OS=Homo sapiens GN=FLNA PE=1 SV=4	AEISC[160.0307]TDNQDGTC[160.0307]SVSYLPVLPGDYSILVK				No	No	No	1101.19	3	96.987	199452368	191669968	216748032	34534668	104368848	102666632	19780132	8856034	4.01808e+06
FLNA_HUMAN	Filamin-A OS=Homo sapiens GN=FLNA PE=1 SV=4	AGGPGLER				No	No	No	378.704	2	28.639	14249583	12418677	13432258	6.21007e+06	9025558	3665727	10541559	14923966	12968187
FLNA_HUMAN	Filamin-A OS=Homo sapiens GN=FLNA PE=1 SV=4	AHVVPC[160.0307]FDASK				No	No	No	410.86972, 615.8008	0, 3	46.243	64730328	73876296	49883376	23238256	106932640	102803072	65957960	75309408	61102412
FLNA_HUMAN	Filamin-A OS=Homo sapiens GN=FLNA PE=1 SV=4	AHVVPC[160.0307]FDASKVK				No	No	No	486.591	3	47.647	220859856	186193664	99423328	68454400	183719744	168669328	122033984	130098192	111915008
FLNA_HUMAN	Filamin-A OS=Homo sapiens GN=FLNA PE=1 SV=4	ANLPQSFQVDTSK				No	No	No	717.866	2	56.238	32831308	46897668	35567600	40123648	29615236	44044312	40480192	36035284	41462048
FLNA_HUMAN	Filamin-A OS=Homo sapiens GN=FLNA PE=1 SV=4	ARGPGLEK				No	No	No	414.24	2	24.865	294390112	280938880	112194448	83543128	207372496	253869968	291963808	202610528	262603008
FLNA_HUMAN	Filamin-A OS=Homo sapiens GN=FLNA PE=1 SV=4	ARGPGLEKTGVAVNKPAEFTVDAK				No	No	No	614.588	4	52.98	66797244	21274154	2.38107e+06	20942126	1373339	650951	6.40817e+06	4867493	4578209
FLNA_HUMAN	Filamin-A OS=Homo sapiens GN=FLNA PE=1 SV=4	ASGPGLNTTGVPASLPVEFTIDAK				No	No	No	781.4135, 1171.617	2, 3	89.38	84444304	124807496	83909480	15389647	61509796	100822760	26092662	18929482	17889376
FLNA_HUMAN	Filamin-A OS=Homo sapiens GN=FLNA PE=1 SV=4	ATC[160.0307]APQHGAPGPGPADASK				No	No	No	597.281	3	30.659	39535472	35214564	18070586	8772702	11718370	24268850	25351428	25628922	15284618
FLNA_HUMAN	Filamin-A OS=Homo sapiens GN=FLNA PE=1 SV=4	AWGPGLEGGVVGK				No	No	No	613.831	2	62.541	1844998272	1607004288	766576384	518254560	886645312	1443061632	1107259648	1077888512	1050453312
FLNA_HUMAN	Filamin-A OS=Homo sapiens GN=FLNA PE=1 SV=4	AYGPGIEPTGNMVK				No	No	No	717.359	2	55.851	130086544	123722192	64598904	26444376	95536448	101962848	91178528	93893648	80218144
FLNA_HUMAN	Filamin-A OS=Homo sapiens GN=FLNA PE=1 SV=4	DAGEGLLAVQITDPEGKPK				No	No	No	646.677	3	69.785	43988384	33228504	34295060	4.14012e+06	27533050	42251356	31689054	27507862	25015562
FLNA_HUMAN	Filamin-A OS=Homo sapiens GN=FLNA PE=1 SV=4	DAPQDFHPDR				No	No	No	399.848	3	35.155	23701026	21884068	17088516	18179780	16883732	25231412	24658732	16358622	17315788
FLNA_HUMAN	Filamin-A OS=Homo sapiens GN=FLNA PE=1 SV=4	DAPQDFHPDRVK				No	No	No	475.56912, 712.85034	2, 3	37.608	247753696	211200880	77792600	59794944	113203088	180436288	138336768	133191528	105718264
FLNA_HUMAN	Filamin-A OS=Homo sapiens GN=FLNA PE=1 SV=4	DLAEDAPWK				No	No	No	522.754	2	59.86	17446820	16681446	15280460	14151360	12768647	12151406	15042192	13024020	12382825
FLNA_HUMAN	Filamin-A OS=Homo sapiens GN=FLNA PE=1 SV=4	EAGAGGLAIAVEGPSK				No	No	No	713.881	0	59.673	2.0307e+06	4.93547e+06	2.48791e+06	2.28886e+06	2.03676e+06	3.32707e+06	2.94475e+06	3.3447e+06	1.37237e+06
FLNA_HUMAN	Filamin-A OS=Homo sapiens GN=FLNA PE=1 SV=4	FGGEHVPNSPFQVTALAGDQPSVQPPLR				No	No	No	737.12885, 982.50287	3, 4	82.311	401236256	429447392	291425376	135365216	260595008	867224704	163892736	127008520	102907288
FLNA_HUMAN	Filamin-A OS=Homo sapiens GN=FLNA PE=1 SV=4	FNEEHIPDSPFVVPVASPSGDAR				No	No	No	823.069	3	78.171	18603880	24200938	18100652	13548784	10577148	12685654	7.3661e+06	8421798	8440502
FLNA_HUMAN	Filamin-A OS=Homo sapiens GN=FLNA PE=1 SV=4	GLVEPVDVVDNADGTQTVNYVPSR				No	No	No	848.757	3	75.075	111667600	151911968	164607056	143305152	120343344	127601952	103254904	96704880	94367536
FLNA_HUMAN	Filamin-A OS=Homo sapiens GN=FLNA PE=1 SV=4	GPGLEKTGVAVNKPAEFTVDAK				No	No	No	557.80383, 743.4028	3, 4	56.16	251243872	162219344	62289264	62770984	67716672	87760432	69446216	75082320	70994160
FLNA_HUMAN	Filamin-A OS=Homo sapiens GN=FLNA PE=1 SV=4	GTVEPQLEAR				No	No	No	550.291	2	42.32	505217376	455758432	350720928	226667744	414053952	507026464	409380320	377683008	418284064
FLNA_HUMAN	Filamin-A OS=Homo sapiens GN=FLNA PE=1 SV=4	HTAMVSWGGVSIPNSPFR				No	No	No	648.326	3	81.478	152761136	104661152	31462986	2.61348e+06	27364438	65690476	19184218	14203793	6.63001e+06
FLNA_HUMAN	Filamin-A OS=Homo sapiens GN=FLNA PE=1 SV=4	LQVEPAVDTSGVQC[160.0307]YGPGIEGQGVFR				No	No	No	921.787	3	78.208	567749568	527265216	529568480	317819392	582763968	362113792	294328160	291664704	270749088
FLNA_HUMAN	Filamin-A OS=Homo sapiens GN=FLNA PE=1 SV=4	LSPFMADIR				No	No	No	525.276	2	69.701	735433536	524030464	259541952	121375096	327028352	548710272	305390848	349432064	339313536
FLNA_HUMAN	Filamin-A OS=Homo sapiens GN=FLNA PE=1 SV=4	LSPFM[147.0354]ADIR				No	No	No	533.274	2	61.302	85642984	77854920	22232572	17154784	51151936	74993400	50205288	50963240	57482772
FLNA_HUMAN	Filamin-A OS=Homo sapiens GN=FLNA PE=1 SV=4	LVSNHSLHETSSVFVDSLTK				No	No	No	734.047	3	63.411	182997632	129031312	118403968	44025092	75228896	78164064	34779588	15824600	11771766
FLNA_HUMAN	Filamin-A OS=Homo sapiens GN=FLNA PE=1 SV=4	NDNDTFTVK				No	No	No	527.247	2	39.985	316148992	332465504	258478096	309699456	203916432	245036720	275442336	251988880	256787664
FLNA_HUMAN	Filamin-A OS=Homo sapiens GN=FLNA PE=1 SV=4	NGQHVASSPIPVVISQSEIGDASR				No	No	No	816.754	3	70.818	29007692	36383544	24364254	12729021	27695674	20118416	21046548	18599048	15960552
FLNA_HUMAN	Filamin-A OS=Homo sapiens GN=FLNA PE=1 SV=4	SPYTVTVGQAC[160.0307]NPSAC[160.0307]R				No	No	No	623.2859, 934.4247	2, 3	50.5	1074346496	965461824	632159360	428968864	723500992	898177408	770221248	776096704	710482560
FLNA_HUMAN	Filamin-A OS=Homo sapiens GN=FLNA PE=1 SV=4	TGVAVNKPAEFTVDAK				No	No	No	549.6302, 823.94116	2, 3	52.951	3465549056	2835424768	1413836928	997422912	1740542336	2466215168	1933998592	2022726144	1850350592
FLNA_HUMAN	Filamin-A OS=Homo sapiens GN=FLNA PE=1 SV=4	VANPSGNLTETYVQDR				No	No	No	882.431	2	53.211	47129352	63964308	47204092	59121040	34915072	53629684	41605640	51454552	41474396
FLNA_HUMAN	Filamin-A OS=Homo sapiens GN=FLNA PE=1 SV=4	VAQPTITDNK				No	No	No	543.793	2	35.192	35301080	53006604	38449520	45171072	25441820	47201424	33239032	42636344	46543464
FLNA_HUMAN	Filamin-A OS=Homo sapiens GN=FLNA PE=1 SV=4	VGSAADIPINISETDLSLLTATVVPPSGR				No	No	No	965.19	3	102.11	35650864	34550136	45257336	5098633	26995680	13190989	3.82203e+06	1.78641e+06	993640
FLNA_HUMAN	Filamin-A OS=Homo sapiens GN=FLNA PE=1 SV=4	VGTEC[160.0307]GNQKVR				No	No	No	416.545	3	23.189	124385248	87443016	48292136	50794176	69325664	63165016	87314224	80918200	78308376
FLNA_HUMAN	Filamin-A OS=Homo sapiens GN=FLNA PE=1 SV=4	VLPTHDASKVK				No	No	No	398.89944, 398.89948	0, 3	29.321	322574720	280743200	184069472	174971104	229590544	244079968	190006432	231891136	240645584
FLNA_HUMAN	Filamin-A OS=Homo sapiens GN=FLNA PE=1 SV=4	VNVGAGSHPNK				No	No	No	540.283	2	24.322	320412576	261791200	94905600	63762440	138520656	197789536	184653872	192694784	187118832
FLNA_HUMAN	Filamin-A OS=Homo sapiens GN=FLNA PE=1 SV=4	VQVQDNEGC[160.0307]PVEALVK				No	No	No	595.6333, 892.9459	2, 3	63.039	809451648	740873920	371039872	227766112	512210816	649622400	520027648	512123712	504421952
FLNA_HUMAN	Filamin-A OS=Homo sapiens GN=FLNA PE=1 SV=4	VRAWGPGLEGGVVGK				No	No	No	494.613	3	58.597	178347824	124942000	59069584	35940560	51660712	112227752	83392536	70202384	56362288
FLNA_HUMAN	Filamin-A OS=Homo sapiens GN=FLNA PE=1 SV=4	VTAQGPGLEPSGNIANK				No	No	No	826.934	2	48.129	145214160	178536560	107370600	97435616	105724064	175133264	118543976	126388216	139275936
FLNA_HUMAN	Filamin-A OS=Homo sapiens GN=FLNA PE=1 SV=4	VTVKGPKGEER				No	No	No	400.56256, 400.5627	3	26.22	22839640	12042139	4111378	1.82767e+06	6881736	13962303	5301630	9781333	4433546
FLNA_HUMAN	Filamin-A OS=Homo sapiens GN=FLNA PE=1 SV=4	VYGPGVAK				No	No	No	395.727	2	34.292	101493096	146860048	54498540	33033560	68507792	106498184	85040344	96984096	81350096
FLNA_HUMAN	Filamin-A OS=Homo sapiens GN=FLNA PE=1 SV=4	YVIC[160.0307]VR				No	No	No	405.221	2	49.364	36768464	61300204	51601328	15518982	63192796	140867296	62714092	59415036	60261588
FLNA_HUMAN	Filamin-A OS=Homo sapiens GN=FLNA PE=1 SV=4	YWPQEAGEYAVHVLC[160.0307]NSEDIR				No	No	No	846.057, 846.0574	0, 3	87.475	193782096	127689208	125925968	5.52657e+06	46018260	121968752	26681968	19231322	13890442
FLNB_HUMAN	Filamin-B OS=Homo sapiens GN=FLNB PE=1 SV=1	AHIANPSGASTEC[160.0307]FVTDNADGTYQVEYTPFEK				No	No	No	1173.86	3	73.212	91665152	75203464	66749300	9204172	35651252	21401974	28927220	2.18708e+06	369432
FLNB_HUMAN	Filamin-B OS=Homo sapiens GN=FLNB PE=1 SV=1	AWGPGLHGGIVGR				No	No	No	426.235	3	57.455	217669728	132641272	34693260	27957854	36972332	84465056	62595276	61914312	51777868
FLNB_HUMAN	Filamin-B OS=Homo sapiens GN=FLNB PE=1 SV=1	AYGPGLEK				No	No	No	417.722	2	37.418	158990672	129762360	42584660	34929728	66618316	84266728	78109768	75114960	75169712
FLNB_HUMAN	Filamin-B OS=Homo sapiens GN=FLNB PE=1 SV=1	FNDEHIPESPYLVPVIAPSDDAR				No	No	No	861.093	3	81.889	9701532	7378861	8934663	9355936	7571778	9485603	2783536	7700160	6569086
FLNB_HUMAN	Filamin-B OS=Homo sapiens GN=FLNB PE=1 SV=1	GLEELVK				No	No	No	394.232	2	54.562	37400680	33487342	9453930	2221983	16180970	24476316	20693638	21679466	18533926
FLNB_HUMAN	Filamin-B OS=Homo sapiens GN=FLNB PE=1 SV=1	IEYNDQNDGSC[160.0307]DVK				No	No	No	828.844	2	35.607	276152384	351273376	265766944	387513792	240709712	325433536	325409696	336101600	270492224
FLNB_HUMAN	Filamin-B OS=Homo sapiens GN=FLNB PE=1 SV=1	IFAQDGEGQR				No	No	No	560.773	0	35.119	24433102	30555168	17010042	11993066	14841431	22524150	21633824	29005684	17350182
FLNB_HUMAN	Filamin-B OS=Homo sapiens GN=FLNB PE=1 SV=1	LVSPGSANETSSILVESVTR				No	No	No	1023.54	2	74.657	79309216	84132928	94990536	42861460	55766448	51933280	53299792	40667564	36115980
FLNB_HUMAN	Filamin-B OS=Homo sapiens GN=FLNB PE=1 SV=1	SPFEVQVGPEAGMQK				No	No	No	802.395	2	64.211	39252888	47089224	6941670	728108	9895967	24013088	19014330	17194412	18073788
FLNB_HUMAN	Filamin-B OS=Homo sapiens GN=FLNB PE=1 SV=1	TATPEIVDNK				No	No	No	544.285	2	39.733	26728076	22662200	18222908	22445818	17817874	23176948	17402536	20232926	18581928
FLNB_HUMAN	Filamin-B OS=Homo sapiens GN=FLNB PE=1 SV=1	VFGPGVER				No	No	No	430.735	2	42.981	158996192	188116432	133767384	82803976	135105248	177700704	149809456	141657264	135521952
FLNB_HUMAN	Filamin-B OS=Homo sapiens GN=FLNB PE=1 SV=1	VLFASQEIPASPFR				No	No	No	781.424	2	81.399	14933061	19259522	2504468	188060	5.04045e+06	15513116	5.78582e+06	5211205	5049200
FLOT2_HUMAN	Flotillin-2 OS=Homo sapiens GN=FLOT2 PE=1 SV=2	VDEIVVLSGDNSK				No	No	No	687.86	2	59.603	50262456	49506600	54053736	55576960	36418456	40978668	45208540	41243732	41950292
FMR1_HUMAN	Fragile X mental retardation 1 protein OS=Homo sapiens GN=FMR1 PE=1 SV=1	NVPQEEEIMPPNSLPSNNSR				No	No	No	751.35876, 1126.5347	2, 3	62.187	338933312	340081280	319989600	331190208	288762784	249959264	291821056	280286240	276860160
FNTA_HUMAN	Protein farnesyltransferase/geranylgeranyltransferase type-1 subunit alpha OS=Homo sapiens GN=FNTA PE=1 SV=1	HSTENDSPTNVQQ				No	No	No	728.818	2	27.839	165851840	191263136	140632112	181355520	108813232	140883152	168592640	165039136	152521232
FPPS_HUMAN	Farnesyl pyrophosphate synthetase OS=Homo sapiens GN=FDPS PE=1 SV=4	IGTDIQDNK				No	No	No	502.256	2	33.109	268474400	342603328	328231264	365587328	235053088	368516096	287134432	375216192	305829600
FRIH_HUMAN	Ferritin heavy chain OS=Homo sapiens GN=FTH1 PE=1 SV=2	AIKELGDHVTNLR				No	No	No	489.276	3	46.124	153832048	117264448	62151020	41345468	62548712	105251712	71108616	73531808	57459128
FRIH_HUMAN	Ferritin heavy chain OS=Homo sapiens GN=FTH1 PE=1 SV=2	ELGDHVTNLR				No	No	No	385.2037, 577.303	2, 3	42.025	72566720	45702580	18945662	13371364	26937004	31678194	32222536	27191920	25325668
FRIH_HUMAN	Ferritin heavy chain OS=Homo sapiens GN=FTH1 PE=1 SV=2	IFLQDIK				No	No	No	438.763	2	63.239	161435712	120047704	83259664	53632480	101426488	84982800	88939368	81081784	84213560
FRIL_HUMAN	Ferritin light chain OS=Homo sapiens GN=FTL PE=1 SV=2	ALFQDIK				No	No	No	417.74	2	57.443	65100724	62183120	20257484	19005652	12246629	22445504	34553424	33696388	32970034
FSCN1_HUMAN	Fascin OS=Homo sapiens GN=FSCN1 PE=1 SV=3	LSC[160.0307]FAQTVSPAEK				No	No	No	719.357	2	51.805	27514282	36795868	42562320	19319280	29279554	31416560	28499178	29203076	30197988
FSCN1_HUMAN	Fascin OS=Homo sapiens GN=FSCN1 PE=1 SV=3	LVARPEPATGYTLEFR				No	No	No	607.329	3	65.373	87101368	80945056	48305116	47118500	61083904	61320828	33199140	41718044	28765862
FSCN1_HUMAN	Fascin OS=Homo sapiens GN=FSCN1 PE=1 SV=3	SSYDVFQLEFNDGAYNIK				No	No	No	1055.5	2	88.021	26987912	33587292	32883250	5.15849e+06	18607416	18521394	3.66888e+06	451931	717559
FSCN1_HUMAN	Fascin OS=Homo sapiens GN=FSCN1 PE=1 SV=3	VGKDELFALEQSC[160.0307]AQVVLQAANER				No	No	No	892.4531, 892.45447, 892.4556	0, 3	91.127	62204380	41797340	45799408	19556956	36934928	25873104	4978481	5.62869e+06	5257557
FSCN1_HUMAN	Fascin OS=Homo sapiens GN=FSCN1 PE=1 SV=3	YLAPSGPSGTLK				No	No	No	595.825	2	49.021	43218884	44697644	40680524	26801748	35520340	40457820	39361180	37368740	40098688
FTO_HUMAN	Protein fto OS=Homo sapiens GN=FTO PE=1 SV=3	C[160.0307]QLALQNVC[160.0307]DDVDNDDVSLK				No	No	No	774.35254, 1161.0243	2, 3	70.465	161940592	154264336	132137256	166173120	108125736	115470216	114285008	117156536	109672416
FUBP1_HUMAN	Far upstream element-binding protein 1 OS=Homo sapiens GN=FUBP1 PE=1 SV=3	IGGDAGTSLNSNDYGYGGQK				No	No	No	658.634	3	49.193	15415598	19233200	13996143	24192764	24310682	13907313	18614390	25394720	28230874
FUBP1_HUMAN	Far upstream element-binding protein 1 OS=Homo sapiens GN=FUBP1 PE=1 SV=3	QQAAYYAQTSPQGMPQHPPAPQGQ				No	No	No	861.06805, 861.0683	3	56.373	1088872064	1437234304	1135816960	1410016896	780525568	1101101312	1074301824	1053585408	852847040
FUBP1_HUMAN	Far upstream element-binding protein 1 OS=Homo sapiens GN=FUBP1 PE=1 SV=3	QQAAYYAQTSPQGM[147.0354]PQHPPAPQGQ				No	No	No	866.4	0	45.688	31543182	48131020	28864312	42802016	24884778	31118160	31103000	33812092	24903414
FUBP2_HUMAN	Far upstream element-binding protein 2 OS=Homo sapiens GN=KHSRP PE=1 SV=3	IGGDAATTVNNSTPDFGFGGQK				No	No	No	718.6755, 1077.5099	2, 3	65.04	121045664	157882432	101659504	159601152	98978360	117296608	119208880	120891104	119114704
FUBP2_HUMAN	Far upstream element-binding protein 2 OS=Homo sapiens GN=KHSRP PE=1 SV=3	IGGGIDVPVPR				No	No	No	540.314	2	63.681	11748700	12803800	12877014	7122087	9105340	13243697	7878704	7760275	7.63765e+06
FUBP2_HUMAN	Far upstream element-binding protein 2 OS=Homo sapiens GN=KHSRP PE=1 SV=3	IGQQPQQPGAPPQQDYTK				No	No	No	660.9976, 990.9919, 990.9929	2, 3	41.284	52975440	98066160	47809060	84543080	24543444	68676232	73385984	67134224	53090532
FUBP2_HUMAN	Far upstream element-binding protein 2 OS=Homo sapiens GN=KHSRP PE=1 SV=3	QLEDGDQPESK				No	No	No	623.283	2	27.02	57841840	57409736	44664104	62058028	35067912	44975104	61813800	56060928	54436984
FUBP2_HUMAN	Far upstream element-binding protein 2 OS=Homo sapiens GN=KHSRP PE=1 SV=3	QQAAYYGQTPGPGGPQPPPTQQGQQQAQ				No	No	No	970.1252, 970.12573	3	52.565	3362068736	2973311744	3040229120	3552203776	2680145920	2584829952	2861227776	2702705408	1949874688
FUBP2_HUMAN	Far upstream element-binding protein 2 OS=Homo sapiens GN=KHSRP PE=1 SV=3	VQISPDSGGLPER				No	No	No	677.852	2	51.065	9861338	14751503	14321441	5268435	12786834	15342645	10249726	13101984	14349726
FUMH_HUMAN	Fumarate hydratase, mitochondrial OS=Homo sapiens GN=FH PE=1 SV=3	ETAIELGYLTAEQFDEWVKPK				No	No	No	823.085	3	102.071	212314240	135329136	163677504	48944628	120848096	78490208	20286618	24240196	18202638
FUMH_HUMAN	Fumarate hydratase, mitochondrial OS=Homo sapiens GN=FH PE=1 SV=3	IYELAAGGTAVGTGLNTR				No	No	No	588.6485, 882.46875	2, 3	65.107	112533632	139049200	115583064	82007072	106599568	87629672	98741912	88375072	78253752
FUMH_HUMAN	Fumarate hydratase, mitochondrial OS=Homo sapiens GN=FH PE=1 SV=3	LLGDASVSFTENC[160.0307]VVGIQANTER				No	No	No	827.4086, 827.40967	0, 3	101.809	74033120	70804880	46677420	20790130	39206752	39560852	4744519	9610367	7.19107e+06
FUMH_HUMAN	Fumarate hydratase, mitochondrial OS=Homo sapiens GN=FH PE=1 SV=3	LNDHFPLVVWQTGSGTQTNM[147.0354]NVNEVISNR				No	No	No	1096.2	3	82.928	39265588	35857176	10964557	4750418	7.85137e+06	7.45052e+06	2101557	234677	253908
FUS_HUMAN	RNA-binding protein FUS OS=Homo sapiens GN=FUS PE=1 SV=1	APKPDGPGGGPGGSHMGGNYGDDR				No	No	No	563.99896, 751.66266	3, 4	35.115	260698976	276717504	111821448	202151456	45190384	274114784	202691696	188838288	108179104
FUS_HUMAN	RNA-binding protein FUS OS=Homo sapiens GN=FUS PE=1 SV=1	HDSEQDNSDNNTIFVQGLGENVTIESVADYFK				No	No	No	897.1622, 897.163, 1195.879, 1195.8801, 1195.8818	0, 3, 4	101.185	1130484480	711560320	494588576	363032864	786388416	407047968	184410000	148924384	181366736
G3BP1_HUMAN	Ras GTPase-activating protein-binding protein 1 OS=Homo sapiens GN=G3BP1 PE=1 SV=1	DFFQSYGNVVELR				No	No	No	787.387	2	83.38	72106760	95111792	94747496	47913068	69417464	60268736	48110076	39834364	36539732
G3BP2_HUMAN	Ras GTPase-activating protein-binding protein 2 OS=Homo sapiens GN=G3BP2 PE=1 SV=2	GDMEQNDSDNR				No	No	No	640.7434, 640.7436, 640.7444, 640.7446	2	20.601	17737192	32179400	30075860	25447368	25789688	13408317	29852550	28134244	43887964
G3P_HUMAN	Glyceraldehyde-3-phosphate dehydrogenase OS=Homo sapiens GN=GAPDH PE=1 SV=3	AENGKLVINGNPITIFQER				No	No	No	705.053	3	80.072	97053616	63118644	11076399	1.02806e+06	23161656	25270606	6.55774e+06	6.46371e+06	3.00569e+06
G3P_HUMAN	Glyceraldehyde-3-phosphate dehydrogenase OS=Homo sapiens GN=GAPDH PE=1 SV=3	GALQNIIPASTGAAK				No	No	No	471.26974, 706.40015	2, 3	64.165	1776286336	1772134656	1350000640	804335168	1109751424	1164370304	1111756160	1162234752	1210112512
G3P_HUMAN	Glyceraldehyde-3-phosphate dehydrogenase OS=Homo sapiens GN=GAPDH PE=1 SV=3	GALQNIIPASTGAAKAVGK				No	No	No	589.676	3	64.366	92677960	48474004	30806186	42656244	15646381	18661708	27930332	31231114	24483700
G3P_HUMAN	Glyceraldehyde-3-phosphate dehydrogenase OS=Homo sapiens GN=GAPDH PE=1 SV=3	GILGYTEHQVVSSDFNSDTHSSTFDAGAGIALNDHFVK				No	No	No	808.18677, 1009.9798	0, 5	109.36	18136222	19248522	14461976	6458367	18452872	4.4663e+06	56511.1	12395962	7204461
G3P_HUMAN	Glyceraldehyde-3-phosphate dehydrogenase OS=Homo sapiens GN=GAPDH PE=1 SV=3	IISNASC[160.0307]TTNC[160.0307]LAPLAK				No	No	No	611.9786, 917.46454	2, 3	60.245	598746432	696201152	761579392	465959680	634359296	708377600	593866816	647582848	635691392
G3P_HUMAN	Glyceraldehyde-3-phosphate dehydrogenase OS=Homo sapiens GN=GAPDH PE=1 SV=3	IKWGDAGAEYVVESTGVFTTMEK				No	No	No	840.0761, 840.0797	3	97.932	138211360	120271800	166535088	61580928	86440736	94788688	23247338	36057808	39496720
G3P_HUMAN	Glyceraldehyde-3-phosphate dehydrogenase OS=Homo sapiens GN=GAPDH PE=1 SV=3	LISWYDNEFGYSNR				No	No	No	588.6064, 882.40375, 882.4053, 882.40533	2, 3	77.575	2533393664	2697241344	3024687616	1583936640	2269544960	1922883712	1864850048	1665218688	1514338816
G3P_HUMAN	Glyceraldehyde-3-phosphate dehydrogenase OS=Homo sapiens GN=GAPDH PE=1 SV=3	LTGMAFR				No	No	No	398.213	2	50.742	39195736	39066672	6.06313e+06	656008	5103386	13387600	16941216	12446539	16894786
G3P_HUMAN	Glyceraldehyde-3-phosphate dehydrogenase OS=Homo sapiens GN=GAPDH PE=1 SV=3	LVINGNPITIFQER				No	No	No	538.6388, 807.4545	2, 3	87.54	582617152	601721472	515028736	173610512	378699040	419464288	214061008	206268128	204643872
G3P_HUMAN	Glyceraldehyde-3-phosphate dehydrogenase OS=Homo sapiens GN=GAPDH PE=1 SV=3	LVINGNPITIFQERDPSK				No	No	No	681.04	3	80.844	408974880	489871584	443683328	183034576	260722512	342087872	132853008	140182480	138470336
G3P_HUMAN	Glyceraldehyde-3-phosphate dehydrogenase OS=Homo sapiens GN=GAPDH PE=1 SV=3	TVDGPSGKLWR				No	No	No	405.888	3	47.918	166858640	93941152	35878664	22886954	32615462	49109016	63684224	64070640	53172036
G3P_HUMAN	Glyceraldehyde-3-phosphate dehydrogenase OS=Homo sapiens GN=GAPDH PE=1 SV=3	VGVNGFGR				No	No	No	403.219	2	43.107	1082567296	980278912	680211328	468476000	644908544	712510592	753817664	725390080	684883520
G3P_HUMAN	Glyceraldehyde-3-phosphate dehydrogenase OS=Homo sapiens GN=GAPDH PE=1 SV=3	VIHDNFGIVEGLMTTVHAITATQK				No	No	No	649.596	4	102.048	519297120	266099744	97505352	44271952	183915024	115596640	15909964	23296566	31669930
G3P_HUMAN	Glyceraldehyde-3-phosphate dehydrogenase OS=Homo sapiens GN=GAPDH PE=1 SV=3	VIHDNFGIVEGLM[147.0354]TTVHAITATQK				No	No	No	653.59436, 653.595, 653.59515, 871.12396, 871.1245	3, 4	92.846	667312000	515479648	186093584	50599812	279227040	111249112	15857043	9308120	4720291
G3P_HUMAN	Glyceraldehyde-3-phosphate dehydrogenase OS=Homo sapiens GN=GAPDH PE=1 SV=3	VIISAPSADAPMFVMGVNHEK				No	No	No	738.376	3	80.432	625856448	665139008	623245248	282874624	450114656	514974848	237643728	240240752	222517440
G3P_HUMAN	Glyceraldehyde-3-phosphate dehydrogenase OS=Homo sapiens GN=GAPDH PE=1 SV=3	VIISAPSADAPMFVMGVNHEKYDNSLK				No	No	No	734.119	4	79.415	256281168	128906360	68832048	22689286	52849488	95384192	26969452	24529668	14523332
G3P_HUMAN	Glyceraldehyde-3-phosphate dehydrogenase OS=Homo sapiens GN=GAPDH PE=1 SV=3	VIISAPSADAPMFVM[147.0354]GVNHEK				No	No	No	743.708	3	72.846	52500116	63572620	46576868	26562342	34741200	37016304	23588536	26418144	25998080
G3P_HUMAN	Glyceraldehyde-3-phosphate dehydrogenase OS=Homo sapiens GN=GAPDH PE=1 SV=3	VIPELNGK				No	No	No	435.258	2	47.021	537147648	507111360	302673664	173809824	275826304	316263936	361096704	359011840	320958240
G3P_HUMAN	Glyceraldehyde-3-phosphate dehydrogenase OS=Homo sapiens GN=GAPDH PE=1 SV=3	VPTANVSVVDLTC[160.0307]R				No	No	No	510.93686, 765.90137	2, 3	66.446	495665440	712748288	868171776	472280608	628673280	655138944	485558656	485637632	457719648
G3P_HUMAN	Glyceraldehyde-3-phosphate dehydrogenase OS=Homo sapiens GN=GAPDH PE=1 SV=3	WGDAGAEYVVESTGVFTTMEK				No	No	No	759.6825, 759.68286, 759.683, 759.68353, 759.68427, 759.6844, 759.68445, 759.6846, 759.6851, 759.6852, 759.6853, 759.68604, 759.6864, 1139.0173, 1139.0195, 1139.021, 1139.0212, 1139.0227, 1139.0228, 1139.0234, 1139.0236, 1139.0248, 1139.0251, 1139.0254, 1139.0255, 1139.0259	0, 2, 3	99.505	11427471360	8536439296	10562554880	4968156160	7953111552	7248509952	4288552704	4217356032	3781805824
G3P_HUMAN	Glyceraldehyde-3-phosphate dehydrogenase OS=Homo sapiens GN=GAPDH PE=1 SV=3	WGDAGAEYVVESTGVFTTM[147.0354]EK				No	No	No	765.015, 765.0154, 765.0157, 765.01605, 765.0161, 765.01624, 765.0164, 765.01654, 765.0166, 765.01697, 765.0172, 765.0176, 765.018	3	94.693	705152064	744516800	667622784	615709312	679220352	603513024	379766464	525582368	556700288
G3P_HUMAN	Glyceraldehyde-3-phosphate dehydrogenase OS=Homo sapiens GN=GAPDH PE=1 SV=3	YDDIKK				No	No	No	391.208	0	22.683	63715540	5068211	31503930	28252466	10858426	63294.4	271753	52419208	11943793
G6PD_HUMAN	Glucose-6-phosphate 1-dehydrogenase OS=Homo sapiens GN=G6PD PE=1 SV=4	C[160.0307]ISEVQANNVVLGQYVGNPDGEGEATK				No	No	No	950.11896, 950.12177	3	74.739	66041488	91333648	88827872	97504872	63772232	59228552	74754384	69081376	55115172
G6PD_HUMAN	Glucose-6-phosphate 1-dehydrogenase OS=Homo sapiens GN=G6PD PE=1 SV=4	GSTTATFAAVVLYVENER				No	No	No	643.3307, 643.3309	3	97.19	27867724	14355641	13509245	1.7671e+06	19085116	3441650	736073	103889	103006
G6PD_HUMAN	Glucose-6-phosphate 1-dehydrogenase OS=Homo sapiens GN=G6PD PE=1 SV=4	NSYVAGQYDDAASYQR				No	No	No	904.3974, 904.3988	0, 2	48.284	26503706	50800892	37878652	42532408	27012552	33932060	39247384	44685600	45211272
G6PI_HUMAN	Glucose-6-phosphate isomerase OS=Homo sapiens GN=GPI PE=1 SV=4	AVLHVALR				No	No	No	439.783	2	49.838	15864828	14460857	2.91487e+06	5671398	2554279	8843004	4442536	5.10921e+06	2.94067e+06
G6PI_HUMAN	Glucose-6-phosphate isomerase OS=Homo sapiens GN=GPI PE=1 SV=4	DVMPEVNK				No	No	No	466.232	2	42.497	117317176	158100368	150097520	148572480	115151488	140834288	122524592	126339760	134596832
G6PI_HUMAN	Glucose-6-phosphate isomerase OS=Homo sapiens GN=GPI PE=1 SV=4	FAAYFQQGDMESNGK				No	No	No	846.871	2	58.369	115865368	165939920	156279472	124956696	110148112	128254240	134324144	127668784	146829072
G6PI_HUMAN	Glucose-6-phosphate isomerase OS=Homo sapiens GN=GPI PE=1 SV=4	NLVTEDVMR				No	No	No	538.775	2	55.869	104186096	70337744	38920344	20374312	52446096	61895672	55982324	54483888	56396640
G6PI_HUMAN	Glucose-6-phosphate isomerase OS=Homo sapiens GN=GPI PE=1 SV=4	SNTPILVDGK				No	No	No	522.291	2	47.02	77177608	92359568	88214296	58260996	74446800	80352792	80203256	77655760	75082640
G6PI_HUMAN	Glucose-6-phosphate isomerase OS=Homo sapiens GN=GPI PE=1 SV=4	SPEDLER				No	No	No	423.204	2	30.362	15567369	30898608	31404674	15113616	23688988	35840724	33545522	31237464	27710740
G6PI_HUMAN	Glucose-6-phosphate isomerase OS=Homo sapiens GN=GPI PE=1 SV=4	TFTTQETITNAETAK				No	No	No	552.60944, 828.4098	2, 3	50.478	215580016	250514352	208818112	161398576	209672080	204569680	241159072	237110592	209312000
G6PI_HUMAN	Glucose-6-phosphate isomerase OS=Homo sapiens GN=GPI PE=1 SV=4	TLAQLNPESSLFIIASK				No	No	No	916.5126, 916.51276	0, 2	92.842	76337952	87239968	57100336	10526416	36176100	71251760	23239170	15552541	14294975
GAG2E_HUMAN, GAGE1_HUMAN	G antigen 1 OS=Homo sapiens GN=GAGE1 PE=1 SV=2, G antigen 2E OS=Homo sapiens GN=GAGE2E PE=3 SV=1	QDPAAAQEGEDEGASAGQGPKPEADSQEQGHPQTGC[160.0307]EC[160.0307]EDGPDGQEMDPPNPEEVK				No	No	No	1472.6066, 1472.6084	4	53.369	1065485888	856548224	666352000	859395200	533595968	705296768	540658560	480475104	450412672
GAGE1_HUMAN	G antigen 1 OS=Homo sapiens GN=GAGE1 PE=1 SV=2	QDPAAAQEGEDEGASAGQGPKPEADSQEQGHPQTGC[160.0307]EC[160.0307]EDGPDGQEM[147.0354]DPPNPEEVK				No	No	No	1476.61	4	47.091	46500952	33087498	16820842	39276504	9352907	26122408	8720006	11698857	17566408
GALT2_HUMAN	Polypeptide N-acetylgalactosaminyltransferase 2 OS=Homo sapiens GN=GALNT2 PE=1 SV=1	NVPYGNIQSR				No	No	No	574.296	2	42.622	70329368	81497344	23730002	44574200	24197650	61969076	60934876	43995072	48961832
GALT2_HUMAN	Polypeptide N-acetylgalactosaminyltransferase 2 OS=Homo sapiens GN=GALNT2 PE=1 SV=1	TVVSVLKK				No	No	No	437.292	0	40.311	5.77109e+06	6774435	179158	1.70962e+06	766018	4.79204e+06	2771139	2.64209e+06	1146569
GALT6_HUMAN	Polypeptide N-acetylgalactosaminyltransferase 6 OS=Homo sapiens GN=GALNT6 PE=2 SV=2	NLGTNQC[160.0307]LDVGENNR				No	No	No	852.393	2	47.097	139790816	136762432	152553904	170028192	154244768	116536240	140793024	152136864	136394096
GANAB_HUMAN	Neutral alpha-glucosidase AB OS=Homo sapiens GN=GANAB PE=1 SV=3	DPAEGDGAQPEETPR				No	No	No	784.842	2	32.661	4.84865e+06	6455812	1.39075e+06	7771455	580949	5.46751e+06	1.92478e+06	2.74133e+06	3738719
GANAB_HUMAN	Neutral alpha-glucosidase AB OS=Homo sapiens GN=GANAB PE=1 SV=3	VSQGSKDPAEGDGAQPEETPR				No	No	No	719.002	3	32.315	64734864	64590276	44318468	81091656	40364516	60911744	64260044	68300848	57401916
GANAB_HUMAN	Neutral alpha-glucosidase AB OS=Homo sapiens GN=GANAB PE=1 SV=3	YRVPDVLVADPPIAR				No	No	No	560.987	3	74.101	33862700	34852376	11745779	14553142	15805455	25970594	9216559	12093865	12311887
GAPD1_HUMAN	GTPase-activating protein and VPS9 domain-containing protein 1 OS=Homo sapiens GN=GAPVD1 PE=1 SV=2	NGLPDHTDPEDNEIVC[160.0307]FLK				No	No	No	738.344	3	77.508	12415815	17130678	11998146	16351822	9093099	7.69808e+06	7348176	6.72333e+06	6.47104e+06
GBB1_HUMAN	Guanine nucleotide-binding protein G(I)/G(S)/G(T) subunit beta-1 OS=Homo sapiens GN=GNB1 PE=1 SV=3	AC[160.0307]ADATLSQITNNIDPVGR				No	No	No	672.66626, 1008.4965	2, 3	76.197	34720200	66233564	30972560	49928080	22849052	46813252	31208658	33096734	30460176
GBB4_HUMAN	Guanine nucleotide-binding protein subunit beta-4 OS=Homo sapiens GN=GNB4 PE=1 SV=3	ADQELLLYSHDNIIC[160.0307]GITSVAFSK				No	No	No	898.7864, 898.7873	3	98.152	40027752	30934962	30145824	9761754	42456764	8594366	2.3786e+06	1.30569e+06	323187
GBLP_HUMAN	Guanine nucleotide-binding protein subunit beta-2-like 1 OS=Homo sapiens GN=GNB2L1 PE=1 SV=3	AEPPQC[160.0307]TSLAWSADGQTLFAGYTDNLVR				No	No	No	1023.48486, 1023.48615, 1023.48645	3	97.627	232661248	160747600	208580560	51494528	124275216	116444424	23894180	36461612	28675018
GBLP_HUMAN	Guanine nucleotide-binding protein subunit beta-2-like 1 OS=Homo sapiens GN=GNB2L1 PE=1 SV=3	DETNYGIPQR				No	No	No	596.784	2	44.115	598037440	682654016	551062144	581821440	467452448	608774144	557822976	587331904	554554368
GBLP_HUMAN	Guanine nucleotide-binding protein subunit beta-2-like 1 OS=Homo sapiens GN=GNB2L1 PE=1 SV=3	DGQAMLWDLNEGK				No	No	No	738.845	2	72.855	114005472	134519264	129739752	113061808	96172648	108898904	99288672	97756064	101270768
GBLP_HUMAN	Guanine nucleotide-binding protein subunit beta-2-like 1 OS=Homo sapiens GN=GNB2L1 PE=1 SV=3	FSPNSSNPIIVSC[160.0307]GWDK				No	No	No	954.452	2	71.438	186718608	150811808	89628768	65899216	110274608	125513632	112178400	104424472	105897712
GBLP_HUMAN	Guanine nucleotide-binding protein subunit beta-2-like 1 OS=Homo sapiens GN=GNB2L1 PE=1 SV=3	FSPNSSNPIIVSC[160.0307]GWDKLVK				No	No	No	750.056	3	80.377	66028276	52002392	14857216	14611948	20797532	30679772	13695922	12371944	12345810
GBLP_HUMAN	Guanine nucleotide-binding protein subunit beta-2-like 1 OS=Homo sapiens GN=GNB2L1 PE=1 SV=3	IIVDELKQEVISTSSK				No	No	No	597.003	3	68.477	59044848	33929556	35210700	9113651	21505020	25329120	7608872	10215075	9123314
GBLP_HUMAN	Guanine nucleotide-binding protein subunit beta-2-like 1 OS=Homo sapiens GN=GNB2L1 PE=1 SV=3	IWDLEGK				No	No	No	430.73	2	57.429	56302876	63614248	49955448	30940544	45697844	52472028	48693152	48312272	46896176
GBLP_HUMAN	Guanine nucleotide-binding protein subunit beta-2-like 1 OS=Homo sapiens GN=GNB2L1 PE=1 SV=3	LWDLTTGTTTR				No	No	No	632.831	2	64.4	142224864	148954400	76641064	51289968	88675248	121960288	95000672	91585816	97747480
GBLP_HUMAN	Guanine nucleotide-binding protein subunit beta-2-like 1 OS=Homo sapiens GN=GNB2L1 PE=1 SV=3	LWDLTTGTTTRR				No	No	No	474.257	3	57.739	51011164	45554468	11869303	9976598	17109422	27600760	26823220	23874288	24134334
GBLP_HUMAN	Guanine nucleotide-binding protein subunit beta-2-like 1 OS=Homo sapiens GN=GNB2L1 PE=1 SV=3	LWNTLGVC[160.0307]K				No	No	No	545.789	2	61.72	388515680	307150784	143208224	103551224	243322192	320308064	238365440	219335680	219676000
GBLP_HUMAN	Guanine nucleotide-binding protein subunit beta-2-like 1 OS=Homo sapiens GN=GNB2L1 PE=1 SV=3	TIIMWK				No	No	No	396.228	2	63.52	14806718	13431686	3.4097e+06	718180	4.85827e+06	8411268	4570986	3886544	2.36242e+06
GBLP_HUMAN	Guanine nucleotide-binding protein subunit beta-2-like 1 OS=Homo sapiens GN=GNB2L1 PE=1 SV=3	TNHIGHTGYLNTVTVSPDGSLC[160.0307]ASGGK				No	No	No	686.5835, 915.1082	3, 4	58.414	157755296	191055184	155818608	89590144	123531152	112247424	103674800	62917224	66126256
GBLP_HUMAN	Guanine nucleotide-binding protein subunit beta-2-like 1 OS=Homo sapiens GN=GNB2L1 PE=1 SV=3	VWQVTIGTR				No	No	No	530.302	2	61.881	98567392	68150168	18102204	9017733	26092840	56032432	42046392	36637912	36335092
GBLP_HUMAN	Guanine nucleotide-binding protein subunit beta-2-like 1 OS=Homo sapiens GN=GNB2L1 PE=1 SV=3	YTVQDESHSEWVSC[160.0307]VR				No	No	No	661.2933, 661.2945, 661.2949, 661.2958, 991.4422	2, 3	63.518	677278528	583142848	615153984	461629760	512199968	514182240	611750016	467129504	418572896
GCN1L_HUMAN	Translational activator GCN1 OS=Homo sapiens GN=GCN1L1 PE=1 SV=5	LLTWVIGTGSPR				No	No	No	650.376	2	79.483	8808061	12899534	480715	234757	2151707	4228499	878503	1.27296e+06	1.23874e+06
GCN1L_HUMAN	Translational activator GCN1 OS=Homo sapiens GN=GCN1L1 PE=1 SV=5	MTTETASEDDNFGTAQSNK				No	No	No	1023.93	2	41.73	81973000	113993032	86263216	120429000	67154968	97413848	104350736	119839824	96135904
GCN1L_HUMAN	Translational activator GCN1 OS=Homo sapiens GN=GCN1L1 PE=1 SV=5	M[147.0354]TTETASEDDNFGTAQSNK				No	No	No	1031.93	2	37.28	6261257	7143359	1.35335e+06	12754778	5185095	10798764	19744534	9075538	11604978
GCP60_HUMAN	Golgi resident protein GCP60 OS=Homo sapiens GN=ACBD3 PE=1 SV=4	QVLMGPYNPDTC[160.0307]PEVGFFDVLGNDR				No	No	No	947.44	3	100.57	7.0616e+06	5933801	5355911	2300673	2.31468e+06	3.81707e+06	699497	414021	385240
GCR_HUMAN	Glucocorticoid receptor OS=Homo sapiens GN=NR3C1 PE=1 SV=1	GIQQATTGVSQETSENPGNK				No	No	No	682.6625, 1023.49005	2, 3	41.059	25922116	19240364	14070602	18472920	12271400	18845188	16791006	20519140	24950824
GCSH_HUMAN	Glycine cleavage system H protein, mitochondrial OS=Homo sapiens GN=GCSH PE=1 SV=1	MTLSNPSELDELMSEEAYEK				No	No	No	772.67993, 1158.5188	0, 2	83.86	103967080	140168096	125159224	23784446	99450296	142828512	63553884	66178888	63672276
GCSH_HUMAN	Glycine cleavage system H protein, mitochondrial OS=Homo sapiens GN=GCSH PE=1 SV=1	MTLSNPSELDELMSEEAYEKYIK				No	No	No	907.428	3	88.264	583140352	563239872	643446976	40384104	300228512	492584384	125242544	101401792	101573344
GCSH_HUMAN	Glycine cleavage system H protein, mitochondrial OS=Homo sapiens GN=GCSH PE=1 SV=1	MTLSNPSELDELMSEEAYEKYIKSIEE				No	No	No	1060.16	3	94.808	707320704	384488448	490886336	49549040	296702304	164799232	64658220	53833164	43469144
GCSH_HUMAN	Glycine cleavage system H protein, mitochondrial OS=Homo sapiens GN=GCSH PE=1 SV=1	MTLSNPSELDELM[147.0354]SEEAYEKYIK				No	No	No	912.762	3	78.887	52165632	76688120	51734864	6.88355e+06	32510792	61359032	25720552	21477578	20414884
GCSH_HUMAN	Glycine cleavage system H protein, mitochondrial OS=Homo sapiens GN=GCSH PE=1 SV=1	TGPALLSVR				No	No	No	457.277	2	58.063	608120576	493817120	329239072	278145024	438651680	423709600	409525344	401731360	388268096
GDE_HUMAN	Glycogen debranching enzyme OS=Homo sapiens GN=AGL PE=1 SV=3	EWNVIC[160.0307]ITDVVYNHTAANSK				No	No	No	778.715	3	87.892	41201660	24230248	40049564	245719	15721370	13594368	1.38801e+06	80219.9	33383.6
GDIB_HUMAN	Rab GDP dissociation inhibitor beta OS=Homo sapiens GN=GDI2 PE=1 SV=2	DWNVDLIPK				No	No	No	550.293	2	78.132	12125494	16426209	18898182	10572558	13383545	11761005	11828053	14514878	10147199
GDIB_HUMAN	Rab GDP dissociation inhibitor beta OS=Homo sapiens GN=GDI2 PE=1 SV=2	NDIYGED				No	No	No	825.325	1	37.299	249681888	200184752	189821568	227841680	153612448	125795016	183897952	205670560	174344944
GDIB_HUMAN	Rab GDP dissociation inhibitor beta OS=Homo sapiens GN=GDI2 PE=1 SV=2	NTNDANSC[160.0307]QIIIPQNQVNR				No	No	No	733.69147, 1100.032	2, 3	54.832	24395585536	25409705984	24372142080	27211769856	23284905984	23670890496	25389193216	25672884224	23872495616
GDIB_HUMAN	Rab GDP dissociation inhibitor beta OS=Homo sapiens GN=GDI2 PE=1 SV=2	NTNDANSC[160.0307]QIIIPQNQVNRK				No	No	No	776.389	3	49.808	107215416	178221904	160122400	166588640	89024776	160161360	140327456	145592992	130738040
GDIB_HUMAN	Rab GDP dissociation inhibitor beta OS=Homo sapiens GN=GDI2 PE=1 SV=2	TDDYLDQPC[160.0307]YETINR				No	No	No	951.914	2	59.504	59609764	87044048	81732920	77434696	59038920	66594556	68638504	70472080	73561968
GDIB_HUMAN	Rab GDP dissociation inhibitor beta OS=Homo sapiens GN=GDI2 PE=1 SV=2	TFEGIDPK				No	No	No	453.733	0	46.461	6195535	9306020	11648198	4.59512e+06	7.08252e+06	9954194	8.11638e+06	9853273	6364216
GDIB_HUMAN	Rab GDP dissociation inhibitor beta OS=Homo sapiens GN=GDI2 PE=1 SV=2	TYDATTHFETTC[160.0307]DDIK				No	No	No	639.945	3	50.062	179760128	198464944	239820288	133842680	194295520	139915392	181297520	170191248	139658912
GDIB_HUMAN	Rab GDP dissociation inhibitor beta OS=Homo sapiens GN=GDI2 PE=1 SV=2	YIAIVSTTVETK				No	No	No	662.872	2	62.106	56722460	105245008	79201336	30543856	52435704	67384640	37313556	36599692	24705758
GDIR1_HUMAN	Rho GDP-dissociation inhibitor 1 OS=Homo sapiens GN=ARHGDIA PE=1 SV=3	EIVSGMK				No	No	No	382.205	2	36.393	14921572	17845830	8999708	5986353	10014525	10925063	8922837	10338208	9823826
GEMI_HUMAN	Geminin OS=Homo sapiens GN=GMNN PE=1 SV=1	NDHLTSTTSSPGVIVPESSENK				No	No	No	767.04	3	51.265	30896512	52012800	50269424	61293856	44844920	57152972	43726604	50689688	44142944
GEMI4_HUMAN	Component of gems 4 OS=Homo sapiens GN=GEMIN4 PE=1 SV=1	ALEDITASIAMAVIQQK				No	No	No	601.33	3	100.014	13128971	12698278	10268733	667573	6.87696e+06	4.23828e+06	772868	84351.6	104876
GFPT1_HUMAN	Glucosamine--fructose-6-phosphate aminotransferase [isomerizing] 1 OS=Homo sapiens GN=GFPT1 PE=1 SV=3	AVEYYFASDASAVIEHTNR				No	No	No	715.01	0	101.669	11367839	8475555	10403198	5.96654e+06	8578147	9472168	3.11097e+06	5157608	3671659
GFPT1_HUMAN	Glucosamine--fructose-6-phosphate aminotransferase [isomerizing] 1 OS=Homo sapiens GN=GFPT1 PE=1 SV=3	GYDFESETDTETIAK				No	No	No	853.376	2	57.073	82815120	98193576	101246424	78400936	86942952	63851460	98196664	84854416	93330304
GFPT1_HUMAN	Glucosamine--fructose-6-phosphate aminotransferase [isomerizing] 1 OS=Homo sapiens GN=GFPT1 PE=1 SV=3	GYDSAGVGFDGGNDKDWEANAC[160.0307]K				No	No	No	811.674	3	56.308	31171860	41754216	28811888	31978582	24459386	28373600	29080060	30755902	21676400
GFPT1_HUMAN	Glucosamine--fructose-6-phosphate aminotransferase [isomerizing] 1 OS=Homo sapiens GN=GFPT1 PE=1 SV=3	VIFLEDDDVAAVVDGR				No	No	No	866.943	2	85.344	33865328	55071584	44756480	12023743	21420310	29698622	16190480	8784159	8551076
GGA3_HUMAN	ADP-ribosylation factor-binding protein GGA3 OS=Homo sapiens GN=GGA3 PE=1 SV=1	LASETEDNDNSLGDILQASDNLSR				No	No	No	859.736	3	79.907	160848544	151175552	150224624	158393920	118143600	104494008	106207656	103750144	99948688
GGCT_HUMAN	Gamma-glutamylcyclotransferase OS=Homo sapiens GN=GGCT PE=1 SV=1	AIEPNDYTGK				No	No	No	554.27	2	38.188	14772400	27189014	21220902	17521060	14662310	26269358	19329384	16075109	23748396
GGH_HUMAN	Gamma-glutamyl hydrolase OS=Homo sapiens GN=GGH PE=1 SV=2	YYIAASYVK				No	No	No	539.285	2	56.148	56791448	70379696	29345038	7.07374e+06	29367564	60740520	48664560	36529516	36129152
GIT2_HUMAN	ARF GTPase-activating protein GIT2 OS=Homo sapiens GN=GIT2 PE=1 SV=2	VNNNLSDELR				No	No	No	587.296	2	46.063	7.4125e+06	9375525	11038999	8.17466e+06	8835852	7778834	7147140	6398607	8146348
GLOD4_HUMAN	Glyoxalase domain-containing protein 4 OS=Homo sapiens GN=GLOD4 PE=1 SV=1	LGNDFMGITLASSQAVSNAR				No	No	No	684.679	3	81.729	10453058	11800306	12271994	2.06305e+06	5502563	3.94595e+06	3360814	1.28194e+06	779858
GLRX1_HUMAN	Glutaredoxin-1 OS=Homo sapiens GN=GLRX PE=1 SV=2	DC[160.0307]IGGC[160.0307]SDLVSLQQSGELLTR				No	No	No	770.037	3	80.258	51311284	46396424	57539416	16873812	33810504	24008180	17555220	11744164	7.98207e+06
GLRX3_HUMAN	Glutaredoxin-3 OS=Homo sapiens GN=GLRX3 PE=1 SV=2	HNIQFSSFDIFSDEEVR				No	No	No	690.657	3	84.582	74525888	55664840	55916588	4.76513e+06	30067036	15010293	13301195	2.11117e+06	649212
GLSK_HUMAN	Glutaminase kidney isoform, mitochondrial OS=Homo sapiens GN=GLS PE=1 SV=1	DGPGETDAFGNSEGK				No	No	No	740.812	2	40.07	163231120	202786032	163574880	200321440	124616264	166445376	159833856	164033216	144013824
GLU2B_HUMAN	Glucosidase 2 subunit beta OS=Homo sapiens GN=PRKCSH PE=1 SV=2	DGSDEPGTAAC[160.0307]PNGSFHC[160.0307]TNTGYKPLYIPSNR				No	No	No	871.639	4	60.395	216687088	205982352	150700832	199902992	86485896	167696608	125114960	120469208	101141968
GLU2B_HUMAN	Glucosidase 2 subunit beta OS=Homo sapiens GN=PRKCSH PE=1 SV=2	VNDGVC[160.0307]DC[160.0307]C[160.0307]DGTDEYNSGVIC[160.0307]ENTC[160.0307]K				No	No	No	1014.3828, 1521.0701	2, 3	52.859	2216828416	2529744384	2284766720	2717039360	1891310208	1908699520	2256463616	2271135744	1601866752
GLYM_HUMAN	Serine hydroxymethyltransferase, mitochondrial OS=Homo sapiens GN=SHMT2 PE=1 SV=3	AALEALGSC[160.0307]LNNK				No	No	No	454.23514, 680.849	2, 3	59.155	1020010688	1327364352	1104840832	1393178368	856091008	1154699136	1053053440	1037992448	1005536512
GLYM_HUMAN	Serine hydroxymethyltransferase, mitochondrial OS=Homo sapiens GN=SHMT2 PE=1 SV=3	GYSLVSGGTDNHLVLVDLRPK				No	No	No	747.4074, 747.4076	3	74.896	107202792	101445176	80338432	15519470	51763152	37305232	11421458	8481939	2.84084e+06
GLYM_HUMAN	Serine hydroxymethyltransferase, mitochondrial OS=Homo sapiens GN=SHMT2 PE=1 SV=3	YYGGAEVVDEIELLC[160.0307]QR				No	No	No	671.991	3	89.973	10398286	9380101	7.75539e+06	721857	3.18188e+06	3990884	1.19062e+06	408070	125161
GLYR1_HUMAN	Putative oxidoreductase GLYR1 OS=Homo sapiens GN=GLYR1 PE=1 SV=3	TPAEVVSTC[160.0307]DITFAC[160.0307]VSDPK				No	No	No	733.012	3	73.458	29812074	21300438	28083030	16486289	29419674	21863516	17306468	14812403	11414367
GNA12_HUMAN	Guanine nucleotide-binding protein subunit alpha-12 OS=Homo sapiens GN=GNA12 PE=1 SV=4	ILLLGAGESGK				No	No	No	529.317	2	64.692	77912680	83156240	36536160	27643690	46364224	71653128	47632208	44977048	51858396
GNAI1_HUMAN	Guanine nucleotide-binding protein G(i) subunit alpha-1 OS=Homo sapiens GN=GNAI1 PE=1 SV=2	LFDSIC[160.0307]NNK				No	No	No	555.767	2	50.262	165462896	222812000	185948864	220063552	162666240	190132640	195813520	195192000	192742480
GNAI3_HUMAN	Guanine nucleotide-binding protein G(k) subunit alpha OS=Homo sapiens GN=GNAI3 PE=1 SV=3	EYQLNDSASYYLNDLDR				No	No	No	1039.97	0	76.906	6.87365e+06	8.21788e+06	8232131	8545149	9839627	4722456	6337636	4003275	5.5366e+06
GNL3_HUMAN	Guanine nucleotide-binding protein-like 3 OS=Homo sapiens GN=GNL3 PE=1 SV=1	KVIEASDVVLEVLDAR				No	No	No	586.001	3	90.694	23553622	28472138	33109984	3961537	27827384	13310634	1.95116e+06	293377	0
GNL3_HUMAN	Guanine nucleotide-binding protein-like 3 OS=Homo sapiens GN=GNL3 PE=1 SV=1	VIEASDVVLEVLDAR				No	No	No	543.3017, 814.45074	2, 3	99.141	81419952	87275736	79257248	14985525	47536392	51324720	9835903	4.74257e+06	1.74666e+06
GNPAT_HUMAN	Dihydroxyacetone phosphate acyltransferase OS=Homo sapiens GN=GNPAT PE=1 SV=1	FTSQLLDQGTSQC[160.0307]YDVLSSDVQK				No	No	No	873.747	3	75.497	35127112	33031742	30103280	30611658	34027292	23457638	22933234	17287766	21902342
GOGA2_HUMAN	Golgin subfamily A member 2 OS=Homo sapiens GN=GOLGA2 PE=1 SV=2	DNAATLQPSDDTVLPGGVPSPGASLTSMAASQNHDADNVPNLMDETK				No	No	No	1188.05	4	87.707	169231264	180439808	168099008	112226520	112447632	136537824	60514744	49792268	46675044
GOGA2_HUMAN	Golgin subfamily A member 2 OS=Homo sapiens GN=GOLGA2 PE=1 SV=2	FLAAAQNPADEPTSGAPAPQELGAANQQGDLC[160.0307]EVSLAGSVEPAQGEAR				No	No	No	1198.32	4	79.124	56085832	59897704	56869564	36199776	33304762	49968032	10607035	13433767	11746677
GOGA3_HUMAN	Golgin subfamily A member 3 OS=Homo sapiens GN=GOLGA3 PE=1 SV=2	NASLASSNNDLQVAEEQYQR				No	No	No	746.3529, 1119.0264	2, 3	58.433	130983496	158085440	138995776	191049088	136516288	147551024	146859024	147698608	146569920
GOGB1_HUMAN	Golgin subfamily B member 1 OS=Homo sapiens GN=GOLGB1 PE=1 SV=2	DQLIQEAAAENNK				No	No	No	722.358	2	46.065	291852928	279837248	255216576	323628000	233924032	246060960	274500896	271449600	266885824
GOGB1_HUMAN	Golgin subfamily B member 1 OS=Homo sapiens GN=GOLGB1 PE=1 SV=2	LLQDKNEQAVQSAQTIQQLEDQLQQK				No	No	No	1008.86	3	76.899	107603264	141844176	110582488	88550640	68814688	92843272	27152822	25535274	19480304
GOGB1_HUMAN	Golgin subfamily B member 1 OS=Homo sapiens GN=GOLGB1 PE=1 SV=2	NADNNSSAFTALSEER				No	No	No	863.385	0	56.136	2591559	8180983	3870943	6486853	4075318	5350887	6452068	4589046	7147113
GOGB1_HUMAN	Golgin subfamily B member 1 OS=Homo sapiens GN=GOLGB1 PE=1 SV=2	NEQAVQSAQTIQQLEDQLQQK				No	No	No	809.742	3	76.525	86990928	92183152	72782584	82084240	66060772	67779192	45485560	44934056	50766908
GOLI4_HUMAN	Golgi integral membrane protein 4 OS=Homo sapiens GN=GOLIM4 PE=1 SV=1	AAVEDINPADDPNNQGEDEFEEAEQVR				No	No	No	1001.1	3	65.437	95535632	97928128	78835960	91054976	77848016	73607808	72877968	82590832	71216432
GOLI4_HUMAN	Golgi integral membrane protein 4 OS=Homo sapiens GN=GOLIM4 PE=1 SV=1	DNQHQDEAEGDPGNR				No	No	No	561.2314, 841.3432	2, 3	23.16	385998240	208872912	201744192	226852288	243448528	104417920	272658688	254460592	232731680
GOLI4_HUMAN	Golgi integral membrane protein 4 OS=Homo sapiens GN=GOLIM4 PE=1 SV=1	QQEQQQQQVAR				No	No	No	685.842	0, 2	21.763	6097861	5.70455e+06	3726102	2.30922e+06	1.71615e+06	14903072	7260284	6693604	6677760
GOLM1_HUMAN	Golgi membrane protein 1 OS=Homo sapiens GN=GOLM1 PE=1 SV=1	DTINLLDQR				No	No	No	544.292	2	61.132	13307579	21026046	11304657	1.8055e+06	11166891	45139924	16795422	12032562	14381094
GOLM1_HUMAN	Golgi membrane protein 1 OS=Homo sapiens GN=GOLM1 PE=1 SV=1	QQLQALSEPQPR				No	No	No	697.873	2	47.624	16023548	11038320	4813078	2.31373e+06	7055426	19897588	8341431	8570610	8692949
GOLM1_HUMAN	Golgi membrane protein 1 OS=Homo sapiens GN=GOLM1 PE=1 SV=1	SVDLQTR				No	No	No	409.722	0, 2	33.406	32915592	27969146	24104092	4184017	25642546	46524004	21351746	26728766	24007582
GOLM1_HUMAN	Golgi membrane protein 1 OS=Homo sapiens GN=GOLM1 PE=1 SV=1	VLQDQLK				No	No	No	422.25	2	37.733	57518892	45310084	26979148	288205	33135652	91753512	40372088	37741236	44316100
GORS2_HUMAN	Golgi reassembly-stacking protein 2 OS=Homo sapiens GN=GORASP2 PE=1 SV=3	LYVYNTDTDNC[160.0307]R				No	No	No	767.335	2	46.845	15292904	12435889	13304350	10276112	4.9188e+06	12428519	15720157	9385831	12363420
GPR64_HUMAN	G-protein coupled receptor 64 OS=Homo sapiens GN=GPR64 PE=1 SV=2	LLHSPPDMLAPLAQR				No	No	No	553.641	0	72.248	21282314	14721966	4647138	1.77925e+06	5295162	10622017	3.53227e+06	4855381	3.03899e+06
GPTC4_HUMAN	G patch domain-containing protein 4 OS=Homo sapiens GN=GPATCH4 PE=1 SV=2	QQQEEEDLNLEDR				No	No	No	823.369	2	46.414	12063009	11184371	6.8622e+06	12943080	5669314	12130787	11055816	6001383	9341223
GPX8_HUMAN	Probable glutathione peroxidase 8 OS=Homo sapiens GN=GPX8 PE=1 SV=2	ILGSEGEPAFR				No	No	No	588.307	2	55.463	23208946	18802478	25329670	11347812	25679496	23421140	18150378	24690090	23385092
GRHPR_HUMAN	Glyoxylate reductase/hydroxypyruvate reductase OS=Homo sapiens GN=GRHPR PE=1 SV=1	VISTMSVGIDHLALDEIK				No	No	No	647.685	3	82.158	32481736	41485360	43617100	2.72995e+06	21688846	17364616	4.24663e+06	2.25861e+06	971068
GRP75_HUMAN	Stress-70 protein, mitochondrial OS=Homo sapiens GN=HSPA9 PE=1 SV=2	AMQDAEVSKSDIGEVILVGGMTR				No	No	No	802.739	3	78.364	162511552	107329680	79776720	20611808	46404760	62246116	25945448	16642598	12121124
GRP75_HUMAN	Stress-70 protein, mitochondrial OS=Homo sapiens GN=HSPA9 PE=1 SV=2	AQFEGIVTDLIR				No	No	No	681.376	2	87.265	148633088	152507552	64212964	16658767	63775444	106755064	48314980	42223820	37602068
GRP75_HUMAN	Stress-70 protein, mitochondrial OS=Homo sapiens GN=HSPA9 PE=1 SV=2	AQFEGIVTDLIRR				No	No	No	759.426	2	80.458	34040676	34656356	4.75894e+06	440006	6.86705e+06	20349074	3.56207e+06	3448618	3.08377e+06
GRP75_HUMAN	Stress-70 protein, mitochondrial OS=Homo sapiens GN=HSPA9 PE=1 SV=2	ASNGDAWVEAHGK				No	No	No	671.313	2	37.054	46588760	41568128	10833578	4278060	16740278	23068046	19926606	16008523	19397464
GRP75_HUMAN	Stress-70 protein, mitochondrial OS=Homo sapiens GN=HSPA9 PE=1 SV=2	DAGQISGLNVLR				No	No	No	621.844	2	67.213	1324337152	1157327616	522026816	549635136	671734336	672616000	704439296	694288832	710227008
GRP75_HUMAN	Stress-70 protein, mitochondrial OS=Homo sapiens GN=HSPA9 PE=1 SV=2	DDIENMVK				No	No	No	482.227	2	49.598	31504776	41596200	40662228	30811470	30911766	33370248	36537112	35616628	33485518
GRP75_HUMAN	Stress-70 protein, mitochondrial OS=Homo sapiens GN=HSPA9 PE=1 SV=2	DNMALQR				No	No	No	424.208	2	33.518	9464210	16564904	6013519	4630363	7.34786e+06	14203684	12123030	11228944	9621882
GRP75_HUMAN	Stress-70 protein, mitochondrial OS=Homo sapiens GN=HSPA9 PE=1 SV=2	DQLPADEC[160.0307]NK				No	No	No	595.263	2	30.863	1346539136	1471385088	1071127808	1507570944	938496384	1416007296	1293762560	1525361152	1310115584
GRP75_HUMAN	Stress-70 protein, mitochondrial OS=Homo sapiens GN=HSPA9 PE=1 SV=2	EQQIVIQSSGGLSK				No	No	No	737.399	2	50.347	80760864	100685712	94602664	64125532	72394464	73336024	74684664	61952708	60140072
GRP75_HUMAN	Stress-70 protein, mitochondrial OS=Homo sapiens GN=HSPA9 PE=1 SV=2	EQQIVIQSSGGLSKDDIENMVK				No	No	No	806.744	3	69.637	689095744	636643904	930172736	188545280	397667264	444866592	172827312	82907392	53920760
GRP75_HUMAN	Stress-70 protein, mitochondrial OS=Homo sapiens GN=HSPA9 PE=1 SV=2	EQQIVIQSSGGLSKDDIENM[147.0354]VK				No	No	No	812.076	3	59.729	78401760	102929808	101915376	44005820	61019284	53999056	29883662	33845168	23983364
GRP75_HUMAN	Stress-70 protein, mitochondrial OS=Homo sapiens GN=HSPA9 PE=1 SV=2	ERVEAVNMAEGIIHDTETK				No	No	No	536.26855, 536.2686, 714.6894	0, 3, 4	70.484	708144000	723395072	899527744	417196416	707981632	587445376	320501856	349854176	301962336
GRP75_HUMAN	Stress-70 protein, mitochondrial OS=Homo sapiens GN=HSPA9 PE=1 SV=2	ETGVDLTK				No	No	No	431.73	2	36.14	41143408	53485024	38257804	16384540	37496752	44893344	34405084	39881260	34981284
GRP75_HUMAN	Stress-70 protein, mitochondrial OS=Homo sapiens GN=HSPA9 PE=1 SV=2	ETGVDLTKDNMALQR				No	No	No	564.2862, 845.92584	2, 3	54.182	564384768	524527424	217271136	154296496	278196192	385880224	318413824	318639072	324573184
GRP75_HUMAN	Stress-70 protein, mitochondrial OS=Homo sapiens GN=HSPA9 PE=1 SV=2	GAVVGIDLGTTNSC[160.0307]VAVMEGK				No	No	No	1039.52	2	77.097	64531008	109714944	67310504	3.49181e+06	42681424	49343512	13465600	729358	0
GRP75_HUMAN	Stress-70 protein, mitochondrial OS=Homo sapiens GN=HSPA9 PE=1 SV=2	KDSETGENIR				No	No	No	383.523	3	24.724	10415461	7937165	14344348	13873087	8575079	207880	5.60173e+06	10879600	4.47676e+06
GRP75_HUMAN	Stress-70 protein, mitochondrial OS=Homo sapiens GN=HSPA9 PE=1 SV=2	LVGMPAKR				No	No	No	436.263	2	36.15	340384544	283243648	102597416	163012560	151848512	154659536	153335056	211290896	165224976
GRP75_HUMAN	Stress-70 protein, mitochondrial OS=Homo sapiens GN=HSPA9 PE=1 SV=2	LYSPSQIGAFVLMK				No	No	No	777.424	2	91.556	94681584	102062864	28988840	1.05684e+06	28446302	84526064	22588612	20297636	17064944
GRP75_HUMAN	Stress-70 protein, mitochondrial OS=Homo sapiens GN=HSPA9 PE=1 SV=2	MEEFKDQLPADEC[160.0307]NK				No	No	No	618.607	3	49.358	177785392	215093824	200019680	195660240	150299008	195432176	177334144	182003648	154546400
GRP75_HUMAN	Stress-70 protein, mitochondrial OS=Homo sapiens GN=HSPA9 PE=1 SV=2	NAVITVPAYFNDSQR				No	No	No	565.62225, 847.92975	2, 3	72.87	2096089984	2094043392	1167102080	1024726016	1099382656	1275081728	1183650176	1250984576	1256404480
GRP75_HUMAN	Stress-70 protein, mitochondrial OS=Homo sapiens GN=HSPA9 PE=1 SV=2	NTTIPTK				No	No	No	387.721	2	29.172	207030368	204978624	191177056	103314440	168909904	86766536	169500240	201545504	202226864
GRP75_HUMAN	Stress-70 protein, mitochondrial OS=Homo sapiens GN=HSPA9 PE=1 SV=2	NVPFKIVR				No	No	No	486.803	2	53.235	642224512	579086784	160457568	159313328	250195504	339207424	311782208	298594688	278270720
GRP75_HUMAN	Stress-70 protein, mitochondrial OS=Homo sapiens GN=HSPA9 PE=1 SV=2	QAKVLENAEGAR				No	No	No	429.234	3	33.575	14496019	35860972	10661175	15653881	19732390	21594680	31144118	30821128	32086966
GRP75_HUMAN	Stress-70 protein, mitochondrial OS=Homo sapiens GN=HSPA9 PE=1 SV=2	QATKDAGQISGLNVLR				No	No	No	557.645	3	58.92	1008970560	745216256	289579424	418810816	352753568	377373504	463189280	464073952	430229088
GRP75_HUMAN	Stress-70 protein, mitochondrial OS=Homo sapiens GN=HSPA9 PE=1 SV=2	QAVTNPNNTFYATK				No	No	No	784.889	2	47.154	418764928	345996640	178514912	244311856	198262688	233337216	277779584	276191776	257265312
GRP75_HUMAN	Stress-70 protein, mitochondrial OS=Homo sapiens GN=HSPA9 PE=1 SV=2	QAVTNPNNTFYATKR				No	No	No	575.6292, 862.9398	2, 3	42.9	2891605504	1843921280	851802368	1379962752	1066059776	1014101952	1472072320	1421948800	1352816640
GRP75_HUMAN	Stress-70 protein, mitochondrial OS=Homo sapiens GN=HSPA9 PE=1 SV=2	RYDDPEVQK				No	No	No	575.281	2	29.735	3.57171e+06	84289600	19945686	6467955	28174002	70142088	80754488	34916124	71417904
GRP75_HUMAN	Stress-70 protein, mitochondrial OS=Homo sapiens GN=HSPA9 PE=1 SV=2	RYDDPEVQKDIK				No	No	No	377.19556, 502.5922, 753.38293	0, 3, 4	37.004	366786304	268261152	73127872	86465088	124033600	123419544	140540096	156571808	151606288
GRP75_HUMAN	Stress-70 protein, mitochondrial OS=Homo sapiens GN=HSPA9 PE=1 SV=2	SDIGEVILVGGMTR				No	No	No	723.885	2	78.792	226880736	247252544	157517088	73709152	134531680	150615104	94115784	89612080	75652792
GRP75_HUMAN	Stress-70 protein, mitochondrial OS=Homo sapiens GN=HSPA9 PE=1 SV=2	SQVFSTAADGQTQVEIK				No	No	No	904.955	2	57.794	100853528	119013608	103935424	64411068	81658744	87519448	83051696	59519256	47890540
GRP75_HUMAN	Stress-70 protein, mitochondrial OS=Homo sapiens GN=HSPA9 PE=1 SV=2	STNGDTFLGGEDFDQALLR				No	No	No	685.99286, 1028.4849	2, 3	85.111	311952576	335349376	190800608	136016016	194212496	258293344	180359232	172356496	167073328
GRP75_HUMAN	Stress-70 protein, mitochondrial OS=Homo sapiens GN=HSPA9 PE=1 SV=2	TTPSVVAFTADGER				No	No	No	484.24432, 725.8628	2, 3	60.521	1153166848	1029610048	437826752	562785600	590710656	688064320	699036928	758861120	744575680
GRP75_HUMAN	Stress-70 protein, mitochondrial OS=Homo sapiens GN=HSPA9 PE=1 SV=2	TTPSVVAFTADGERLVGMPAKR				No	No	No	576.56036, 768.41064	3, 4	75.093	1874971776	1160121472	383285600	720375296	454461120	589043456	338055552	326866560	253574512
GRP75_HUMAN	Stress-70 protein, mitochondrial OS=Homo sapiens GN=HSPA9 PE=1 SV=2	TTPSVVAFTADGERLVGM[147.0354]PAKR				No	No	No	580.559	4	69.348	30065088	63800264	8130071	32429068	21236562	19505152	18468218	14084614	14560360
GRP75_HUMAN	Stress-70 protein, mitochondrial OS=Homo sapiens GN=HSPA9 PE=1 SV=2	VEAVNMAEGIIHDTETK				No	No	No	619.64087, 928.9569	2, 3	73.222	643161152	634413120	801345728	392064032	593149184	448459488	360107520	355619712	360589664
GRP75_HUMAN	Stress-70 protein, mitochondrial OS=Homo sapiens GN=HSPA9 PE=1 SV=2	VIAVYDLGGGTFDISILEIQK				No	No	No	751.08014, 1126.1157	2, 3	102.106	111786864	74617576	38810064	66959592	119474832	57486380	10156120	31751320	36368712
GRP75_HUMAN	Stress-70 protein, mitochondrial OS=Homo sapiens GN=HSPA9 PE=1 SV=2	VLENAEGAR				No	No	No	479.751	2	29.478	1536201088	1255164800	614112256	881339520	819740160	929589056	1004090432	1076378752	1030478016
GRP75_HUMAN	Stress-70 protein, mitochondrial OS=Homo sapiens GN=HSPA9 PE=1 SV=2	VLENAEGARTTPSVVAFTADGER				No	No	No	797.404	3	62.937	99181424	59659876	19192468	44662960	21646816	11093843	24377514	21832308	31379170
GRP75_HUMAN	Stress-70 protein, mitochondrial OS=Homo sapiens GN=HSPA9 PE=1 SV=2	VQQTVQDLFGR				No	No	No	645.844	2	63.543	199182624	198061008	111950080	89521192	128339760	154698032	130481880	121192272	125927120
GRP75_HUMAN	Stress-70 protein, mitochondrial OS=Homo sapiens GN=HSPA9 PE=1 SV=2	VQQTVQDLFGRAPSK				No	No	No	558.638	3	59.089	744730496	680971904	301390272	213687440	380238880	468693536	384470432	389363616	354423456
GRP75_HUMAN	Stress-70 protein, mitochondrial OS=Homo sapiens GN=HSPA9 PE=1 SV=2	YDDPEVQKDIK				No	No	No	450.55762, 675.3328	2, 3	39.066	281311264	193191488	81480920	68714304	105857160	110600312	145541568	128890568	135996768
GRP78_HUMAN	78 kDa glucose-regulated protein OS=Homo sapiens GN=HSPA5 PE=1 SV=2	AKFEELNMDLFR				No	No	No	504.9225, 756.8803	2, 3	78.095	951199616	611901376	241349664	141607776	232292064	373531552	189946336	158881776	128687496
GRP78_HUMAN	78 kDa glucose-regulated protein OS=Homo sapiens GN=HSPA5 PE=1 SV=2	AKFEELNM[147.0354]DLFR				No	No	No	510.254	3	67.443	72475872	54961004	10275678	17520404	16961982	25084494	23925856	23093512	18490200
GRP78_HUMAN	78 kDa glucose-regulated protein OS=Homo sapiens GN=HSPA5 PE=1 SV=2	DAGTIAGLNVMR				No	No	No	609.319	2	66.637	916048576	635648320	281320352	275648960	356941856	444640736	405770912	424966080	405444256
GRP78_HUMAN	78 kDa glucose-regulated protein OS=Homo sapiens GN=HSPA5 PE=1 SV=2	DAGTIAGLNVM[147.0354]R				No	No	No	617.318	2	55.327	122685720	92465800	26421140	36655500	39301320	47161488	63396160	66429508	68789720
GRP78_HUMAN	78 kDa glucose-regulated protein OS=Homo sapiens GN=HSPA5 PE=1 SV=2	DNHLLGTFDLTGIPPAPR				No	No	No	645.34265, 645.34326, 645.34357, 645.34375	0, 3	85.789	42183424	61105316	44085772	19483156	30726422	39558788	14174965	11980041	10033587
GRP78_HUMAN	78 kDa glucose-regulated protein OS=Homo sapiens GN=HSPA5 PE=1 SV=2	ELEEIVQPIISK				No	No	No	699.399	2	73.414	129131768	163901056	157891424	99236152	120928400	137057216	104937104	104298408	111884480
GRP78_HUMAN	78 kDa glucose-regulated protein OS=Homo sapiens GN=HSPA5 PE=1 SV=2	FEELNMDLFR				No	No	No	657.314	2	84.788	41255200	32108928	16294182	7743027	13027864	20791166	11235088	9213135	7.26402e+06
GRP78_HUMAN	78 kDa glucose-regulated protein OS=Homo sapiens GN=HSPA5 PE=1 SV=2	FLPFKVVEK				No	No	No	553.835	2	64.957	230454432	145698464	47746052	27020470	57984576	102686072	67085604	58600876	57794496
GRP78_HUMAN	78 kDa glucose-regulated protein OS=Homo sapiens GN=HSPA5 PE=1 SV=2	FLPFKVVEKK				No	No	No	412.25702, 617.8821	2, 3	57.144	873199744	399413024	93061024	149957904	142528656	275324000	215349280	197725616	158029344
GRP78_HUMAN	78 kDa glucose-regulated protein OS=Homo sapiens GN=HSPA5 PE=1 SV=2	IEIESFYEGEDFSETLTR				No	No	No	722.3336, 722.33453, 1082.9948	2, 3	85.352	573021568	485433216	622093312	124469872	360313600	300721920	155929760	52413304	24683630
GRP78_HUMAN	78 kDa glucose-regulated protein OS=Homo sapiens GN=HSPA5 PE=1 SV=2	IEWLESHQDADIEDFK				No	No	No	658.9751, 987.9588	2, 3	71.489	839785152	687630208	855221184	457381952	736249024	472628640	491238208	402944384	358382208
GRP78_HUMAN	78 kDa glucose-regulated protein OS=Homo sapiens GN=HSPA5 PE=1 SV=2	IINEPTAAAIAYGLDKR				No	No	No	606.0039, 908.50183	2, 3	69.971	3654445056	2482423552	1020292352	920503232	1098901888	1721255680	992308224	1088248832	1068643456
GRP78_HUMAN	78 kDa glucose-regulated protein OS=Homo sapiens GN=HSPA5 PE=1 SV=2	IQQLVKEFFNGKEPSR				No	No	No	640.684	3	64.258	98496784	61728148	8544795	4517374	8740752	40452696	16608641	15040596	12135078
GRP78_HUMAN	78 kDa glucose-regulated protein OS=Homo sapiens GN=HSPA5 PE=1 SV=2	ITPSYVAFTPEGER				No	No	No	522.9321, 783.89496	2, 3	65.357	1089635712	826005632	405909248	455966784	543554304	528728576	591096064	612095424	632809536
GRP78_HUMAN	78 kDa glucose-regulated protein OS=Homo sapiens GN=HSPA5 PE=1 SV=2	ITPSYVAFTPEGERLIGDAAK				No	No	No	745.728	3	76.868	258701376	179778496	75726856	87347136	88680560	109332768	68350032	73848008	73753672
GRP78_HUMAN	78 kDa glucose-regulated protein OS=Homo sapiens GN=HSPA5 PE=1 SV=2	KSDIDEIVLVGGSTR				No	No	No	530.29	3	64.022	147331088	187239888	147246496	100864280	130721560	131444608	113994856	109771312	98159856
GRP78_HUMAN	78 kDa glucose-regulated protein OS=Homo sapiens GN=HSPA5 PE=1 SV=2	LIGDAAKNQLTSNPENTVFDAK				No	No	No	782.737	3	65.006	314324352	195478112	61006292	107963144	104356616	109313648	107880592	116472304	114748192
GRP78_HUMAN	78 kDa glucose-regulated protein OS=Homo sapiens GN=HSPA5 PE=1 SV=2	LIGDAAKNQLTSNPENTVFDAKR				No	No	No	626.3293, 834.7701	3, 4	61.053	944881728	513710720	196147104	320533824	262220400	349220768	276890784	269422400	272823680
GRP78_HUMAN	78 kDa glucose-regulated protein OS=Homo sapiens GN=HSPA5 PE=1 SV=2	LIGRTWNDPSVQQDIK				No	No	No	623.999	3	57.488	184626688	92417064	40370324	53325048	40973772	39715200	65212924	65555392	48084272
GRP78_HUMAN	78 kDa glucose-regulated protein OS=Homo sapiens GN=HSPA5 PE=1 SV=2	LYGSAGPPPTGEEDTAEKDEL				No	No	No	1088.5	2	57.051	47928892	44501640	37860408	37830912	37219996	39095292	36857096	40220624	35620700
GRP78_HUMAN	78 kDa glucose-regulated protein OS=Homo sapiens GN=HSPA5 PE=1 SV=2	MKETAEAYLGK				No	No	No	414.213	3	42.55	38241924	26924464	4.62362e+06	2.00389e+06	5891413	19227292	24261660	14061486	12768729
GRP78_HUMAN	78 kDa glucose-regulated protein OS=Homo sapiens GN=HSPA5 PE=1 SV=2	NELESYAYSLK				No	No	No	658.823	2	63.381	11792710	13922354	25458900	11406479	11543256	22321976	13654242	10804767	24845296
GRP78_HUMAN	78 kDa glucose-regulated protein OS=Homo sapiens GN=HSPA5 PE=1 SV=2	NQLTSNPENTVFDAK				No	No	No	559.9415, 839.4084	2, 3	57.738	540509312	624684544	494831584	521850240	402047264	535444640	488675136	516867712	500991616
GRP78_HUMAN	78 kDa glucose-regulated protein OS=Homo sapiens GN=HSPA5 PE=1 SV=2	NQLTSNPENTVFDAKR				No	No	No	611.97485, 917.4575	2, 3	52.807	930831936	613414912	281434272	314883200	355920384	381409760	420729984	429930656	400378560
GRP78_HUMAN	78 kDa glucose-regulated protein OS=Homo sapiens GN=HSPA5 PE=1 SV=2	QATKDAGTIAGLNVMR				No	No	No	549.29486, 823.4388	2, 3	58.522	1376697984	804635200	303360384	436953952	358866080	474365696	563689792	564784000	488439392
GRP78_HUMAN	78 kDa glucose-regulated protein OS=Homo sapiens GN=HSPA5 PE=1 SV=2	QATKDAGTIAGLNVM[147.0354]R				No	No	No	554.626	3	49.166	204308976	111319496	28794618	66932140	47705932	52357964	82015224	88741944	73945000
GRP78_HUMAN	78 kDa glucose-regulated protein OS=Homo sapiens GN=HSPA5 PE=1 SV=2	SQIFSTASDNQPTVTIK				No	No	No	612.9833, 918.97107	2, 3	62.325	631241792	874190208	687512384	783593984	530837504	672022080	654439168	646065472	648771904
GRP78_HUMAN	78 kDa glucose-regulated protein OS=Homo sapiens GN=HSPA5 PE=1 SV=2	STMKPVQKVLEDSDLK				No	No	No	606.661	3	55.718	13904887	3.84633e+06	874598	650253	400407	1886485	2.08739e+06	450609	541459
GRP78_HUMAN	78 kDa glucose-regulated protein OS=Homo sapiens GN=HSPA5 PE=1 SV=2	TFAPEEISAMVLTK				No	No	No	512.9379, 768.90344	2, 3	86.693	474837440	345464672	141296576	61183944	145580480	294952032	157801264	139226048	128820552
GRP78_HUMAN	78 kDa glucose-regulated protein OS=Homo sapiens GN=HSPA5 PE=1 SV=2	TWNDPSVQQDIK				No	No	No	715.85	2	52.208	1056035648	748945600	342488480	266820912	405511136	643571200	523448320	554762048	520786080
GRP78_HUMAN	78 kDa glucose-regulated protein OS=Homo sapiens GN=HSPA5 PE=1 SV=2	VLEDSDLKKSDIDEIVLVGGSTR				No	No	No	622.8346, 830.1101	3, 4	71.517	174509536	108762208	24964466	7.98458e+06	21967332	90679744	21436618	9095090	7793816
GRP78_HUMAN	78 kDa glucose-regulated protein OS=Homo sapiens GN=HSPA5 PE=1 SV=2	VMEHFIK				No	No	No	452.242	2	43.773	198914800	117537080	42053660	34629876	63580580	103098872	89501272	90330480	87244064
GRP78_HUMAN	78 kDa glucose-regulated protein OS=Homo sapiens GN=HSPA5 PE=1 SV=2	VTHAVVTVPAYFNDAQR				No	No	No	629.997	3	65.055	774399296	533328544	208862160	149668672	257885776	398359648	280571040	286196416	283375904
GRP78_HUMAN, HSP7C_HUMAN	78 kDa glucose-regulated protein OS=Homo sapiens GN=HSPA5 PE=1 SV=2, Heat shock cognate 71 kDa protein OS=Homo sapiens GN=HSPA8 PE=1 SV=1	VEIIANDQGNR				No	No	No	614.81744, 614.81757	2	40.814	12134994944	13819513856	13738451968	15846683648	10117167104	12924995584	12787665920	12390463488	12340627456
GRPE1_HUMAN	GrpE protein homolog 1, mitochondrial OS=Homo sapiens GN=GRPEL1 PE=1 SV=2	NSGQNLEEDMGQSEQK				No	No	No	897.388	2	40.953	1531819520	1418281344	1420692992	1598566016	1317067520	1408247040	1285880320	1413099136	1293476608
GRPE1_HUMAN	GrpE protein homolog 1, mitochondrial OS=Homo sapiens GN=GRPEL1 PE=1 SV=2	NSGQNLEEDM[147.0354]GQSEQK				No	No	No	905.38	2	28.893	14472904	29002034	10141539	18838634	1.76384e+06	13865826	18534912	17905308	12428525
GRWD1_HUMAN	Glutamate-rich WD repeat-containing protein 1 OS=Homo sapiens GN=GRWD1 PE=1 SV=1	AC[160.0307]MLTTATAHDGDVNVISWSR				No	No	No	769.028	3	71.573	147365760	93792008	99160824	27126574	72627616	56173984	27714978	12004638	19833330
GSH0_HUMAN	Glutamate--cysteine ligase regulatory subunit OS=Homo sapiens GN=GCLM PE=1 SV=1	LFIVESNSSSSTR				No	No	No	713.865	2	55.654	10569116	17613824	13657284	10590033	9230800	11751926	11928749	7291652	11699131
GSHB_HUMAN	Glutathione synthetase OS=Homo sapiens GN=GSS PE=1 SV=1	AIENELLAR				No	No	No	514.791	2	56.553	184501328	168412480	57471232	31328706	60534640	103491560	93590560	90222808	94289368
GSHB_HUMAN	Glutathione synthetase OS=Homo sapiens GN=GSS PE=1 SV=1	HVLSVLSK				No	No	No	441.774	2	46.152	75603768	65553768	17501410	5.34571e+06	19010434	43094612	29044008	34674412	29313672
GSHB_HUMAN	Glutathione synthetase OS=Homo sapiens GN=GSS PE=1 SV=1	QYSLQNWEAR				No	No	No	647.812	2	58.429	37789028	34828148	4426797	1.80662e+06	6.58547e+06	22077234	15030250	13672444	11832816
GSHR_HUMAN	Glutathione reductase, mitochondrial OS=Homo sapiens GN=GSR PE=1 SV=2	ALLTPVAIAAGR				No	No	No	576.859	2	73.219	80354584	69714832	28310268	14346513	25380292	54575872	32885502	37626888	35657060
GSK3B_HUMAN	Glycogen synthase kinase-3 beta OS=Homo sapiens GN=GSK3B PE=1 SV=2	GQTNNAASASASNST				No	No	No	690.803	2	22.458	209722672	209479888	220339312	230528272	174569360	7082691	213666880	204071296	160883120
GSK3B_HUMAN	Glycogen synthase kinase-3 beta OS=Homo sapiens GN=GSK3B PE=1 SV=2	IQAAASTPTNATAASDANTGDR				No	No	No	1052.5	2	39.335	7.48265e+06	15196994	9531894	15268964	3.61741e+06	16504520	15195696	15626429	11191674
GSTM3_HUMAN	Glutathione S-transferase Mu 3 OS=Homo sapiens GN=GSTM3 PE=1 SV=3	LLLEFTDTSYEEK				No	No	No	794.394	2	76.432	31577088	49419720	32685692	12854446	19375112	27960600	10419511	4.98183e+06	3.14031e+06
GSTT1_HUMAN	Glutathione S-transferase theta-1 OS=Homo sapiens GN=GSTT1 PE=1 SV=4	VEAAVGEDLFQEAHEVILK				No	No	No	699.701	3	87.437	19222100	14095185	16348612	330755	8366566	5274234	1.08436e+06	160511	0
GTF2I_HUMAN	General transcription factor II-I OS=Homo sapiens GN=GTF2I PE=1 SV=2	INSSPNVNTTASGVEDLNIIQVTIPDDDNER				No	No	No	1114.21	3	87.125	105309840	87994024	97288144	33764104	54766932	61523944	32990200	16036714	11406111
GTF2I_HUMAN	General transcription factor II-I OS=Homo sapiens GN=GTF2I PE=1 SV=2	KINSSPNVNTTASGVEDLNIIQVTIPDDDNER				No	No	No	1156.91	3	82.532	103379912	105706864	119602088	36291896	57159132	72929928	29600652	10264224	5.06695e+06
GTF2I_HUMAN	General transcription factor II-I OS=Homo sapiens GN=GTF2I PE=1 SV=2	VPEIEVTVEGPNNNNPQTSAVR				No	No	No	788.7325, 1182.5948	2, 3	64.014	677434176	709133440	754060160	481387456	548006528	474081056	257349056	248109760	223221152
GUAA_HUMAN	GMP synthase [glutamine-hydrolyzing] OS=Homo sapiens GN=GMPS PE=1 SV=1	NFLYDIAGC[160.0307]SGTFTVQNR				No	No	No	688.32635, 1031.9911	2, 3	83.057	294319552	267840544	333994976	134206264	222917632	158973424	118801008	90912392	63468532
GYS1_HUMAN	Glycogen [starch] synthase, muscle OS=Homo sapiens GN=GYS1 PE=1 SV=2	NGPLEEDGERYDEDEEAAK				No	No	No	722.643	3	43.944	42381680	46381992	44091472	46585708	28087318	37111064	37059080	43474020	28658376
GYS1_HUMAN	Glycogen [starch] synthase, muscle OS=Homo sapiens GN=GYS1 PE=1 SV=2	SLDDSC[160.0307]SQLTSFLYSFC[160.0307]QQSR				No	No	No	843.70636, 1265.0574	2, 3	97.383	105162424	84463880	100178416	23338912	53678092	46187228	16991588	12819027	11065990
GYS1_HUMAN	Glycogen [starch] synthase, muscle OS=Homo sapiens GN=GYS1 PE=1 SV=2	TNNFNVETLK				No	No	No	590.305	2	53.77	14631281	16352924	14010615	15370547	14751720	17537406	17834434	17674216	17094392
H2A1A_HUMAN, H2A1B_HUMAN	Histone H2A type 1-A OS=Homo sapiens GN=HIST1H2AA PE=1 SV=3, Histone H2A type 1-B/E OS=Homo sapiens GN=HIST1H2AB PE=1 SV=2	NDEELNK				No	No	No	431.2006, 431.2007	2	20.919	989266368	96379344	356069536	437053984	91900024	7141785	75357736	970357440	579893824
H2A1B_HUMAN	Histone H2A type 1-B/E OS=Homo sapiens GN=HIST1H2AB PE=1 SV=2	AGLQFPVGR				No	No	No	472.77	2	61.888	120144512	137446816	108553696	71484904	102607120	101349816	104271976	102609584	94929184
H2A1B_HUMAN	Histone H2A type 1-B/E OS=Homo sapiens GN=HIST1H2AB PE=1 SV=2	VTIAQGGVLPNIQAVLLPK				No	No	No	644.39484, 966.0878	2, 3	99.089	56933108	78826904	50783800	9477923	22705708	24967398	4569341	4.25945e+06	3.28743e+06
H2AV_HUMAN	Histone H2A.V OS=Homo sapiens GN=H2AFV PE=1 SV=3	GDEELDSLIK				No	No	No	559.783	2	63.587	40399980	47930008	55413648	29449786	39941884	38996624	39535760	38521464	34627876
H2B1B_HUMAN	Histone H2B type 1-B OS=Homo sapiens GN=HIST1H2BB PE=1 SV=2	ESYSIYVYK				No	No	No	576.285	2	58.33	51974256	76026688	73760424	37400528	55957400	75474344	52982652	58514564	55401784
H2B1C_HUMAN	Histone H2B type 1-C/E/F/G/I OS=Homo sapiens GN=HIST1H2BC PE=1 SV=3	AMGIMNSFVNDIFER				No	No	No	872.415	2	100.915	70058256	62433940	71855616	15900572	41407864	25854640	12366698	6.11107e+06	4407220
H2B1C_HUMAN	Histone H2B type 1-C/E/F/G/I OS=Homo sapiens GN=HIST1H2BC PE=1 SV=3	AM[147.0354]GIMNSFVNDIFER				No	No	No	880.413	2	95.165	10438111	12711455	9539954	552249	7753406	2.58466e+06	845608	294062	951204
H2B1C_HUMAN	Histone H2B type 1-C/E/F/G/I OS=Homo sapiens GN=HIST1H2BC PE=1 SV=4	EIQTAVR				No	No	No	408.732	2	31.839	378226912	408596512	503844928	290276384	373044896	448888352	371800736	462620864	352766592
H2B1C_HUMAN	Histone H2B type 1-C/E/F/G/I OS=Homo sapiens GN=HIST1H2BC PE=1 SV=4	ESYSVYVYK				No	No	No	569.277	2	53.504	223833776	272063328	285729568	167221152	234252064	270855840	231188144	232834096	221468544
H2B1C_HUMAN	Histone H2B type 1-C/E/F/G/I OS=Homo sapiens GN=HIST1H2BC PE=1 SV=4	KESYSVYVYK				No	No	No	422.552	3	47.067	19554370	24168760	22409344	7655669	17048198	25696740	19484356	21570386	18074750
H2B1C_HUMAN	Histone H2B type 1-C/E/F/G/I OS=Homo sapiens GN=HIST1H2BC PE=1 SV=4	LLLPGELAK				No	No	No	477.305	2	69.152	1958950016	2395759616	2220375296	1264076160	1852978176	2014812160	1535372544	1574832384	1505497088
H2B1C_HUMAN	Histone H2B type 1-C/E/F/G/I OS=Homo sapiens GN=HIST1H2BC PE=1 SV=4	LLLPGELAKHAVSEGTK				No	No	No	441.508	4	64.458	7714024	2.07457e+06	1.92064e+06	2.17904e+06	1264726	1.33765e+06	1.23959e+06	1.11759e+06	1.24002e+06
H2B1C_HUMAN	Histone H2B type 1-C/E/F/G/I OS=Homo sapiens GN=HIST1H2BC PE=1 SV=4	QVHPDTGISSK				No	No	No	390.203	3	29.263	621890880	706941312	617715648	467640352	546671744	626621696	612669312	594331264	539264768
H31T_HUMAN	Histone H3.1t OS=Homo sapiens GN=HIST3H3 PE=1 SV=3	EIAQDFK				No	No	No	425.719	2	39.794	230682064	324040032	378471904	245428416	307761152	312099232	303822240	290254944	280042112
H31T_HUMAN	Histone H3.1t OS=Homo sapiens GN=HIST3H3 PE=1 SV=3	KLPFQR				No	No	No	394.74265, 394.7427	2	45.304	39023504	88711936	36340580	41175252	33865816	35730672	39003372	38157188	33502498
H31T_HUMAN	Histone H3.1t OS=Homo sapiens GN=HIST3H3 PE=1 SV=3	STELLIR				No	No	No	416.251	2	52.782	170089168	236744784	273662400	161366000	214320816	220761552	212322352	215214400	200632240
H31T_HUMAN	Histone H3.1t OS=Homo sapiens GN=HIST3H3 PE=1 SV=3	YRPGTVALR				No	No	No	516.801	2	40.572	65127380	156515328	78677488	59539992	75139584	75978744	82939200	75780584	76336096
H4_HUMAN	Histone H4 OS=Homo sapiens GN=HIST1H4A PE=1 SV=2	DAVTYTEHAK				No	No	No	378.85245, 567.77563	2, 3	30.774	216528592	312567680	353933376	288629856	331425792	394185952	314423360	386122304	318916064
H4_HUMAN	Histone H4 OS=Homo sapiens GN=HIST1H4A PE=1 SV=2	DNIQGITKPAIR				No	No	No	442.58954, 663.38055	2, 3	48.605	966218432	1335393024	1518362112	1475505792	1228793856	1475570432	1284083968	1339432064	1245630720
H4_HUMAN	Histone H4 OS=Homo sapiens GN=HIST1H4A PE=1 SV=2	ISGLIYEETR				No	No	No	590.815	2	56.959	137105040	209039104	241916016	149771088	207283488	218080416	186950384	180324880	173511184
H4_HUMAN	Histone H4 OS=Homo sapiens GN=HIST1H4A PE=1 SV=2	TVTAMDVVYALK				No	No	No	655.856	2	82.213	109424400	157759104	135816352	86934184	125521120	115782624	86785184	80278360	77501304
H90B2_HUMAN	Putative heat shock protein HSP 90-beta 2 OS=Homo sapiens GN=HSP90AB2P PE=1 SV=2	HSQFLGYPITLYLEK				No	No	No	603.658	3	86.166	65185592	48618156	18435194	11980765	15479554	19429772	6775714	2.32913e+06	2.29338e+06
HACL1_HUMAN	2-hydroxyacyl-CoA lyase 1 OS=Homo sapiens GN=HACL1 PE=1 SV=2	C[160.0307]MSPPISMAETSAVC[160.0307]TAASVIR				No	No	No	780.369	3	89.852	38835680	32925864	37981476	11510039	20600736	20259036	7.16887e+06	4437419	2.02588e+06
HAP28_HUMAN	28 kDa heat- and acid-stable phosphoprotein OS=Homo sapiens GN=PDAP1 PE=1 SV=1	GVEGLIDIENPNR				No	No	No	713.372	2	68.708	26144944	35591080	35394640	32141688	18700756	27758236	17935406	17415744	19206780
HAT1_HUMAN	Histone acetyltransferase type B catalytic subunit OS=Homo sapiens GN=HAT1 PE=1 SV=1	VDENFDC[160.0307]VEADDVEGK				No	No	No	920.88	2	54.91	39840644	51256088	32793252	39025968	39519368	44507712	41343952	39459144	46576952
HAUS4_HUMAN	HAUS augmin-like complex subunit 4 OS=Homo sapiens GN=HAUS4 PE=1 SV=1	ILSDTYTVEK				No	No	No	584.809	2	61.07	41451308	35672328	20696514	2.11622e+06	13979937	22648668	9016236	8464134	7321288
HBA_HUMAN	Hemoglobin subunit alpha OS=Homo sapiens GN=HBA1 PE=1 SV=2	VGAHAGEYGAEALER				No	No	No	765.353	0	45.466	20646424	19200382	11982356	14169890	19304626	20537412	17082292	15325843	15674279
HBAZ_HUMAN	Hemoglobin subunit zeta OS=Homo sapiens GN=HBZ PE=1 SV=2	VDPVNFK				No	No	No	409.724	2	46.512	245680	41522712	20814594	7109895	45990076	57814004	30885564	28893840	36071160
HBG1_HUMAN	Hemoglobin subunit gamma-1 OS=Homo sapiens GN=HBG1 PE=1 SV=2	LLVVYPWTQR				No	No	No	637.867	2	81.167	1.9144e+06	42648604	31988236	3.10712e+06	133902736	293051552	65175844	55417884	57215616
HCD2_HUMAN	3-hydroxyacyl-CoA dehydrogenase type-2 OS=Homo sapiens GN=HSD17B10 PE=1 SV=3	GLVAVITGGASGLGLATAER				No	No	No	605.0109, 907.0127	2, 3	87.939	364800448	332988736	262842656	58365372	193210384	153313680	55464064	25004778	7.21711e+06
HCD2_HUMAN	3-hydroxyacyl-CoA dehydrogenase type-2 OS=Homo sapiens GN=HSD17B10 PE=1 SV=3	GVIINTASVAAFEGQVGQAAYSASK				No	No	No	813.7547, 813.75525, 813.7557, 813.7566, 813.75714, 813.7583, 813.7588, 1220.1301	2, 3	90.736	292785504	235580048	303095744	139628016	199140352	186371536	63287444	85070208	69202384
HCD2_HUMAN	3-hydroxyacyl-CoA dehydrogenase type-2 OS=Homo sapiens GN=HSD17B10 PE=1 SV=3	LGNNC[160.0307]VFAPADVTSEK				No	No	No	861.414	2	60.956	259453136	311484544	244232064	310023360	198311600	249090896	215528336	245275680	237449840
HCD2_HUMAN	3-hydroxyacyl-CoA dehydrogenase type-2 OS=Homo sapiens GN=HSD17B10 PE=1 SV=3	LVAGEMGQNEPDQGGQR				No	No	No	595.94464, 893.41266	2, 3	40.703	941704832	1096125312	862125120	1004569024	733179456	875614656	886301376	849691328	837087488
HCD2_HUMAN	3-hydroxyacyl-CoA dehydrogenase type-2 OS=Homo sapiens GN=HSD17B10 PE=1 SV=3	LVAGEM[147.0354]GQNEPDQGGQR				No	No	No	901.41	2	32.487	53766268	79296024	31604334	69077712	34373588	56858644	62500988	66369440	66026016
HCD2_HUMAN	3-hydroxyacyl-CoA dehydrogenase type-2 OS=Homo sapiens GN=HSD17B10 PE=1 SV=3	LVGQGASAVLLDLPNSGGEAQAK				No	No	No	732.394	3	77.305	51770348	62320120	57653088	41325712	45547624	48052296	29622472	34307924	26686452
HCD2_HUMAN	3-hydroxyacyl-CoA dehydrogenase type-2 OS=Homo sapiens GN=HSD17B10 PE=1 SV=3	VDVAVNC[160.0307]AGIAVASK				No	No	No	737.392	2	59.012	310905792	382985376	397150400	224844480	277025632	291017888	232872656	219531616	220497152
HDAC2_HUMAN	Histone deacetylase 2 OS=Homo sapiens GN=HDAC2 PE=1 SV=2	DGIDDESYGQIFKPIISK				No	No	No	675.678	3	80.14	39461388	47858200	37396328	44453980	27527356	34728884	28842168	26283622	26675358
HDAC2_HUMAN	Histone deacetylase 2 OS=Homo sapiens GN=HDAC2 PE=1 SV=2	VMEMYQPSAVVLQC[160.0307]GADSLSGDR				No	No	No	838.389	3	80.374	12336266	14294993	17559214	17415914	11820002	17498444	11818383	10560606	8.28029e+06
HDGF_HUMAN	Hepatoma-derived growth factor OS=Homo sapiens GN=HDGF PE=1 SV=1	DLFPYEESK				No	No	No	564.267	2	61.543	28053142	41144548	35098076	28710098	34574052	31620722	33386212	34074880	35613436
HDGF_HUMAN	Hepatoma-derived growth factor OS=Homo sapiens GN=HDGF PE=1 SV=1	GFSEGLWEIENNPTVK				No	No	No	910.45	2	78.21	54227000	34256980	38022552	17744582	24224654	22654694	15712970	15443945	13134768
HDGF_HUMAN	Hepatoma-derived growth factor OS=Homo sapiens GN=HDGF PE=1 SV=1	GPPQEEEEEEDEEEEATKEDAEAPGIR				No	No	No	1014.77	3	51.864	133518368	148561312	134411136	116738440	104469384	103261800	96342432	98074240	90031024
HDGF_HUMAN	Hepatoma-derived growth factor OS=Homo sapiens GN=HDGF PE=1 SV=1	NSTPSEPGSGR				No	No	No	544.752	2	23.534	190455248	216893088	199591760	186788320	122870296	238360304	184735728	240838608	244640048
HDGF_HUMAN	Hepatoma-derived growth factor OS=Homo sapiens GN=HDGF PE=1 SV=1	SC[160.0307]VEEPEPEPEAAEGDGDK				No	No	No	1022.92	2	42.273	8632314	11289950	10707280	9254264	1.7165e+06	10726367	4.07846e+06	11521640	1.79755e+06
HDGF_HUMAN	Hepatoma-derived growth factor OS=Homo sapiens GN=HDGF PE=1 SV=1	SC[160.0307]VEEPEPEPEAAEGDGDKK				No	No	No	724.98	3	38.855	225145616	240319968	195875552	222429232	149693392	222261472	187865600	191778640	163577920
HECD4_HUMAN	Probable E3 ubiquitin-protein ligase HECTD4 OS=Homo sapiens GN=HECTD4 PE=1 SV=5	DVILTNLAEQLQNNR				No	No	No	580.98016, 870.9655	2, 3	83.645	115492392	101329208	123038944	92051424	85280224	75411544	51515116	46674352	44865240
HEM1_HUMAN	5-aminolevulinate synthase, nonspecific, mitochondrial OS=Homo sapiens GN=ALAS1 PE=1 SV=2	VQQTPDGSQQSPDGTQLPSGHPLPATSQGTASK				No	No	No	1101.54	3	50.08	24117172	30383438	18325314	33642756	11522048	25378664	16712351	17031776	14393617
HERC4_HUMAN	Probable E3 ubiquitin-protein ligase HERC4 OS=Homo sapiens GN=HERC4 PE=1 SV=1	FGQLGLNDENDR				No	No	No	689.324	2	53.242	69368272	80248656	68040512	81821464	56853792	67881680	72297528	69967232	67668064
HERC5_HUMAN	Probable E3 ubiquitin-protein ligase HERC5 OS=Homo sapiens GN=HERC5 PE=1 SV=1	YSTMETVEEALQEAINNNR				No	No	No	738.01166, 1106.5127, 1106.5128	0, 2, 3	98.109	263910304	162157616	279283168	57095388	145289280	105188776	22571078	17315082	9031240
HEXA_HUMAN	Beta-hexosaminidase subunit alpha OS=Homo sapiens GN=HEXA PE=1 SV=1	GYVVWQEVFDNK				No	No	No	742.366	2	82.936	6135029	7949599	6746943	5.67341e+06	3219182	3609147	2.54529e+06	1.78192e+06	3.96122e+06
HEXI1_HUMAN	Protein HEXIM1 OS=Homo sapiens GN=HEXIM1 PE=1 SV=1	GQNGDDSSAGGDFPPPAEVEPTPEAELLAQPC[160.0307]HDSEASK				No	No	No	1336.26	3	73.512	89323264	88239456	84519760	101370720	62971584	101560824	75200552	63075736	71260624
HGS_HUMAN	Hepatocyte growth factor-regulated tyrosine kinase substrate OS=Homo sapiens GN=HGS PE=1 SV=1	VC[160.0307]EPC[160.0307]YEQLNR				No	No	No	734.323	2	46.813	39660616	39426904	42929680	44899236	35713772	39615280	40422836	44819480	36579572
HINT1_HUMAN	Histidine triad nucleotide-binding protein 1 OS=Homo sapiens GN=HINT1 PE=1 SV=2	IIFEDDR				No	No	No	454.23	2	49.671	53478268	73286768	74056576	49214468	63410120	61201444	64610712	62548376	60329956
HM20A_HUMAN	High mobility group protein 20A OS=Homo sapiens GN=HMG20A PE=1 SV=1	ESNDLATTGLNHPEVPYSSGATSSTNNPEFVEDLSQGQLLQSESSNAAEGNEQR				No	No	No	1427.4	4	80.886	48358520	51860356	43854880	21933934	17609540	44553160	14671298	12884407	4.80462e+06
HMCS1_HUMAN	Hydroxymethylglutaryl-CoA synthase, cytoplasmic OS=Homo sapiens GN=HMGCS1 PE=1 SV=2	NNLSYDC[160.0307]IGR				No	No	No	606.278	0	47.816	8832026	13027828	11792754	14126276	11680800	12912757	10522418	10270174	10533254
HMGB1_HUMAN	High mobility group protein B1 OS=Homo sapiens GN=HMGB1 PE=1 SV=3	LGEMWNNTAADDKQPYEK				No	No	No	703.99	3	53.824	116870464	128362184	110905904	98737096	84588024	89941056	97715304	95363296	90627280
HMGN1_HUMAN	Non-histone chromosomal protein HMG-14 OS=Homo sapiens GN=HMGN1 PE=1 SV=3	EDLPAENGETKTEESPASDEAGEK				No	No	No	845.04	3	39.713	11626299	15821324	18701690	24547430	10811134	19016522	13576780	14458582	15567161
HMGN3_HUMAN	High mobility group nucleosome-binding domain-containing protein 3 OS=Homo sapiens GN=HMGN3 PE=1 SV=2	AEEAQKTESVDNEGE				No	No	No	818.353	2	28.23	138583040	177509936	170471200	186862784	97700192	173688928	166970480	163429696	138111776
HMGN5_HUMAN	High mobility group nucleosome-binding domain-containing protein 5 OS=Homo sapiens GN=HMGN5 PE=1 SV=1	NEEEDQKEDEEDQNEEK				No	No	No	712.949	3	24.393	48511480	65791920	41441048	46185984	46452436	9179224	56560124	57406088	46042120
HN1_HUMAN	Hematological and neurological expressed 1 protein OS=Homo sapiens GN=HN1 PE=1 SV=3	GEGDIHENVDTDLPGSLGQSEEKPVPAAPVPSPVAPAPVPSR				No	No	No	1054.03	4	74.525	179234560	223588352	149924400	132341648	68084032	175978800	43486844	42955304	36380080
HNRDL_HUMAN	Heterogeneous nuclear ribonucleoprotein D-like OS=Homo sapiens GN=HNRPDL PE=1 SV=3	EYFGAFGEIENIELPMDTK				No	No	No	735.01373, 735.01404, 1102.017, 1102.0173	0, 2, 3	97.772	56842004	54973932	48838976	3819431	26740362	22745380	4575118	2.25036e+06	864870
HNRH1_HUMAN	Heterogeneous nuclear ribonucleoprotein H OS=Homo sapiens GN=HNRNPH1 PE=1 SV=4	ATENDIYNFFSPLNPVR				No	No	No	666.3312, 998.99304	2, 3	95.63	29185800	38542796	42775140	11593210	28876802	32562804	16963324	15665310	11837155
HNRH1_HUMAN	Heterogeneous nuclear ribonucleoprotein H OS=Homo sapiens GN=HNRNPH1 PE=1 SV=4	GLPWSC[160.0307]SADEVQR				No	No	No	752.847	2	60.37	47697352	57222632	57382504	53758296	39817576	51124924	54076184	41488760	44248104
HNRH1_HUMAN	Heterogeneous nuclear ribonucleoprotein H OS=Homo sapiens GN=HNRNPH1 PE=1 SV=4	HTGPNSPDTANDGFVR				No	No	No	562.2609, 842.8868	2, 3	40.636	97862800	145071984	101853072	109270728	77255200	111950040	93662520	104744936	85511560
HNRH1_HUMAN	Heterogeneous nuclear ribonucleoprotein H OS=Homo sapiens GN=HNRNPH1 PE=1 SV=4	STGEAFVQFASQEIAEK				No	No	No	614.63605, 921.44965, 921.4515	2, 3	80.005	3753696000	3368318720	3813568768	2518983680	3166738688	2516054272	2323472128	2090126208	2040341632
HNRH1_HUMAN	Heterogeneous nuclear ribonucleoprotein H OS=Homo sapiens GN=HNRNPH1 PE=1 SV=4	VHIEIGPDGR				No	No	No	546.793	2	47.107	13840065	22264288	12378234	5111474	10673357	9767835	12876830	11624106	11364540
HNRH1_HUMAN	Heterogeneous nuclear ribonucleoprotein H OS=Homo sapiens GN=HNRNPH1 PE=1 SV=4	YIEIFK				No	No	No	406.732	2	63.852	17178372	26736192	26440412	14841895	22346548	23812120	22583236	19153554	19902842
HNRH3_HUMAN	Heterogeneous nuclear ribonucleoprotein H3 OS=Homo sapiens GN=HNRNPH3 PE=1 SV=2	DGMDNQGGYGSVGR				No	No	No	706.797	2	38.758	1499577472	1524726016	1297822848	1475241984	999762752	1264203392	1265828608	1295776768	1206085376
HNRH3_HUMAN	Heterogeneous nuclear ribonucleoprotein H3 OS=Homo sapiens GN=HNRNPH3 PE=1 SV=2	DGM[147.0354]DNQGGYGSVGR				No	No	No	714.794	2	32.335	319716928	384857632	289156800	388298848	260381872	343614240	327516480	393870880	313832608
HNRPC_HUMAN	Heterogeneous nuclear ribonucleoproteins C1/C2 OS=Homo sapiens GN=HNRNPC PE=1 SV=4	EAEEGEDDRDSANGEDDS				No	No	No	970.349	2	24.676	293637920	261759872	252322144	284960896	200824384	233064192	209661536	278218112	250637120
HNRPC_HUMAN	Heterogeneous nuclear ribonucleoproteins C1/C2 OS=Homo sapiens GN=HNRNPC PE=1 SV=4	GFAFVQYVNER				No	No	No	665.335	2	73.709	43232024	19689606	14301270	4904108	15601726	21840944	14197459	13769731	10858656
HNRPC_HUMAN	Heterogeneous nuclear ribonucleoproteins C1/C2 OS=Homo sapiens GN=HNRNPC PE=1 SV=4	MESEGGADDSAEEGDLLDDDDNEDRGDDQLELIKDDEK				No	No	No	1050.18	4	67.556	101166280	92714768	115418136	101997224	105325600	99627608	62381820	86910608	79242488
HNRPC_HUMAN	Heterogeneous nuclear ribonucleoproteins C1/C2 OS=Homo sapiens GN=HNRNPC PE=1 SV=4	NDKSEEEQSSSSVK				No	No	No	518.57056, 777.3493	0, 2	21.696	442326208	1079830016	505541088	813470400	780606848	598814080	443933088	930278656	879571968
HNRPC_HUMAN	Heterogeneous nuclear ribonucleoproteins C1/C2 OS=Homo sapiens GN=HNRNPC PE=1 SV=4	QKVDSLLENLEK				No	No	No	472.596	3	64.907	54275368	68397336	59295892	51625820	49593008	48852560	44910208	41251352	45677752
HNRPC_HUMAN	Heterogeneous nuclear ribonucleoproteins C1/C2 OS=Homo sapiens GN=HNRNPC PE=1 SV=4	VFIGNLNTLVVK				No	No	No	658.902	2	81.501	62723812	76982400	69706280	18807372	46652340	53295276	22466544	19165996	11493016
HNRPC_HUMAN	Heterogeneous nuclear ribonucleoproteins C1/C2 OS=Homo sapiens GN=HNRNPC PE=1 SV=4	VPPPPPIAR				No	No	No	472.29	2	47.38	11135289	19109158	23962234	14722800	20511832	25026506	14949739	16307916	11496474
HNRPD_HUMAN	Heterogeneous nuclear ribonucleoprotein D0 OS=Homo sapiens GN=HNRNPD PE=1 SV=1	EQYQQQQQWGSR				No	No	No	783.359	2	37.566	42630452	49710764	43134060	53184732	33502638	59682096	56328280	40197568	52445048
HNRPD_HUMAN	Heterogeneous nuclear ribonucleoprotein D0 OS=Homo sapiens GN=HNRNPD PE=1 SV=1	EYFGGFGEVESIELPMDNK				No	No	No	1080.99	2	91.235	51346528	62246560	57200080	20506444	29660516	28118684	21869700	12158474	9694716
HNRPD_HUMAN	Heterogeneous nuclear ribonucleoprotein D0 OS=Homo sapiens GN=HNRNPD PE=1 SV=1	FGEVVDC[160.0307]TLK				No	No	No	584.29	2	54.804	37779808	52618704	61777916	30747468	46727080	48243840	47839700	51383440	39724048
HNRPF_HUMAN	Heterogeneous nuclear ribonucleoprotein F OS=Homo sapiens GN=HNRNPF PE=1 SV=3	HSGPNSADSANDGFVR				No	No	No	815.864	2	36.988	4197751	14781740	2.45266e+06	9010228	3.94587e+06	6594536	4826929	4226343	5508766
HNRPF_HUMAN	Heterogeneous nuclear ribonucleoprotein F OS=Homo sapiens GN=HNRNPF PE=1 SV=3	ITGEAFVQFASQELAEK				No	No	No	623.3203, 934.4767	2, 3	89.863	606171008	486309760	623935872	159431072	342597184	343488128	138056368	83358160	52155852
HNRPF_HUMAN	Heterogeneous nuclear ribonucleoprotein F OS=Homo sapiens GN=HNRNPF PE=1 SV=3	QSGEAFVELGSEDDVK				No	No	No	855.396	2	62.414	60177232	181732048	104626848	107734656	95237072	120169256	103672720	108818512	98323728
HNRPF_HUMAN	Heterogeneous nuclear ribonucleoprotein F OS=Homo sapiens GN=HNRNPF PE=1 SV=3	SYSDPPLK				No	No	No	453.732	0	39.062	11131128	14746610	15825975	11191212	13659846	16908930	13079578	13376623	12459822
HNRPK_HUMAN	Heterogeneous nuclear ribonucleoprotein K OS=Homo sapiens GN=HNRNPK PE=1 SV=1	DLAGSIIGK				No	No	No	437.256	2	58.958	35781256	50467292	45108724	31479508	44401100	49127832	42592480	40456688	43504376
HNRPK_HUMAN	Heterogeneous nuclear ribonucleoprotein K OS=Homo sapiens GN=HNRNPK PE=1 SV=1	GSDFDC[160.0307]ELR				No	No	No	549.73	2	46.215	75585792	91696552	104067664	72659168	81674024	88306192	85584656	82683552	83715832
HNRPK_HUMAN	Heterogeneous nuclear ribonucleoprotein K OS=Homo sapiens GN=HNRNPK PE=1 SV=1	GSYGDLGGPIITTQVTIPK				No	No	No	959.022	2	80.08	24423194	29739864	42990476	11772486	20670534	29746808	13824825	17191426	17292484
HNRPK_HUMAN	Heterogeneous nuclear ribonucleoprotein K OS=Homo sapiens GN=HNRNPK PE=1 SV=1	IDEPLEGSEDR				No	No	No	630.291	2	42.65	484806368	472752736	430511872	472560576	377665792	440111616	428432768	400665504	432613824
HNRPK_HUMAN	Heterogeneous nuclear ribonucleoprotein K OS=Homo sapiens GN=HNRNPK PE=1 SV=1	IITITGTQDQIQNAQYLLQNSVK				No	No	No	863.801, 863.8014	3	93.062	7684584960	6019853312	6971880448	2058150784	3832939264	3230632448	1329496960	1119255040	752174528
HNRPK_HUMAN	Heterogeneous nuclear ribonucleoprotein K OS=Homo sapiens GN=HNRNPK PE=1 SV=1	ILSISADIETIGEILKK				No	No	No	615.032	3	102.085	72402480	122270592	81499664	42145456	180684176	60453740	10139036	14265877	23727226
HNRPK_HUMAN	Heterogeneous nuclear ribonucleoprotein K OS=Homo sapiens GN=HNRNPK PE=1 SV=1	NLPLPPPPPPR				No	No	No	597.854	2	62.88	14606131	17384532	20359000	9744959	16779774	14451552	11960465	11276218	12071231
HNRPK_HUMAN	Heterogeneous nuclear ribonucleoprotein K OS=Homo sapiens GN=HNRNPK PE=1 SV=1	NTDEMVELR				No	No	No	553.762	2	49.609	58691684	87075840	90118504	66340320	66497780	75681168	69530720	77477552	75191560
HNRPK_HUMAN	Heterogeneous nuclear ribonucleoprotein K OS=Homo sapiens GN=HNRNPK PE=1 SV=1	TDYNASVSVPDSSGPER				No	No	No	890.904	2	48.885	126933048	154104544	147837424	138837824	116767496	149093296	129624016	133071032	136243856
HNRPL_HUMAN	Heterogeneous nuclear ribonucleoprotein L OS=Homo sapiens GN=HNRNPL PE=1 SV=2	LKTDNAGDQHGGGGGGGGGAGAAGGGGGGENYDDPHKTPASPVVHIR				No	No	No	856.802	5	44.227	26153300	30243904	524082	30794940	698054	14011239	8.34665e+06	778555	0
HNRPL_HUMAN	Heterogeneous nuclear ribonucleoprotein L OS=Homo sapiens GN=HNRNPL PE=1 SV=2	LNVC[160.0307]VSK				No	No	No	410.223	2	39.047	14929766	22667478	21963052	8612483	11627709	12867948	17965370	13057624	14580520
HNRPL_HUMAN	Heterogeneous nuclear ribonucleoprotein L OS=Homo sapiens GN=HNRNPL PE=1 SV=2	NDQDTWDYTNPNLSGQGDPGSNPNK				No	No	No	912.0585, 1367.5859	2, 3	58.147	2367547648	2057994368	1788419200	2262504960	1916447360	1720183040	1954124416	1917804544	1836527360
HNRPL_HUMAN	Heterogeneous nuclear ribonucleoprotein L OS=Homo sapiens GN=HNRNPL PE=1 SV=2	NDQDTWDYTNPNLSGQGDPGSNPNKR				No	No	No	723.3214, 964.0926, 1445.6349	2, 3, 4	54.545	7333982208	7519811584	6595419648	7710424576	5059864064	6117690368	6246699008	6109991936	5701889024
HNRPL_HUMAN	Heterogeneous nuclear ribonucleoprotein L OS=Homo sapiens GN=HNRNPL PE=1 SV=2	SSSGLLEWESK				No	No	No	611.802	2	62.949	24612660	36905092	36724412	21839502	28628760	26253344	26904202	25066004	24479840
HNRPL_HUMAN	Heterogeneous nuclear ribonucleoprotein L OS=Homo sapiens GN=HNRNPL PE=1 SV=2	TDNAGDQHGGGGGGGGGAGAAGGGGGGENYDDPHK				No	No	No	746.05597, 994.4055	3, 4	28.511	948218880	765690752	505404448	799767872	575657344	656173632	913110912	828151552	666462656
HNRPL_HUMAN	Heterogeneous nuclear ribonucleoprotein L OS=Homo sapiens GN=HNRNPL PE=1 SV=2	TDNAGDQHGGGGGGGGGAGAAGGGGGGENYDDPHKTPASPVVHIR				No	No	No	1010.46	4	44.56	222139200	248300224	135514768	266388976	172839968	233882368	160665392	134216376	78458816
HNRPM_HUMAN	Heterogeneous nuclear ribonucleoprotein M OS=Homo sapiens GN=HNRNPM PE=1 SV=3	AFITNIPFDVK				No	No	No	632.851	2	84.138	18765028	30568120	33822536	16168218	23647216	26393468	19813030	19883794	17331494
HNRPM_HUMAN	Heterogeneous nuclear ribonucleoprotein M OS=Homo sapiens GN=HNRNPM PE=1 SV=3	FESPEVAER				No	No	No	532.257	2	42.756	33365856	40090004	50783532	32046180	38133392	40526508	36977944	30498252	34552060
HNRPM_HUMAN	Heterogeneous nuclear ribonucleoprotein M OS=Homo sapiens GN=HNRNPM PE=1 SV=3	VGSEIER				No	No	No	395.209	0	27.811	11208057	11440146	14786067	11994436	9898660	3473616	10466988	13073076	6645523
HNRPQ_HUMAN	Heterogeneous nuclear ribonucleoprotein Q OS=Homo sapiens GN=SYNCRIP PE=1 SV=2	DSDLSHVQNK				No	No	No	381.5194, 571.77594	2, 3	26.94	185996960	254920832	211207200	247340896	199834096	238916848	302358016	225787120	267749008
HNRPQ_HUMAN	Heterogeneous nuclear ribonucleoprotein Q OS=Homo sapiens GN=SYNCRIP PE=1 SV=2	LDEIYVAGLVAHSDLDER				No	No	No	672.342	3	80.077	148872128	141384000	135051360	32241650	100095304	85178464	33612680	22543542	13485333
HNRPQ_HUMAN	Heterogeneous nuclear ribonucleoprotein Q OS=Homo sapiens GN=SYNCRIP PE=1 SV=2	NLANTVTEEILEK				No	No	No	737.394	2	78.479	45177824	63163892	48706208	19521020	30879748	35949168	21607324	18561424	8550022
HNRPQ_HUMAN	Heterogeneous nuclear ribonucleoprotein Q OS=Homo sapiens GN=SYNCRIP PE=1 SV=2	QTNNQNWGSQPIAQQPLQGGDHSGNYGYK				No	No	No	1063.1547, 1063.1573	3	58.392	708861568	648833600	574600576	684949504	379127424	492244928	545967360	488855968	519879136
HNRPQ_HUMAN	Heterogeneous nuclear ribonucleoprotein Q OS=Homo sapiens GN=SYNCRIP PE=1 SV=2	VTEGLTDVILYHQPDDK				No	No	No	648.33	3	69.824	13879900	9521511	20042518	6488482	5.10058e+06	14460807	4294196	6712014	6260249
HNRPR_HUMAN	Heterogeneous nuclear ribonucleoprotein R OS=Homo sapiens GN=HNRNPR PE=1 SV=1	QTNNQQNWGSQPIAQQPLQQGGDYSGNYGYNNDNQEFYQDTYGQQWK				No	No	No	1375.85	4	75.942	48161936	10328495	52930144	3055998	0	3940512	18919250	6077946	1865389
HNRPU_HUMAN	Heterogeneous nuclear ribonucleoprotein U OS=Homo sapiens GN=HNRNPU PE=1 SV=6	EKPYFPIPEEYTFIQNVPLEDR				No	No	No	908.791	3	93.376	115957200	88388736	100188792	18447874	35578100	59758584	16173382	16810220	13521242
HNRPU_HUMAN	Heterogeneous nuclear ribonucleoprotein U OS=Homo sapiens GN=HNRNPU PE=1 SV=6	FDENDVITC[160.0307]FANFESDEVELSYAK				No	No	No	948.08453, 948.08527, 948.0864, 1421.625	2, 3	101.751	239288208	153301024	147595840	76702928	195038928	105358048	21008012	34671344	24722684
HNRPU_HUMAN	Heterogeneous nuclear ribonucleoprotein U OS=Homo sapiens GN=HNRNPU PE=1 SV=6	FIEIAAR				No	No	No	410.24	2	53.878	22729542	40924900	34920504	16843908	32687714	31838176	25977314	30312896	30179488
HNRPU_HUMAN	Heterogeneous nuclear ribonucleoprotein U OS=Homo sapiens GN=HNRNPU PE=1 SV=6	GNFTLPEVAEC[160.0307]FDEITYVELQK				No	No	No	868.081	3	102.105	43930096	49781988	40428556	30637012	81160936	41269148	4796426	7195649	9361016
HNRPU_HUMAN	Heterogeneous nuclear ribonucleoprotein U OS=Homo sapiens GN=HNRNPU PE=1 SV=6	GNFTLPEVAEC[160.0307]FDEITYVELQKEEAQK				No	No	No	1063.18	3	102.042	169665184	101454528	97743152	83202656	147845392	110480816	24253002	44276012	35034060
HNRPU_HUMAN	Heterogeneous nuclear ribonucleoprotein U OS=Homo sapiens GN=HNRNPU PE=1 SV=6	GYFEYIEENK				No	No	No	646.296	2	63.712	165768384	186519728	158444032	156210896	141248512	156296064	156520848	146280976	159545632
HNRPU_HUMAN	Heterogeneous nuclear ribonucleoprotein U OS=Homo sapiens GN=HNRNPU PE=1 SV=6	LLEQYKEESK				No	No	No	422.891	0	36.746	6870600	14443765	12249545	10124824	7326168	11559871	10201333	9654417	8396343
HNRPU_HUMAN	Heterogeneous nuclear ribonucleoprotein U OS=Homo sapiens GN=HNRNPU PE=1 SV=6	LQAALDDEEAGGRPAMEPGNGSLDLGGDSAGR				No	No	No	782.3653, 1042.818	3, 4	64.86	2112623616	2507277056	2231429120	2265547008	1609754240	1997496704	1531798144	1437055616	1395513728
HNRPU_HUMAN	Heterogeneous nuclear ribonucleoprotein U OS=Homo sapiens GN=HNRNPU PE=1 SV=6	LQAALDDEEAGGRPAM[147.0354]EPGNGSLDLGGDSAGR				No	No	No	1048.15	3	59.587	254756720	392079200	213367872	351796224	199735104	232489808	216052960	216649504	207004176
HNRPU_HUMAN	Heterogeneous nuclear ribonucleoprotein U OS=Homo sapiens GN=HNRNPU PE=1 SV=6	NFILDQTNVSAAAQR				No	No	No	549.95374, 824.42645	2, 3	64.724	577810880	622034688	689153600	443299360	545254080	462402368	427240800	385694720	375312768
HNRPU_HUMAN	Heterogeneous nuclear ribonucleoprotein U OS=Homo sapiens GN=HNRNPU PE=1 SV=6	NGQDLGVAFK				No	No	No	524.775	2	52.856	142632560	156061776	107342704	103002320	111667784	167353968	138851840	133496040	127290920
HNRPU_HUMAN	Heterogeneous nuclear ribonucleoprotein U OS=Homo sapiens GN=HNRNPU PE=1 SV=6	SSGPTSLFAVTVAPPGAR				No	No	No	857.962	2	80.234	38963504	42451528	30254306	8689380	21149902	21992628	17064252	17789026	15517250
HNRPU_HUMAN	Heterogeneous nuclear ribonucleoprotein U OS=Homo sapiens GN=HNRNPU PE=1 SV=6	TC[160.0307]NC[160.0307]ETEDYGEK				No	No	No	753.28	0	29.057	48405188	34968296	15890801	21674378	24344394	31013634	25554814	30366784	28785808
HNRPU_HUMAN	Heterogeneous nuclear ribonucleoprotein U OS=Homo sapiens GN=HNRNPU PE=1 SV=6	TC[160.0307]NC[160.0307]ETEDYGEKFDENDVITC[160.0307]FANFESDEVELSYAK				No	No	No	1443.5962, 1443.5984	3	101.209	126622728	77924296	195668992	29605586	63908744	69556224	9486714	18604828	25489202
HNRPU_HUMAN	Heterogeneous nuclear ribonucleoprotein U OS=Homo sapiens GN=HNRNPU PE=1 SV=6	VC[160.0307]FEMK				No	No	No	407.187	2	47.781	95865280	63841712	30289888	21893996	63567468	54368684	60459736	68292312	52082692
HNRPU_HUMAN	Heterogeneous nuclear ribonucleoprotein U OS=Homo sapiens GN=HNRNPU PE=1 SV=6	YNILGTNTIMDK				No	No	No	691.853	2	69.462	8875464	20156412	23814860	11126229	19154768	17537508	15653509	17112030	16528498
HP1B3_HUMAN	Heterochromatin protein 1-binding protein 3 OS=Homo sapiens GN=HP1BP3 PE=1 SV=1	LAEGEEEKPEPDISSEESVSTVEEQENETPPATSSEAEQPK				No	No	No	1111.5	4	57.448	21509888	24732460	20984700	20792264	20024796	17160080	20452870	12851936	12056082
HPBP1_HUMAN	Hsp70-binding protein 1 OS=Homo sapiens GN=HSPBP1 PE=1 SV=1	AAQLIGTC[160.0307]SQNVAAIQEQVLGLGALR				No	No	No	894.486	3	97.059	115512672	49042904	28552662	2.21474e+06	24088522	14993785	3650447	603746	49704.8
HPPD_HUMAN	4-hydroxyphenylpyruvate dioxygenase OS=Homo sapiens GN=HPD PE=1 SV=2	AFEEEQNLR				No	No	No	568.273	2	41.622	79820120	69394048	51921076	34795792	38007740	47646592	56817516	52876760	55771468
HPPD_HUMAN	4-hydroxyphenylpyruvate dioxygenase OS=Homo sapiens GN=HPD PE=1 SV=2	FAVLQTYGDTTHTLVEK				No	No	No	641.6676, 961.99744	2, 3	67.433	860649728	908377344	846785216	628943424	801116160	604277120	626809792	532065312	531737472
HPPD_HUMAN	4-hydroxyphenylpyruvate dioxygenase OS=Homo sapiens GN=HPD PE=1 SV=2	FWSVDDTQVHTEYSSLR				No	No	No	690.658	3	67.787	175067168	139201536	152639856	86402472	127161080	104461960	102714424	80957984	68209568
HPRT_HUMAN	Hypoxanthine-guanine phosphoribosyltransferase OS=Homo sapiens GN=HPRT1 PE=1 SV=2	NVLIVEDIIDTGK				No	No	No	714.902	2	86.494	24911094	40922056	31936214	8004777	18953142	23678190	8845660	3699611	4.5481e+06
HS105_HUMAN	Heat shock protein 105 kDa OS=Homo sapiens GN=HSPH1 PE=1 SV=1	AGGIETIANEFSDR				No	No	No	740.359	2	71.2	50890140	49048372	43518348	34278612	35426164	45037616	35999360	35630264	37107192
HS105_HUMAN	Heat shock protein 105 kDa OS=Homo sapiens GN=HSPH1 PE=1 SV=1	EEDLEDKNNFGAEPPHQNGEC[160.0307]YPNEK				No	No	No	765.82733, 1020.7686	3, 4	47.194	303246496	346603776	297078496	342588384	215015808	304740064	297306112	290945920	254374368
HS105_HUMAN	Heat shock protein 105 kDa OS=Homo sapiens GN=HSPH1 PE=1 SV=1	LLTETEDWLYEEGEDQAK				No	No	No	723.668	3	76.916	198339008	187989808	211700208	132952024	188340592	126198016	108273744	110053480	96149464
HS105_HUMAN	Heat shock protein 105 kDa OS=Homo sapiens GN=HSPH1 PE=1 SV=1	LMSSNSTDLPLNIEC[160.0307]FMNDK				No	No	No	777.022	3	94.018	21906842	19799288	17945448	14933154	14961062	13275849	5.64505e+06	7.84369e+06	7558971
HS105_HUMAN	Heat shock protein 105 kDa OS=Homo sapiens GN=HSPH1 PE=1 SV=1	NNFGAEPPHQNGEC[160.0307]YPNEK				No	No	No	734.648	3	41.722	196998736	192861792	137275136	163964544	111064464	138665792	146398288	150241568	123673568
HS105_HUMAN	Heat shock protein 105 kDa OS=Homo sapiens GN=HSPH1 PE=1 SV=1	NQQITHANNTVSNFK				No	No	No	572.62	3	39.517	194584880	262208288	173335440	212016896	140804448	176328240	191692256	174948896	165682864
HS105_HUMAN	Heat shock protein 105 kDa OS=Homo sapiens GN=HSPH1 PE=1 SV=1	NVQQDNSEAGTQPQVQTDAQQTSQSPPSPELTSEENK				No	No	No	1333.28	3	51.156	35384004	19848844	15668842	28292446	18388972	15112791	11962226	16093803	10473397
HS105_HUMAN	Heat shock protein 105 kDa OS=Homo sapiens GN=HSPH1 PE=1 SV=1	NVQQDNSEAGTQPQVQTDAQQTSQSPPSPELTSEENKIPDADK				No	No	No	1160.0402, 1546.3834	3, 4	56.712	1438742656	1119405312	963912192	1263859584	1156545792	910719424	990595072	960326080	855869632
HS105_HUMAN	Heat shock protein 105 kDa OS=Homo sapiens GN=HSPH1 PE=1 SV=1	NVQQDNSEAGTQPQVQTDAQQTSQSPPSPELTSEENKIPDADKANEK				No	No	No	1016.67554, 1270.5945	4, 5	54.494	2083874560	1549769600	1788535808	1907382912	1725464064	1774782336	1462260352	1484116096	1317185664
HS105_HUMAN	Heat shock protein 105 kDa OS=Homo sapiens GN=HSPH1 PE=1 SV=1	QDLPSLDEKPR				No	No	No	433.23	3	46.48	17645616	19400580	13309736	12187295	9854373	12705804	13604632	11824681	12849744
HS105_HUMAN	Heat shock protein 105 kDa OS=Homo sapiens GN=HSPH1 PE=1 SV=1	VEDVSAVEIVGGATR				No	No	No	751.398	2	64.119	139541504	176017072	169694288	129972552	146355712	127011456	134692512	131208360	129876928
HS105_HUMAN	Heat shock protein 105 kDa OS=Homo sapiens GN=HSPH1 PE=1 SV=1	VLGTAFDPFLGGK				No	No	No	661.362	2	84.557	5.11168e+06	10731326	11588032	2.75077e+06	6.20671e+06	7.23763e+06	4.00692e+06	4688457	4.40438e+06
HS74L_HUMAN	Heat shock 70 kDa protein 4L OS=Homo sapiens GN=HSPA4L PE=1 SV=2	LSAVLEDTENWLYEDGEDQPK				No	No	No	817.71	3	84.977	11580610	10750948	10593484	3.33095e+06	6590781	7183790	4068501	1.34551e+06	2.4916e+06
HS90A_HUMAN	Heat shock protein HSP 90-alpha OS=Homo sapiens GN=HSP90AA1 PE=1 SV=5	ALLFVPR				No	No	No	408.261	2	70.109	711168256	583882496	202687136	253454224	275327648	326080448	321194176	316819104	316208032
HS90A_HUMAN	Heat shock protein HSP 90-alpha OS=Homo sapiens GN=HSP90AA1 PE=1 SV=5	DQVANSAFVER				No	No	No	618.305	2	45.422	378568096	467877824	453143808	430589952	352176000	434337376	415910080	452231232	412991328
HS90A_HUMAN	Heat shock protein HSP 90-alpha OS=Homo sapiens GN=HSP90AA1 PE=1 SV=5	ELHINLIPNKQDR				No	No	No	398.225	4	58.344	21150076	35747080	23186064	12455766	14796554	21456540	7.73633e+06	8168663	7308231
HS90A_HUMAN	Heat shock protein HSP 90-alpha OS=Homo sapiens GN=HSP90AA1 PE=1 SV=5	ELISNSSDALDK				No	No	No	646.323	2	47.967	478262272	526223744	444115968	432176672	407290432	459981408	448068416	484527552	449701216
HS90A_HUMAN	Heat shock protein HSP 90-alpha OS=Homo sapiens GN=HSP90AA1 PE=1 SV=5	ESEDKPEIEDVGSDEEEEKK				No	No	No	774.343	3	39.801	45154512	37878404	26352932	35860752	33383728	28516172	33813696	34817728	32163412
HS90A_HUMAN	Heat shock protein HSP 90-alpha OS=Homo sapiens GN=HSP90AA1 PE=1 SV=5	HLEINPDHSIIETLR				No	No	No	596.32	3	66.954	59036280	175278656	44972504	18348896	33373718	53786308	22680754	24033544	14156406
HS90A_HUMAN	Heat shock protein HSP 90-alpha OS=Homo sapiens GN=HSP90AA1 PE=1 SV=5	LGIHEDSQNR				No	No	No	390.195, 584.7888	2, 3	30.428	342278784	547432960	385042752	435448384	427405952	570900032	509967168	516771840	484215040
HS90A_HUMAN	Heat shock protein HSP 90-alpha OS=Homo sapiens GN=HSP90AA1 PE=1 SV=5	LGLGIDEDDPTADDTSAAVTEEMPPLEGDDDTSR				No	No	No	1183.19	3	82.52	139966016	284772960	291289440	167807904	170043344	206145344	28291178	136207168	115381224
HS90A_HUMAN	Heat shock protein HSP 90-alpha OS=Homo sapiens GN=HSP90AA1 PE=1 SV=5	LGLGIDEDDPTADDTSAAVTEEM[147.0354]PPLEGDDDTSR				No	No	No	1188.52	3	74.336	5674026	26228394	12574258	9880836	7356045	9306906	0	9752699	9259692
HS90A_HUMAN	Heat shock protein HSP 90-alpha OS=Homo sapiens GN=HSP90AA1 PE=1 SV=5	LVTSPC[160.0307]C[160.0307]IVTSTYGWTANMER				No	No	No	816.04706, 1223.5641	2, 3	85.381	183193280	220284576	233980624	97843144	152060880	102084432	93237608	58419952	48672964
HS90A_HUMAN	Heat shock protein HSP 90-alpha OS=Homo sapiens GN=HSP90AA1 PE=1 SV=5	NPDDITNEEYGEFYK				No	No	No	917.395	2	62.208	419847648	552177344	540430016	550105920	393547680	467630560	472482208	451367936	477148000
HS90A_HUMAN	Heat shock protein HSP 90-alpha OS=Homo sapiens GN=HSP90AA1 PE=1 SV=5	TDTGEPMGR				No	No	No	482.213	2	27.26	57706904	56835988	55901176	42299600	50509700	13820278	46361528	53081376	62140788
HS90A_HUMAN	Heat shock protein HSP 90-alpha OS=Homo sapiens GN=HSP90AA1 PE=1 SV=5	TLTIVDTGIGMTK				No	No	No	675.372	2	72.186	263495504	342372608	371567456	188533760	282932608	264648656	214119344	234392976	223855584
HS90A_HUMAN	Heat shock protein HSP 90-alpha OS=Homo sapiens GN=HSP90AA1 PE=1 SV=5	YYTSASGDEMVSLK				No	No	No	775.857	2	57.272	20927734	35412332	29775472	16042286	31028180	36452784	30047010	27155762	31692256
HS90B_HUMAN	Heat shock protein HSP 90-beta OS=Homo sapiens GN=HSP90AB1 PE=1 SV=4	ADLINNLGTIAK				No	No	No	621.856	2	69.568	614233856	743665088	697347008	417822080	580886080	598963072	512859904	511523936	518116128
HS90B_HUMAN	Heat shock protein HSP 90-beta OS=Homo sapiens GN=HSP90AB1 PE=1 SV=4	ALLFIPR				No	No	No	415.269	2	75.336	1535069568	1206210944	365931904	434771552	499137888	635389632	577922944	553052800	558980160
HS90B_HUMAN	Heat shock protein HSP 90-beta OS=Homo sapiens GN=HSP90AB1 PE=1 SV=4	APFDLFENK				No	No	No	540.772	2	73.375	26639916	29849234	11126220	8023917	16052194	19181876	15272819	13586169	17054342
HS90B_HUMAN	Heat shock protein HSP 90-beta OS=Homo sapiens GN=HSP90AB1 PE=1 SV=4	APFDLFENKK				No	No	No	403.549	3	64.65	9583516	11419256	4.99289e+06	3.75746e+06	4448462	7599475	5.59215e+06	3.75473e+06	6.46979e+06
HS90B_HUMAN	Heat shock protein HSP 90-beta OS=Homo sapiens GN=HSP90AB1 PE=1 SV=4	C[160.0307]LELFSELAEDK				No	No	No	727.347	2	83.337	9785684	12125248	2.11935e+06	4867952	3.56133e+06	4.76558e+06	3.43036e+06	2.12688e+06	1.30011e+06
HS90B_HUMAN	Heat shock protein HSP 90-beta OS=Homo sapiens GN=HSP90AB1 PE=1 SV=4	C[160.0307]LELFSELAEDKENYK				No	No	No	663.316	3	77.682	267901264	215653248	160615072	80070520	134584688	111386880	57060844	51808616	38662424
HS90B_HUMAN	Heat shock protein HSP 90-beta OS=Homo sapiens GN=HSP90AB1 PE=1 SV=4	C[160.0307]LELFSELAEDKENYKK				No	No	No	529.7638, 706.0156	3, 4	71.207	276465088	249044208	214007488	71101168	137934608	122076048	37314180	32014318	23014282
HS90B_HUMAN	Heat shock protein HSP 90-beta OS=Homo sapiens GN=HSP90AB1 PE=1 SV=4	EDQTEYLEER				No	No	No	656.289	2	42.905	1355021184	1329827072	1238091904	1283650688	1079974272	1185795840	1147309440	1175022208	1180278016
HS90B_HUMAN	Heat shock protein HSP 90-beta OS=Homo sapiens GN=HSP90AB1 PE=1 SV=4	EGLELPEDEEEK				No	No	No	708.823	2	54.213	853723264	820055040	701969728	750103424	666420928	700659072	749530240	774062528	753705088
HS90B_HUMAN	Heat shock protein HSP 90-beta OS=Homo sapiens GN=HSP90AB1 PE=1 SV=4	EGLELPEDEEEKK				No	No	No	515.58264, 772.87006	2, 3	48.614	278530272	266082912	261305456	240116352	228505184	241302096	255725168	266617968	242232240
HS90B_HUMAN	Heat shock protein HSP 90-beta OS=Homo sapiens GN=HSP90AB1 PE=1 SV=4	ELISNASDALDK				No	No	No	638.326	2	53.627	918560960	1026948224	873026496	771670336	790028992	906677184	839748928	861329984	848460608
HS90B_HUMAN	Heat shock protein HSP 90-beta OS=Homo sapiens GN=HSP90AB1 PE=1 SV=4	EQVANSAFVER				No	No	No	625.313	2	44.596	851950656	788984192	635642496	625050176	662780288	762754944	721891648	766643136	699147264
HS90B_HUMAN	Heat shock protein HSP 90-beta OS=Homo sapiens GN=HSP90AB1 PE=1 SV=4	EQVANSAFVERVR				No	No	No	502.26724, 752.8971	2, 3	48.775	737335872	515410496	277622400	688930880	425025280	301346208	492231616	489990656	445971040
HS90B_HUMAN	Heat shock protein HSP 90-beta OS=Homo sapiens GN=HSP90AB1 PE=1 SV=4	GFEVVYMTEPIDEYC[160.0307]VQQLK				No	No	No	816.72107, 1224.5765	2, 3	89.194	700418816	586397824	565739904	257439280	441882688	330732928	188328816	153331792	126003680
HS90B_HUMAN	Heat shock protein HSP 90-beta OS=Homo sapiens GN=HSP90AB1 PE=1 SV=4	GVVDSEDLPLNISR				No	No	No	757.397	2	70.92	770637120	916716800	823152320	609512768	672694656	745993088	602625984	625088576	627702144
HS90B_HUMAN	Heat shock protein HSP 90-beta OS=Homo sapiens GN=HSP90AB1 PE=1 SV=4	HLEINPDHPIVETLR				No	No	No	594.989	3	62.496	186229760	482736864	152759872	113106648	122166344	158696128	95237880	99505224	85613640
HS90B_HUMAN	Heat shock protein HSP 90-beta OS=Homo sapiens GN=HSP90AB1 PE=1 SV=4	HNDDEQYAWESSAGGSFTVR				No	No	No	752.491, 752.6557, 752.65704, 752.6577, 752.6578, 752.65784, 752.6579, 752.65796, 752.6581, 752.6582, 752.65845, 752.6585, 752.6586, 752.6587, 752.65875, 752.6588, 752.6589, 752.659, 752.65906, 752.6591, 752.6593, 752.65955, 752.65967, 752.6598, 752.65985, 752.6599, 752.66, 752.6601, 752.6605, 752.66077	0, 3, 6	84.408	372844992	388146048	485916928	363608096	333636032	442959648	238051760	412384288	391693856
HS90B_HUMAN	Heat shock protein HSP 90-beta OS=Homo sapiens GN=HSP90AB1 PE=1 SV=4	IDIIPNPQER				No	No	No	597.828	2	61.383	420783136	516075296	521985344	379687872	416343040	464719744	420698976	414658912	426791168
HS90B_HUMAN	Heat shock protein HSP 90-beta OS=Homo sapiens GN=HSP90AB1 PE=1 SV=4	IEDVGSDEEDDSGKDKK				No	No	No	622.613	0, 3	27.673	3639309	21505220	8650937	7003671	21940054	15525312	38069952	17716438	27703282
HS90B_HUMAN	Heat shock protein HSP 90-beta OS=Homo sapiens GN=HSP90AB1 PE=1 SV=4	LGIHEDSTNR				No	No	No	381.19125, 571.2832	2, 3	31.542	710851456	688349120	578395456	585929216	541354880	687100032	603442624	777241728	615844672
HS90B_HUMAN	Heat shock protein HSP 90-beta OS=Homo sapiens GN=HSP90AB1 PE=1 SV=4	LGLGIDEDEVAAEEPNAAVPDEIPPLEGDEDASR				No	No	No	883.91626, 883.9164, 1178.2208	3, 4	87.613	356855872	461382848	427513952	222003840	237573536	321755520	125355912	105298096	74519640
HS90B_HUMAN	Heat shock protein HSP 90-beta OS=Homo sapiens GN=HSP90AB1 PE=1 SV=4	LVSSPC[160.0307]C[160.0307]IVTSTYGWTANMER				No	No	No	811.37244, 1216.556	2, 3	83.318	982143680	1023734208	963475968	522920448	768933696	512478784	480432544	393201088	309646112
HS90B_HUMAN	Heat shock protein HSP 90-beta OS=Homo sapiens GN=HSP90AB1 PE=1 SV=4	NPDDITQEEYGEFYK				No	No	No	616.6032, 924.4023	2, 3	63.083	1442628352	1981085568	1727808768	1949120128	1267291520	1646520448	1558912000	1539413888	1592255232
HS90B_HUMAN	Heat shock protein HSP 90-beta OS=Homo sapiens GN=HSP90AB1 PE=1 SV=4	RAPFDLFENK				No	No	No	412.884	3	68.458	31925332	13670116	582823	2.30124e+06	4646757	5709638	5881496	4280167	8732489
HS90B_HUMAN	Heat shock protein HSP 90-beta OS=Homo sapiens GN=HSP90AB1 PE=1 SV=4	SIYYITGESK				No	No	No	580.796	2	52.863	1025534976	981010304	582364160	665253568	711736256	794084480	783578112	807267648	790014336
HS90B_HUMAN	Heat shock protein HSP 90-beta OS=Homo sapiens GN=HSP90AB1 PE=1 SV=4	SLTNDWEDHLAVK				No	No	No	509.91977, 764.375	2, 3	63.706	267544448	339895328	342834624	193229856	243077152	282104224	194786704	163230048	173389648
HS90B_HUMAN	Heat shock protein HSP 90-beta OS=Homo sapiens GN=HSP90AB1 PE=1 SV=4	TLTLVDTGIGMTK				No	No	No	675.371	2	70.873	249436512	378323680	374883296	198604176	272556480	267645472	222954880	232216000	226412336
HS90B_HUMAN	Heat shock protein HSP 90-beta OS=Homo sapiens GN=HSP90AB1 PE=1 SV=4	YESLTDPSK				No	No	No	520.251	2	37.767	279185856	340900224	346586784	241718928	280064320	290968992	276321088	276613568	284343104
HS90B_HUMAN	Heat shock protein HSP 90-beta OS=Homo sapiens GN=HSP90AB1 PE=1 SV=4	YESLTDPSKLDSGK				No	No	No	513.9231, 770.3799	2, 3	47.433	143949360	171676336	212096944	137806544	153250416	187495584	162064192	178175552	162663888
HS90B_HUMAN	Heat shock protein HSP 90-beta OS=Homo sapiens GN=HSP90AB1 PE=1 SV=4	YHTSQSGDEMTSLSEYVSR				No	No	No	726.31793, 726.31915, 726.3198, 726.32117, 726.3226, 726.3229, 1088.9761	0, 2, 3	69.665	3356513280	3353203968	3312913152	2598469632	2918456576	2291153664	3044333056	2526108160	2393651456
HS90B_HUMAN	Heat shock protein HSP 90-beta OS=Homo sapiens GN=HSP90AB1 PE=1 SV=4	YHTSQSGDEM[147.0354]TSLSEYVSR				No	No	No	731.65216, 731.6522, 731.65234, 731.6524	0, 3	51.799	96249064	130578224	87466808	82557528	96580056	67807240	105478992	97396888	79383768
HS90B_HUMAN	Heat shock protein HSP 90-beta OS=Homo sapiens GN=HSP90AB1 PE=1 SV=4	YIDQEELNK				No	No	No	576.283	2	39.922	1480399360	1649802496	1531429120	1444759808	1207109376	1292615936	1397135872	1325656704	1360716416
HSDL2_HUMAN	Hydroxysteroid dehydrogenase-like protein 2 OS=Homo sapiens GN=HSDL2 PE=1 SV=1	LLGTIYTAAEEIEAVGGK				No	No	No	612.33203, 917.9945	2, 3	92.001	50744792	64829236	75690024	3.32759e+06	36309568	30533480	2.76074e+06	1.41937e+06	289162
HSP71_HUMAN	Heat shock 70 kDa protein 1 OS=Homo sapiens GN=HSPA1A PE=1 SV=5	AAAIGIDLGTTYSC[160.0307]VGVFQHGK				No	No	No	755.715	3	79.467	89364304	53818556	48464568	9639511	20967728	11895696	7597586	6049740	1.97596e+06
HSP71_HUMAN	Heat shock 70 kDa protein 1 OS=Homo sapiens GN=HSPA1A PE=1 SV=5	AFYPEEISSMVLTK				No	No	No	807.909	2	86.569	84396544	127186552	65175008	18764030	38708124	102538656	50632392	45212292	43421208
HSP71_HUMAN	Heat shock 70 kDa protein 1 OS=Homo sapiens GN=HSPA1A PE=1 SV=5	AQIHDLVLVGGSTR				No	No	No	489.277	3	59.169	119036584	145219776	101736696	58090496	90808784	101748048	86874032	80340752	68581248
HSP71_HUMAN	Heat shock 70 kDa protein 1 OS=Homo sapiens GN=HSPA1A PE=1 SV=5	ATAGDTHLGGEDFDNR				No	No	No	559.2487, 838.369	2, 3	42.119	1942795392	1876758528	1796996864	2039341056	1449711744	1725976448	1819407360	1732589824	1714167040
HSP71_HUMAN	Heat shock 70 kDa protein 1 OS=Homo sapiens GN=HSPA1A PE=1 SV=5	C[160.0307]QEVISWLDANTLAEKDEFEHK				No	No	No	666.3174, 888.0895	3, 4	79.908	567836032	319616896	450465952	98899368	223950128	178642896	66040592	30312904	10070832
HSP71_HUMAN	Heat shock 70 kDa protein 1 OS=Homo sapiens GN=HSPA1A PE=1 SV=5	DAGVIAGLNVLR				No	No	No	599.352	2	79.126	523900736	581772096	259238640	162906048	212892752	290086656	210117104	204597168	178452384
HSP71_HUMAN	Heat shock 70 kDa protein 1A/1B OS=Homo sapiens GN=HSPA1A PE=1 SV=5	DNNLLGR				No	No	No	401.214	2	40.416	2741514240	2910582528	2860926976	3168259328	2212539392	2533414400	2705012992	2751319296	2638976000
HSP71_HUMAN	Heat shock 70 kDa protein 1 OS=Homo sapiens GN=HSPA1A PE=1 SV=5	ELEQVC[160.0307]NPIISGLYQGAGGPGPGGFGAQGPK				No	No	No	1019.17	3	87.412	396179072	477637152	385122048	298666816	251494176	344150240	156284112	145068688	134503248
HSP71_HUMAN	Heat shock 70 kDa protein 1 OS=Homo sapiens GN=HSPA1A PE=1 SV=5	FGDPVVQSDMK				No	No	No	611.793	2	52.057	154844464	143445744	64503600	51911300	67225056	90157592	97692632	94142080	88604536
HSP71_HUMAN	Heat shock 70 kDa protein 1 OS=Homo sapiens GN=HSPA1A PE=1 SV=5	HWPFQVINDGDKPK				No	No	No	560.955	3	62.734	44293568	54709384	15683108	10322316	14021360	25959154	15681773	24441884	17608282
HSP71_HUMAN	Heat shock 70 kDa protein 1 OS=Homo sapiens GN=HSPA1A PE=1 SV=5	IINEPTAAAIAYGLDR				No	No	No	563.30646, 844.4559	2, 3	76.139	669784128	718907584	317597952	242391888	305491136	370581216	277344352	291612320	285946048
HSP71_HUMAN	Heat shock 70 kDa protein 1 OS=Homo sapiens GN=HSPA1A PE=1 SV=5	IINEPTAAAIAYGLDRTGKGER				No	No	No	579.81366, 772.74866	3, 4	67.429	657457408	584455744	130995288	124201208	157075984	317282816	154037904	131107760	128876776
HSP71_HUMAN	Heat shock 70 kDa protein 1A/1B OS=Homo sapiens GN=HSPA1A PE=1 SV=5	ITITNDK				No	No	No	402.727	2	32.793	300051200	319090752	290700896	245684080	267063280	299116544	260546112	353488928	275260224
HSP71_HUMAN	Heat shock 70 kDa protein 1 OS=Homo sapiens GN=HSPA1A PE=1 SV=5	KFGDPVVQSDMK				No	No	No	450.896	3	47.303	165709328	153504864	55357348	45605284	64602916	74978616	94611872	86747536	84003592
HSP71_HUMAN	Heat shock 70 kDa protein 1 OS=Homo sapiens GN=HSPA1A PE=1 SV=5	KFGDPVVQSDM[147.0354]K				No	No	No	456.228	3	40.208	23556700	22929736	4.90967e+06	5564392	6720667	4.15836e+06	10287242	11224056	8370413
HSP71_HUMAN	Heat shock 70 kDa protein 1 OS=Homo sapiens GN=HSPA1A PE=1 SV=5	LIGDAAKNQVALNPQNTVFDAK				No	No	No	776.417	3	67.834	354348704	319880640	121549216	161832032	110515376	135273456	142325120	128356256	125600272
HSP71_HUMAN	Heat shock 70 kDa protein 1 OS=Homo sapiens GN=HSPA1A PE=1 SV=5	LIGDAAKNQVALNPQNTVFDAKR				No	No	No	621.5899, 828.45044	3, 4	63.627	837957504	585799104	182236832	333306528	166768320	270830688	211707968	182276960	176158256
HSP71_HUMAN	Heat shock 70 kDa protein 1 OS=Homo sapiens GN=HSPA1A PE=1 SV=5	LLQDFFNGR				No	No	No	555.292	2	72.352	164450352	201111872	95087520	47173236	86970352	122222312	93688040	91134432	83146752
HSP71_HUMAN	Heat shock 70 kDa protein 1 OS=Homo sapiens GN=HSPA1A PE=1 SV=5	LLQDFFNGRDLNK				No	No	No	527.279	3	70.808	414147616	429817024	127531160	48737252	122939080	220175872	140994208	139155760	145881840
HSP71_HUMAN	Heat shock 70 kDa protein 1 OS=Homo sapiens GN=HSPA1A PE=1 SV=5	LVNHFVEEFK				No	No	No	421.22418, 631.3339	2, 3	58.633	195942128	183368368	79547200	57310952	96626992	103942096	90206928	87803224	78894608
HSP71_HUMAN	Heat shock 70 kDa protein 1 OS=Homo sapiens GN=HSPA1A PE=1 SV=5	LVNHFVEEFKR				No	No	No	473.25766, 473.25812	0, 3	53.395	221935664	162673392	55928856	48791524	51020320	80727168	66573668	59373100	49961896
HSP71_HUMAN	Heat shock 70 kDa protein 1 OS=Homo sapiens GN=HSPA1A PE=1 SV=5	NALESYAFNMK				No	No	No	644.306	2	66.895	47448068	44233716	42394120	18048748	31344996	38624568	36622988	32813688	32060470
HSP71_HUMAN	Heat shock 70 kDa protein 1 OS=Homo sapiens GN=HSPA1A PE=1 SV=5	NQVALNPQNTVFDAK				No	No	No	829.929	2	62.87	584409472	797657536	619288960	628362688	408607744	585482432	559523392	544892352	574745088
HSP71_HUMAN	Heat shock 70 kDa protein 1 OS=Homo sapiens GN=HSPA1A PE=1 SV=5	NQVALNPQNTVFDAKR				No	No	No	605.6558, 907.97906	2, 3	57.656	942177856	858412160	325679424	397778880	365408768	417026944	487820768	491390432	445648192
HSP71_HUMAN	Heat shock 70 kDa protein 1 OS=Homo sapiens GN=HSPA1A PE=1 SV=5	QATKDAGVIAGLNVLR				No	No	No	542.6493, 813.4697	2, 3	69.685	749627328	693481280	214546928	232731376	208186000	290564960	267700416	229710640	249817488
HSP71_HUMAN	Heat shock 70 kDa protein 1 OS=Homo sapiens GN=HSPA1A PE=1 SV=5	QTQIFTTYSDNQPGVLIQVYEGER				No	No	No	929.4592, 929.4598, 929.4601	3	88.854	203770736	305762048	225383984	124829952	181965456	165336656	29971956	10281214	2.52424e+06
HSP71_HUMAN	Heat shock 70 kDa protein 1 OS=Homo sapiens GN=HSPA1A PE=1 SV=5	STLEPVEK				No	No	No	451.745	2	35.955	450528416	533613088	232740864	159862848	245135856	295441952	291505376	351058592	301082432
HSP71_HUMAN	Heat shock 70 kDa protein 1 OS=Homo sapiens GN=HSPA1A PE=1 SV=5	STLEPVEKALR				No	No	No	414.907	3	51.619	26943306	23948790	4697065	7274702	5.5732e+06	9096655	11443304	11487334	11370291
HSP71_HUMAN	Heat shock 70 kDa protein 1 OS=Homo sapiens GN=HSPA1A PE=1 SV=5	YKAEDEVQR				No	No	No	569.281	2	28.232	0	17566414	8645683	2.16989e+06	5.50746e+06	12891730	25623464	8701205	14218940
HSP74_HUMAN	Heat shock 70 kDa protein 4 OS=Homo sapiens GN=HSPA4 PE=1 SV=4	AESEEMETSQAGSK				No	No	No	742.315	2	27.651	32316406	42055684	37503052	32882818	21531018	30048968	36513064	31407526	24950886
HSP74_HUMAN	Heat shock 70 kDa protein 4 OS=Homo sapiens GN=HSPA4 PE=1 SV=4	AFSDPFVEAEK				No	No	No	620.299	2	65.459	5695244	15270226	15306961	6.38827e+06	13308607	19034608	11281068	11860271	12336386
HSP74_HUMAN	Heat shock 70 kDa protein 4 OS=Homo sapiens GN=HSPA4 PE=1 SV=4	AGGIETIANEYSDR				No	No	No	748.357	2	58.695	154573632	124461512	115412144	81987264	109052384	121107248	103324472	112565840	112527104
HSP74_HUMAN	Heat shock 70 kDa protein 4 OS=Homo sapiens GN=HSPA4 PE=1 SV=4	EDIYAVEIVGGATR				No	No	No	746.886	2	71.382	71353976	100436560	84310176	54732676	64032724	65784672	60488260	51884048	41407508
HSP74_HUMAN	Heat shock 70 kDa protein 4 OS=Homo sapiens GN=HSPA4 PE=1 SV=4	MQVDQEEPHVEEQQQQTPAENK				No	No	No	874.72955, 1311.591	2, 3	42.216	6401852416	5990240256	5353016320	6087590912	4179832064	5282452480	4940881408	5301025792	4867272704
HSP74_HUMAN	Heat shock 70 kDa protein 4 OS=Homo sapiens GN=HSPA4 PE=1 SV=4	MQVDQEEPHVEEQQQQTPAENKAESEEMETSQAGSK				No	No	No	1022.45	4	47.066	45410308	73557552	101593912	83036656	35769208	77598032	62259576	57804000	43646704
HSP74_HUMAN	Heat shock 70 kDa protein 4 OS=Homo sapiens GN=HSPA4 PE=1 SV=4	M[147.0354]QVDQEEPHVEEQQQQTPAENK				No	No	No	880.061	3	37.538	1272060544	1507471872	966084928	1451873280	916394176	1030741184	1255210624	1195891200	1036989184
HSP74_HUMAN	Heat shock 70 kDa protein 4 OS=Homo sapiens GN=HSPA4 PE=1 SV=4	NAEQNGPVDGQGDNPGPQAAEQGTDTAVPSDSDK				No	No	No	842.3682, 842.3706, 1122.8251	3, 4	46.998	19304427520	16605598720	18320119808	19669839872	16558113792	16238778368	16336064512	16951175168	11735201792
HSP74_HUMAN	Heat shock 70 kDa protein 4 OS=Homo sapiens GN=HSPA4 PE=1 SV=4	NAEQNGPVDGQGDNPGPQAAEQGTDTAVPSDSDKK				No	No	No	874.3939, 1165.5228	3, 4	44.071	2930070272	2426112256	2470042368	2792091136	2073705600	2446508032	2336032256	2427319296	2098380800
HSP74_HUMAN	Heat shock 70 kDa protein 4 OS=Homo sapiens GN=HSPA4 PE=1 SV=4	SEENEEPMETDQNAK				No	No	No	875.854	2	32.549	49386132	52376364	33420098	45844524	25086664	44973216	50898148	45983600	52140688
HSP74_HUMAN	Heat shock 70 kDa protein 4 OS=Homo sapiens GN=HSPA4 PE=1 SV=4	STNEAMEWMNNK				No	No	No	727.805	2	57.601	739667456	765916416	757730560	785294080	637285376	664387584	713254400	690988096	654812928
HSP74_HUMAN	Heat shock 70 kDa protein 4 OS=Homo sapiens GN=HSPA4 PE=1 SV=4	STNEAM[147.0354]EWMNNK				No	No	No	735.803	0	47.388	15355811	19673072	12848714	20881970	18224158	6365622	14597151	18426192	4.63903e+06
HSP74_HUMAN	Heat shock 70 kDa protein 4 OS=Homo sapiens GN=HSPA4 PE=1 SV=4	VLATAFDTTLGGR				No	No	No	661.36	2	67.621	3.46294e+06	16139703	11717838	2.71905e+06	8784986	6765363	6.136e+06	3.75987e+06	7356589
HSP74_HUMAN	Heat shock 70 kDa protein 4 OS=Homo sapiens GN=HSPA4 PE=1 SV=4	WNSPAEEGSSDC[160.0307]EVFSK				No	No	No	964.902	2	56.109	32789318	49894020	36697528	33939264	26328552	29683042	34184332	30115546	34353728
HSP76_HUMAN	Heat shock 70 kDa protein 6 OS=Homo sapiens GN=HSPA6 PE=1 SV=2	VEILANDQGNR				No	No	No	410.214	3	41.012	110163280	59112752	96896664	105317496	150087792	64599784	179421376	71670608	118482288
HSP7C_HUMAN	Heat shock cognate 71 kDa protein OS=Homo sapiens GN=HSPA8 PE=1 SV=1	ARFEELNADLFR				No	No	No	494.257	3	70.555	237480640	212641568	69408784	42755640	74101344	105683104	68992968	58745012	49625132
HSP7C_HUMAN	Heat shock cognate 71 kDa protein OS=Homo sapiens GN=HSPA8 PE=1 SV=1	C[160.0307]NEIINWLDK				No	No	No	652.82	2	78.13	22379108	28044986	26117912	20328600	16985774	20597226	16017406	13595304	13187835
HSP7C_HUMAN	Heat shock cognate 71 kDa protein OS=Homo sapiens GN=HSPA8 PE=1 SV=1	DAGTIAGLNVLR				No	No	No	600.342	2	72.536	747131200	678330304	189400368	236408000	275100192	293093056	325067328	332544832	332492832
HSP7C_HUMAN	Heat shock cognate 71 kDa protein OS=Homo sapiens GN=HSPA8 PE=1 SV=1	DNNLLGK				No	No	No	387.21124, 387.2115, 773.41516	1, 2	37.544	3588499968	4116256512	3764260608	4023490048	2966591744	2666819840	3444142592	3490512384	3514473216
HSP7C_HUMAN	Heat shock cognate 71 kDa protein OS=Homo sapiens GN=HSPA8 PE=1 SV=1	EIAEAYLGK				No	No	No	497.266	2	50.413	73960080	101585200	110351800	61272792	95076264	86259376	86631272	92964272	91997336
HSP7C_HUMAN	Heat shock cognate 71 kDa protein OS=Homo sapiens GN=HSPA8 PE=1 SV=1	FDDAVVQSDMK				No	No	No	627.787	2	51.02	46783908	49663632	29122296	19456798	36442048	35429432	29390990	36682024	36582916
HSP7C_HUMAN	Heat shock cognate 71 kDa protein OS=Homo sapiens GN=HSPA8 PE=1 SV=1	FEELNADLFR				No	No	No	627.312	2	75.577	96012704	103842168	32832916	24198688	53433660	46022304	40773044	42635392	34501080
HSP7C_HUMAN	Heat shock cognate 71 kDa protein OS=Homo sapiens GN=HSPA8 PE=1 SV=1	GTLDPVEK				No	No	No	429.732	2	38.484	589724480	584075200	311404704	240151536	326072352	334262080	375329856	358893568	344658464
HSP7C_HUMAN	Heat shock cognate 71 kDa protein OS=Homo sapiens GN=HSPA8 PE=1 SV=1	GTLDPVEKALR				No	No	No	400.231	3	55.873	115327024	93117944	20674084	35175876	28919098	30472826	44430944	49845072	38430124
HSP7C_HUMAN	Heat shock cognate 71 kDa protein OS=Homo sapiens GN=HSPA8 PE=1 SV=1	IINEPTAAAIAYGLDKK				No	No	No	596.669	3	68.783	1605708160	1530181248	546155264	464534560	661652800	883807424	600492928	585338816	614749888
HSP7C_HUMAN	Heat shock cognate 71 kDa protein OS=Homo sapiens GN=HSPA8 PE=1 SV=1	IINEPTAAAIAYGLDKKVGAER				No	No	No	575.8209, 767.4251	3, 4	71.321	338955168	211467424	41259684	47957644	57624856	71231064	29961070	43172544	23451170
HSP7C_HUMAN	Heat shock cognate 71 kDa protein OS=Homo sapiens GN=HSPA8 PE=1 SV=1	LDKSQIHDIVLVGGSTR				No	No	No	613.344	3	59.282	47494280	45621112	2.46583e+06	1.77739e+06	9180595	17649482	10459384	7.0243e+06	6.54622e+06
HSP7C_HUMAN	Heat shock cognate 71 kDa protein OS=Homo sapiens GN=HSPA8 PE=1 SV=1	LIGDAAKNQVAMNPTNTVFDAK				No	No	No	773.399	3	66.646	140468208	116013896	25497968	45708208	35216804	38441964	54381480	52710660	48886932
HSP7C_HUMAN	Heat shock cognate 71 kDa protein OS=Homo sapiens GN=HSPA8 PE=1 SV=1	LIGDAAKNQVAMNPTNTVFDAKR				No	No	No	619.3263, 825.43207	3, 4	62.35	397843936	262477424	39620584	115267600	70216344	90431392	99779328	100294424	80365144
HSP7C_HUMAN	Heat shock cognate 71 kDa protein OS=Homo sapiens GN=HSPA8 PE=1 SV=1	LLQDFFNGK				No	No	No	541.2877, 541.2883	0, 2	71.418	77268432	115874192	108539296	65003900	94233368	101827824	77387944	73173488	69772016
HSP7C_HUMAN	Heat shock cognate 71 kDa protein OS=Homo sapiens GN=HSPA8 PE=1 SV=1	MVNHFIAEFK				No	No	No	412.5462, 618.31635	2, 3	61.61	346934976	347925856	77259456	40898956	106438656	168364560	124757904	118689560	90523920
HSP7C_HUMAN	Heat shock cognate 71 kDa protein OS=Homo sapiens GN=HSPA8 PE=1 SV=1	NQTAEKEEFEHQQK				No	No	No	582.6079, 582.60803	3	28.661	419121632	534620864	338316224	423194400	299627744	324983168	469114272	411429152	348499136
HSP7C_HUMAN	Heat shock cognate 71 kDa protein OS=Homo sapiens GN=HSPA8 PE=1 SV=1	NQVAMNPTNTVFDAK				No	No	No	825.403	2	61.134	444318400	514988288	457476384	407866720	318132992	414691808	383990720	370336768	393513024
HSP7C_HUMAN	Heat shock cognate 71 kDa protein OS=Homo sapiens GN=HSPA8 PE=1 SV=1	NQVAMNPTNTVFDAKR				No	No	No	602.637	3	55.801	530234592	450662048	98912976	141926784	163604224	185512384	236394384	242537360	210358960
HSP7C_HUMAN	Heat shock cognate 71 kDa protein OS=Homo sapiens GN=HSPA8 PE=1 SV=1	NQVAM[147.0354]NPTNTVFDAK				No	No	No	833.399	2	52.76	55258044	86786752	49490792	55929872	37143844	56376468	49080268	51267328	54811560
HSP7C_HUMAN	Heat shock cognate 71 kDa protein OS=Homo sapiens GN=HSPA8 PE=1 SV=1	NSLESYAFNMK				No	No	No	652.304	2	65.88	87579408	100104680	111539504	64102012	70268232	92752264	80517216	74108976	79969080
HSP7C_HUMAN	Heat shock cognate 71 kDa protein OS=Homo sapiens GN=HSPA8 PE=1 SV=1	QATKDAGTIAGLNVLR				No	No	No	543.309	3	63.719	887993600	696659392	141213232	283573824	215066320	251553344	319710048	309332704	296886240
HSP7C_HUMAN	Heat shock cognate 71 kDa protein OS=Homo sapiens GN=HSPA8 PE=1 SV=1	QTQTFTTYSDNQPGVLIQVYEGER				No	No	No	925.4475, 925.4488, 1387.6691	2, 3	81.78	2002401152	2523996928	2295255296	1000807872	1231190272	1449036928	626129600	422403488	275464512
HSP7C_HUMAN	Heat shock cognate 71 kDa protein OS=Homo sapiens GN=HSPA8 PE=1 SV=1	SFYPEEVSSMVLTK				No	No	No	808.899	2	80.035	130267528	178951920	118479936	54945476	99731392	144955904	88164040	86746800	90662432
HSP7C_HUMAN	Heat shock cognate 71 kDa protein OS=Homo sapiens GN=HSPA8 PE=1 SV=1	SINPDEAVAYGAAVQAAILSGDK				No	No	No	754.05414, 1130.5773	2, 3	96.246	190709616	168862416	152501760	56259944	104566032	103110456	37165272	30151528	21744840
HSP7C_HUMAN	Heat shock cognate 71 kDa protein OS=Homo sapiens GN=HSPA8 PE=1 SV=1	SQIHDIVLVGGSTR				No	No	No	494.6075, 741.4072	2, 3	56.457	344175936	477940736	420266944	289502208	366481088	350012800	338738240	345957632	311860608
HSP7C_HUMAN	Heat shock cognate 71 kDa protein OS=Homo sapiens GN=HSPA8 PE=1 SV=1	STAGDTHLGGEDFDNR				No	No	No	564.58	3	41.846	5650000896	5885195776	5513665536	6225003008	4625299456	5125096960	5415071232	5313199616	4713053184
HSP7C_HUMAN	Heat shock cognate 71 kDa protein OS=Homo sapiens GN=HSPA8 PE=1 SV=1	TLSSSTQASIEIDSLYEGIDFYTSITR				No	No	No	999.825	3	102.131	324371264	221148704	162647776	126967608	293251264	155881616	38117316	47479836	39787280
HSP7C_HUMAN	Heat shock cognate 71 kDa protein OS=Homo sapiens GN=HSPA8 PE=1 SV=1	TTPSYVAFTDTER				No	No	No	496.57236, 744.3549	2, 3	58.794	2317429760	2295336192	1076620800	1222673920	1133442560	1223048064	1497010560	1533548928	1471104640
HSP7C_HUMAN	Heat shock cognate 71 kDa protein OS=Homo sapiens GN=HSPA8 PE=1 SV=1	TTPSYVAFTDTERLIGDAAK				No	No	No	719.369	3	82.063	155524848	156843552	65463944	65777980	58017168	61160760	48222692	50719736	41752320
HSP7C_HUMAN	Heat shock cognate 71 kDa protein OS=Homo sapiens GN=HSPA8 PE=1 SV=1	TVTNAVVTVPAYFNDSQR				No	No	No	661.3367, 991.5038	2, 3	73.304	380001856	418248640	390884320	302894688	302328416	352961216	291512224	282257184	289211136
HSP7C_HUMAN	Heat shock cognate 71 kDa protein OS=Homo sapiens GN=HSPA8 PE=1 SV=1	VC[160.0307]NPIITK				No	No	No	472.765	2	44.309	25036870	43160244	49470352	22091996	31120846	41537132	30308596	36184080	27994446
HSP7C_HUMAN	Heat shock cognate 71 kDa protein OS=Homo sapiens GN=HSPA8 PE=1 SV=1	VQVEYK				No	No	No	383.211	2	33.401	204580960	212007104	132037352	84910168	117041640	140375168	138200880	174805408	123072168
HSP7C_HUMAN	Heat shock cognate 71 kDa protein OS=Homo sapiens GN=HSPA8 PE=1 SV=1	VQVEYKGETK				No	No	No	394.212	0	31.731	52250312	73872704	11741520	15757253	24307364	38661848	48829456	41537076	34428120
HSP7E_HUMAN	Heat shock 70 kDa protein 14 OS=Homo sapiens GN=HSPA14 PE=1 SV=1	HSLSTLGSANC[160.0307]FLDSLYEGQDFDC[160.0307]NVSR				No	No	No	1064.81	3	89.126	16894172	12523401	12906914	7110.62	2.89149e+06	1.25158e+06	414818	432715	325344
HSPB1_HUMAN	Heat shock protein beta-1 OS=Homo sapiens GN=HSPB1 PE=1 SV=2	AQLGGPEAAKSDETAAK				No	No	No	548.613	3	33.134	41464792	14799255	3.41192e+06	1.24433e+06	7678738	12142972	16767643	10231574	13841648
HSPB1_HUMAN	Heat shock protein beta-1 OS=Homo sapiens GN=HSPB1 PE=1 SV=2	LATQSNEITIPVTFESR				No	No	No	953.5	2	77.094	83141744	98347632	83423792	48216904	53034856	74262728	55050684	58054152	57252504
HSPB1_HUMAN	Heat shock protein beta-1 OS=Homo sapiens GN=HSPB1 PE=1 SV=2	VSLDVNHFAPDELTVK				No	No	No	595.313	3	73.329	109045680	125524632	128654368	58068936	89084216	102734112	66460896	59792572	56411160
HTSF1_HUMAN	HIV Tat-specific factor 1 OS=Homo sapiens GN=HTATSF1 PE=1 SV=1	DGDTQTDAGGEPDSLGQQPTDTPYEWDLDKK				No	No	No	1127.1615, 1127.1641	0, 3	66.816	357065504	428228736	292575712	373092544	201110672	288342752	267764000	257583840	257895392
HTSF1_HUMAN	HIV Tat-specific factor 1 OS=Homo sapiens GN=HTATSF1 PE=1 SV=1	QITAQAWDGTTDYQVEETSR				No	No	No	1150.02	2	61.817	25912378	8077264	27061810	5.16518e+06	5619964	14445338	9258725	3.70056e+06	14220474
HTSF1_HUMAN	HIV Tat-specific factor 1 OS=Homo sapiens GN=HTATSF1 PE=1 SV=1	TEDGGEFEEGASENNAK				No	No	No	892.367	2	36.342	302529376	305116512	250346800	371449152	263188144	283957792	326444128	311049632	256446144
HUWE1_HUMAN	E3 ubiquitin-protein ligase HUWE1 OS=Homo sapiens GN=HUWE1 PE=1 SV=3	FVESILSNNTTDDHC[160.0307]QEFVNQK				No	No	No	875.736	3	64.016	344559328	358998496	381718944	304182080	298428416	258831792	239646560	247631184	241232928
HUWE1_HUMAN	E3 ubiquitin-protein ligase HUWE1 OS=Homo sapiens GN=HUWE1 PE=1 SV=3	QQQAATSESSQSEASVR				No	No	No	897.416	2	28.847	24317848	25888772	19494234	20765192	7670919	6800482	20112498	19677478	12728680
HUWE1_HUMAN	E3 ubiquitin-protein ligase HUWE1 OS=Homo sapiens GN=HUWE1 PE=1 SV=3	REESPMDVDQPSPSAQDTQSIASDGTPQGEK				No	No	No	1096.49	3	52.179	25292096	41020704	16289780	32492270	5.79136e+06	26653444	17418768	17202648	14985752
HUWE1_HUMAN	E3 ubiquitin-protein ligase HUWE1 OS=Homo sapiens GN=HUWE1 PE=1 SV=3	SGEDESQEDVLMDEAPSNLSQASTLQANR				No	No	No	1041.1345, 1041.1349	0, 3	71.109	217725696	260918176	206514544	213957408	154632928	176178464	184407584	161955056	159052608
HYEP_HUMAN	Epoxide hydrolase 1 OS=Homo sapiens GN=EPHX1 PE=1 SV=1	FLSVLERQ				No	No	No	496.283	2	62.747	18400020	28842170	14620741	16259581	21759212	18722404	19589232	14648781	18470108
HYOU1_HUMAN	Hypoxia up-regulated protein 1 OS=Homo sapiens GN=HYOU1 PE=1 SV=1	NINADEAAAMGAVYQAAALSK				No	No	No	693.679	3	84.841	8744850	6453408	12035306	2.0863e+06	3050466	8011086	3517550	1.74341e+06	4.88678e+06
HYOU1_HUMAN	Hypoxia up-regulated protein 1 OS=Homo sapiens GN=HYOU1 PE=1 SV=1	VESVFETLVEDSAEEESTLTK				No	No	No	781.37634, 1171.5592	2, 3	99.301	347342176	210306144	241557760	66024284	154773008	120382120	54539388	44884296	31126020
HYOU1_HUMAN	Hypoxia up-regulated protein 1 OS=Homo sapiens GN=HYOU1 PE=1 SV=1	VLQLINDNTATALSYGVFR				No	No	No	699.045	3	92.979	14861799	13764678	6.46014e+06	724152	4706062	1.71824e+06	386216	52602.4	119234
HYPK_HUMAN	Huntingtin-interacting protein K OS=Homo sapiens GN=HYPK PE=1 SV=1	EIQSSNLETAMSVIGDR				No	No	No	617.30304, 925.4523	2, 3	76.711	57621860	59410128	67385600	38137284	58091188	39629244	36780372	39410616	36740496
I2BP2_HUMAN	Interferon regulatory factor 2-binding protein 2 OS=Homo sapiens GN=IRF2BP2 PE=1 SV=2	AAASLAAVSGTAAASLGSAQPTDLGAHK				No	No	No	832.102	3	69.551	33765772	16505197	30100060	12778305	16937112	9827520	8752048	11996808	10430012
IBTK_HUMAN	Inhibitor of Bruton tyrosine kinase OS=Homo sapiens GN=IBTK PE=1 SV=3	NTDPTDVYTWGDNTNFTLGHGSQNSK				No	No	No	957.095	3	70.443	21626810	18621912	10983149	12541499	7482285	7.67819e+06	10539779	5.7169e+06	6756234
ICAL_HUMAN	Calpastatin OS=Homo sapiens GN=CAST PE=1 SV=4	DTSQSDKDLDDALDKLSDSLGQR				No	No	No	631.302, 841.40234	3, 4	78.902	157197952	257553248	205286464	193996032	125328280	205119024	97583320	85601040	80737944
ICAL_HUMAN	Calpastatin OS=Homo sapiens GN=CAST PE=1 SV=4	KPADDQDPIDALSGDLDSC[160.0307]PSTTETSQNTAK				No	No	No	1093.16	3	68.976	473488928	699024960	468542208	569990976	312728224	513138400	433463200	423465792	408071968
ICAL_HUMAN	Calpastatin OS=Homo sapiens GN=CAST PE=1 SV=4	LAAAISEVVSQTPASTTQAGAPPR				No	No	No	775.08	0	68.179	1.24113e+06	3.67619e+06	5021109	514358	1.87138e+06	4.75166e+06	629339	1410893	0
ICLN_HUMAN	Methylosome subunit pICln OS=Homo sapiens GN=CLNS1A PE=1 SV=1	DYEDGMEVDTTPTVAGQFEDADVDH				No	No	No	919.37695, 919.37756, 1378.5621	0, 2, 3	73.038	1455201536	1480921856	1713992320	1674637696	1595674880	1131826944	965211072	1488713344	1382282624
ICLN_HUMAN	Methylosome subunit pICln OS=Homo sapiens GN=CLNS1A PE=1 SV=1	DYEDGM[147.0354]EVDTTPTVAGQFEDADVDH				No	No	No	924.707	3	66.79	133821088	154320256	133155064	140455088	144373904	100164896	63803108	145844416	145549088
IDH3A_HUMAN	Isocitrate dehydrogenase [NAD] subunit alpha, mitochondrial OS=Homo sapiens GN=IDH3A PE=1 SV=1	ENTEGEYSGIEHVIVDGVVQSIK				No	No	No	834.751	3	91.301	1194471680	1030636352	1333058304	371807328	698278144	716176768	290471744	231387216	185906576
IDH3G_HUMAN	Isocitrate dehydrogenase [NAD] subunit gamma, mitochondrial OS=Homo sapiens GN=IDH3G PE=1 SV=1	ENTEGEYSSLEHESVAGVVESLK				No	No	No	831.727	3	77.326	463657312	378042720	411115456	250434992	303283008	267304080	190852480	180951456	168631184
IDHC_HUMAN	Isocitrate dehydrogenase [NADP] cytoplasmic OS=Homo sapiens GN=IDH1 PE=1 SV=2	VTYLVHNFEEGGGVAMGMYNQDK				No	No	No	853.728	3	73.595	52366820	30476762	33005378	3053246	16115600	12835382	10487361	976992	843412
IDI1_HUMAN	Isopentenyl-diphosphate Delta-isomerase 1 OS=Homo sapiens GN=IDI1 PE=1 SV=2	AQSDGIWGEHEIDYILLVR				No	No	No	738.711	3	94.499	24385326	11771324	7.3968e+06	165459	5589171	292989	0	0	0
IDI1_HUMAN	Isopentenyl-diphosphate Delta-isomerase 1 OS=Homo sapiens GN=IDI1 PE=1 SV=2	NVTLNPDPNEIK				No	No	No	677.353	2	54.106	71402760	52943128	42337392	33109924	47600660	61548284	51319224	48183044	52287308
IF2A_HUMAN	Eukaryotic translation initiation factor 2 subunit 1 OS=Homo sapiens GN=EIF2S1 PE=1 SV=3	ENAEVDGDDDAEEMEAK				No	No	No	933.862	2	41.234	22090624	20882822	15585532	18684316	10805432	28037108	9871995	25377188	17725200
IF2A_HUMAN	Eukaryotic translation initiation factor 2 subunit 1 OS=Homo sapiens GN=EIF2S1 PE=1 SV=3	EVLINNINR				No	No	No	542.809	2	51.09	22227510	28568178	26896648	35202248	20774068	25052020	22622644	25386094	22283952
IF2A_HUMAN	Eukaryotic translation initiation factor 2 subunit 1 OS=Homo sapiens GN=EIF2S1 PE=1 SV=3	GYIDLSK				No	No	No	398.217	2	48.077	23782524	19227216	9597640	7.70612e+06	14346006	18170818	12010513	16780840	13440886
IF2A_HUMAN	Eukaryotic translation initiation factor 2 subunit 1 OS=Homo sapiens GN=EIF2S1 PE=1 SV=3	HVAEVLEYTKDEQLESLFQR				No	No	No	812.084	3	79.027	53941772	42188700	30417946	13982891	26408864	21844276	1.77533e+06	1.70504e+06	641703
IF2B_HUMAN	Eukaryotic translation initiation factor 2 subunit 2 OS=Homo sapiens GN=EIF2S2 PE=1 SV=2	DASDDLDDLNFFNQK				No	No	No	878.886	2	83.431	203455072	293315136	218352400	285901568	154520288	209413488	207634272	200901088	211132608
IF2B_HUMAN	Eukaryotic translation initiation factor 2 subunit 2 OS=Homo sapiens GN=EIF2S2 PE=1 SV=2	DYTYEELLNR				No	No	No	658.312	2	67.875	27758422	39496600	35629412	31694400	30829998	31640258	32990636	34818296	38657300
IF2B_HUMAN	Eukaryotic translation initiation factor 2 subunit 2 OS=Homo sapiens GN=EIF2S2 PE=1 SV=2	EVEPEPTEDKDLEADEEDTR				No	No	No	782.675	3	46.039	103789528	113537880	92978128	109353816	92250808	92886368	101557800	99812280	84911784
IF2B_HUMAN	Eukaryotic translation initiation factor 2 subunit 2 OS=Homo sapiens GN=EIF2S2 PE=1 SV=2	FPDEDEILEKDEALEDEDNK				No	No	No	798.356	3	66.882	177966400	170787440	111132656	154845488	105057296	118994784	101675984	98595232	97011280
IF2B_HUMAN	Eukaryotic translation initiation factor 2 subunit 2 OS=Homo sapiens GN=EIF2S2 PE=1 SV=2	IESDVQEPTEPEDDLDIMLGNK				No	No	No	829.723	3	80.387	21787604	36796820	22233516	25654896	14133612	23586812	16133784	15886190	14253514
IF2B1_HUMAN	Insulin-like growth factor 2 mRNA-binding protein 1 OS=Homo sapiens GN=IGF2BP1 PE=1 SV=1	DQTPDENDQVIVK				No	No	No	750.863	2	43.778	402001344	459984608	404997952	488645920	295389952	394301152	407307328	400719296	379599904
IF2B3_HUMAN	Insulin-like growth factor 2 mRNA-binding protein 3 OS=Homo sapiens GN=IGF2BP3 PE=1 SV=1	DQTPDENDQVVVK				No	No	No	743.854	2	40.194	312198112	343820960	277899328	307468704	203938832	250308416	276110240	263088192	241713408
IF2G_HUMAN	Eukaryotic translation initiation factor 2 subunit 3 OS=Homo sapiens GN=EIF2S3 PE=1 SV=3	IVSLFAEHNDLQYAAPGGLIGVGTK				No	No	No	857.459	3	87.277	65481168	71433184	65762808	9675328	39672368	25054232	11271369	7315783	2924012
IF2G_HUMAN	Eukaryotic translation initiation factor 2 subunit 3 OS=Homo sapiens GN=EIF2S3 PE=1 SV=3	LIGWGQIR				No	No	No	471.78	2	67.273	42998960	42271756	10630229	15746713	28036500	20254314	23981162	19874240	14745404
IF2G_HUMAN	Eukaryotic translation initiation factor 2 subunit 3 OS=Homo sapiens GN=EIF2S3 PE=1 SV=3	NEVLMVNIGSLSTGGR				No	No	No	823.9301, 823.9304	0, 2	79.531	40090924	82744576	78806640	10968005	39082084	51388340	14971330	5.25889e+06	1.00585e+06
IF2G_HUMAN	Eukaryotic translation initiation factor 2 subunit 3 OS=Homo sapiens GN=EIF2S3 PE=1 SV=3	SFDVNKPGC[160.0307]EVDDLK				No	No	No	574.939	3	53.556	22565900	32457000	31564246	23152000	20979040	26694054	27576892	23461978	21227652
IF2G_HUMAN	Eukaryotic translation initiation factor 2 subunit 3 OS=Homo sapiens GN=EIF2S3 PE=1 SV=3	VGQEIEVRPGIVSK				No	No	No	504.292	3	52.118	13313509	19335688	24742284	11048066	17466436	22424182	17432028	14596339	15158250
IF2GL_HUMAN	Eukaryotic translation initiation factor 2 subunit 3-like protein OS=Homo sapiens PE=1 SV=2	LTPLSHEVISR				No	No	No	417.907	3	49.574	40521048	45246616	25654758	18329676	30838644	33586172	29365762	24661946	23276092
IF2P_HUMAN	Eukaryotic translation initiation factor 5B OS=Homo sapiens GN=EIF5B PE=1 SV=3	AETPTAAEDDNEGDKK				No	No	No	564.25275, 845.8734	2, 3	25.931	191647568	154021040	134335024	165633776	132686416	130597744	159362368	159587168	132844928
IF2P_HUMAN	Eukaryotic translation initiation factor 5B OS=Homo sapiens GN=EIF5B PE=1 SV=3	HTHVQDGEAGGITQQIGATNVPLEAINEQTK				No	No	No	814.911	4	69.124	140570880	205163296	137472256	146575824	83715928	157768144	69878584	57526936	19924164
IF2P_HUMAN	Eukaryotic translation initiation factor 5B OS=Homo sapiens GN=EIF5B PE=1 SV=3	NKPGPNIESGNEDDDASFK				No	No	No	678.64014, 1017.45667	2, 3	42.854	318780576	350391360	321512000	364368160	229997616	291105216	301035456	305832192	289045792
IF4A1_HUMAN	Eukaryotic initiation factor 4A-I OS=Homo sapiens GN=EIF4A1 PE=1 SV=1	DFTVSAMHGDMDQK				No	No	No	527.895	3	53.662	69776008	93525968	84579776	63736516	62218760	62946532	65366928	69953080	67106356
IF4A1_HUMAN	Eukaryotic initiation factor 4A-I OS=Homo sapiens GN=EIF4A1 PE=1 SV=1	DQIYDIFQK				No	No	No	585.297	2	72.503	116043400	155668864	127778056	148900416	115311696	128043448	122037536	123505968	124073360
IF4A1_HUMAN	Eukaryotic initiation factor 4A-I OS=Homo sapiens GN=EIF4A1 PE=1 SV=1	EELTLEGIR				No	No	No	530.287	2	62.158	115569072	81259272	37962364	13870550	63797796	98237240	71210224	71589128	78909960
IF4A1_HUMAN	Eukaryotic initiation factor 4A-I OS=Homo sapiens GN=EIF4A1 PE=1 SV=1	GIDVQQVSLVINYDLPTNR				No	No	No	715.3838, 1072.5709, 1072.5715	0, 2	89.317	108210160	157319104	75621632	20472314	103945592	57030868	7.22279e+06	2503794	3.31577e+06
IF4A1_HUMAN	Eukaryotic initiation factor 4A-I OS=Homo sapiens GN=EIF4A1 PE=1 SV=1	GIYAYGFEKPSAIQQR				No	No	No	609.986	3	60.43	56118904	56359320	40978024	28145414	29398622	47424452	33118818	31956866	28060102
IF4A1_HUMAN	Eukaryotic initiation factor 4A-I OS=Homo sapiens GN=EIF4A1 PE=1 SV=1	GYDVIAQAQSGTGK				No	No	No	697.849	2	48.991	114391240	134360208	145071184	114192912	110529200	123273184	123514728	135171200	122479248
IF4A1_HUMAN	Eukaryotic initiation factor 4A-I OS=Homo sapiens GN=EIF4A1 PE=1 SV=1	KEELTLEGIR				No	No	No	396.559	3	54.538	123015080	94776536	65943656	53058320	78192080	94119168	74042792	75364840	69379968
IF4A1_HUMAN	Eukaryotic initiation factor 4A-I OS=Homo sapiens GN=EIF4A1 PE=1 SV=1	LDTLC[160.0307]DLYETLTITQAVIFINTR				No	No	No	905.145	3	102.281	24467612	2.50777e+06	388756	3.14171e+06	2.17445e+06	1927838	710644	1.0312e+06	0
IF4A1_HUMAN	Eukaryotic initiation factor 4A-I OS=Homo sapiens GN=EIF4A1 PE=1 SV=1	LQMEAPHIIVGTPGR				No	No	No	540.297	3	66.694	35620764	52839984	40529900	13264115	30130302	37012508	18467584	18459022	20531462
IF4A1_HUMAN	Eukaryotic initiation factor 4A-I OS=Homo sapiens GN=EIF4A1 PE=1 SV=1	MFVLDEADEMLSR				No	No	No	778.361	2	88.539	75056136	89760232	100666056	32636734	59232436	54280576	34103436	30234806	25916644
IF4A1_HUMAN	Eukaryotic initiation factor 4A-I OS=Homo sapiens GN=EIF4A1 PE=1 SV=1	VLITTDLLAR				No	No	No	557.846	2	75.717	397865792	414160992	181280384	77523888	158631328	256046944	115596648	110919264	93612536
IF4A1_HUMAN	Eukaryotic initiation factor 4A-I OS=Homo sapiens GN=EIF4A1 PE=1 SV=1	VVMALGDYMGASC[160.0307]HAC[160.0307]IGGTNVR				No	No	No	813.709	3	101.768	15583268	13175842	12127708	4521007	9671277	10634242	1.63746e+06	3.61776e+06	4267887
IF4A3_HUMAN	Eukaryotic initiation factor 4A-III OS=Homo sapiens GN=EIF4A3 PE=1 SV=4	ETQALILAPTR				No	No	No	606.852	2	60.154	31367476	30124852	5489658	4194355	16753600	28866832	17924584	17290836	16576962
IF4A3_HUMAN	Eukaryotic initiation factor 4A-III OS=Homo sapiens GN=EIF4A3 PE=1 SV=4	GLDVPQVSLIINYDLPNNR				No	No	No	714.053	3	95.401	3.425e+06	18558760	2.82863e+06	4591684	11347760	2.42214e+06	213893	0	0
IF4A3_HUMAN	Eukaryotic initiation factor 4A-III OS=Homo sapiens GN=EIF4A3 PE=1 SV=4	MLVLDEADEMLNK				No	No	No	760.872	2	82.197	33365020	41729844	27656624	24953664	20501232	25331536	17645716	18249820	17143756
IF4B_HUMAN	Eukaryotic translation initiation factor 4B OS=Homo sapiens GN=EIF4B PE=1 SV=2	EDDSSASTSQSTR				No	No	No	685.788	2	19.401	14762816	37603328	26542642	22176268	31518360	11462984	35092732	24213432	18444910
IF4B_HUMAN	Eukaryotic translation initiation factor 4B OS=Homo sapiens GN=EIF4B PE=1 SV=2	SQSSDTEQQSPTSGGGK				No	No	No	840.8683, 840.8684	0, 2	21.354	138066160	140409184	148475440	152565328	113842080	112854320	143238208	175920960	180420752
IF4B_HUMAN	Eukaryotic translation initiation factor 4B OS=Homo sapiens GN=EIF4B PE=1 SV=2	TGSESSQTGTSTTSSR				No	No	No	787.3496, 787.34985	2	19.985	6179750	14010859	16333968	11532445	10828412	7.25531e+06	11478545	15371022	9422064
IF4B_HUMAN	Eukaryotic translation initiation factor 4B OS=Homo sapiens GN=EIF4B PE=1 SV=2	YAALSVDGEDENEGEDYAE				No	No	No	1038.41	2	60.923	41511236	77490848	75469760	65670656	64096696	53432952	56139968	82003016	68968656
IF4G1_HUMAN	Eukaryotic translation initiation factor 4 gamma 1 OS=Homo sapiens GN=EIF4G1 PE=1 SV=3	FSALQQAVPTESTDNR				No	No	No	588.6234, 882.43164	2, 3	56.406	222000800	304075296	218370944	302443552	190411968	248850880	256017472	258029360	240400256
IF4G1_HUMAN	Eukaryotic translation initiation factor 4 gamma 1 OS=Homo sapiens GN=EIF4G1 PE=1 SV=3	NHDEESLEC[160.0307]LC[160.0307]R				No	No	No	781.323	2	45.469	5968334	17804192	6852204	7023775	3252536	6291736	7102020	5.74288e+06	5307575
IF4G2_HUMAN	Eukaryotic translation initiation factor 4 gamma 2 OS=Homo sapiens GN=EIF4G2 PE=1 SV=1	LAEDAPNFDGPAAEGQPGQK				No	No	No	1006.47	2	52.619	8679876	13724580	5431157	10180246	955127	11004529	4457730	4321799	7554588
IF4G2_HUMAN	Eukaryotic translation initiation factor 4 gamma 2 OS=Homo sapiens GN=EIF4G2 PE=1 SV=1	LTETVVTEYLNSGNANEAVNGVR				No	No	No	817.41315, 1225.6122	2, 3	75.421	251443920	208320160	231309168	138796112	188991264	161801200	120598664	116592936	104365968
IF4G2_HUMAN	Eukaryotic translation initiation factor 4 gamma 2 OS=Homo sapiens GN=EIF4G2 PE=1 SV=1	SQGLSQLYHNQSQGLLSQLQGQSK				No	No	No	877.117	3	72.286	97839664	142135744	79857008	101330616	54478520	86346784	46013028	46463088	33904456
IF4H_HUMAN	Eukaryotic translation initiation factor 4H OS=Homo sapiens GN=EIF4H PE=1 SV=5	EALTYDGALLGDR				No	No	No	697.352	2	66.201	12607226	19355696	22562352	11932494	16303552	14985114	16138290	13717280	18181094
IF4H_HUMAN	Eukaryotic translation initiation factor 4H OS=Homo sapiens GN=EIF4H PE=1 SV=5	VDIAEGR				No	No	No	380.204	2	32.514	12282263	15474882	20494010	8929472	15336649	14360353	13379460	16541509	13182286
IF5_HUMAN	Eukaryotic translation initiation factor 5 OS=Homo sapiens GN=EIF5 PE=1 SV=2	EEGVIDSSDKEIVAEAER				No	No	No	659.321	3	57.016	69060088	55156700	66279648	44486488	68146936	47118688	63370184	51722276	42774188
IF5A1_HUMAN	Eukaryotic translation initiation factor 5A-1 OS=Homo sapiens GN=EIF5A PE=1 SV=2	EDLRLPEGDLGK				No	No	No	447.905	3	56.788	102858520	132139288	141864832	102455288	113950584	114213144	116226328	98983528	106322992
IF5A1_HUMAN	Eukaryotic translation initiation factor 5A-1 OS=Homo sapiens GN=EIF5A PE=1 SV=2	KNGFVVLK				No	No	No	452.784	2	47.386	12130675	17505860	4.70768e+06	2.89415e+06	3.72312e+06	6817601	8180816	7212227	7160564
IF5A1_HUMAN	Eukaryotic translation initiation factor 5A-1 OS=Homo sapiens GN=EIF5A PE=1 SV=2	KYEDIC[160.0307]PSTHNMDVPNIK				No	No	No	721.007	3	55.962	46621496	81376456	43247284	37765836	34334176	41045628	36590364	34868604	32461450
IF5A1_HUMAN	Eukaryotic translation initiation factor 5A-1 OS=Homo sapiens GN=EIF5A PE=1 SV=2	LPEGDLGK				No	No	No	414.727	2	38.591	133045528	155020112	142138048	95823232	130435264	110883240	130885584	125610128	119773960
IF5A1_HUMAN	Eukaryotic translation initiation factor 5A-1 OS=Homo sapiens GN=EIF5A PE=1 SV=2	NDFQLIGIQDGYLSLLQDSGEVR				No	No	No	1290.65	2	102.075	44158184	33927604	16850210	5.75246e+06	32249032	8368890	1.4249e+06	2.00631e+06	4.35526e+06
IF5A1_HUMAN	Eukaryotic translation initiation factor 5A-1 OS=Homo sapiens GN=EIF5A PE=1 SV=2	NGFVVLK				No	No	No	388.737	2	57.136	58152816	62498520	55542140	29624678	52224944	53907056	52939568	55267832	50694188
IF5A1_HUMAN	Eukaryotic translation initiation factor 5A-1 OS=Homo sapiens GN=EIF5A PE=1 SV=2	VHLVGIDIFTGK				No	No	No	433.5874, 649.8776	2, 3	79.672	71464928	175846784	98945192	16953908	67589944	69405992	18668222	11288268	6.60025e+06
IF5A1_HUMAN	Eukaryotic translation initiation factor 5A-1 OS=Homo sapiens GN=EIF5A PE=1 SV=2	YDC[160.0307]GEEILITVLSAMTEEAAVAIK				No	No	No	657.33093, 876.105	3, 4	102.377	279178464	104867296	66575944	97445384	116860568	103241552	15257844	37173316	39845264
IF6_HUMAN	Eukaryotic translation initiation factor 6 OS=Homo sapiens GN=EIF6 PE=1 SV=1	ASFENNC[160.0307]EIGC[160.0307]FAK				No	No	No	823.848	2	59.053	113441680	152201008	132725792	131548008	115860520	127152464	136171824	134861120	120288008
IF6_HUMAN	Eukaryotic translation initiation factor 6 OS=Homo sapiens GN=EIF6 PE=1 SV=1	DSLIDSLT				No	No	No	863.438	1	74.908	8424632	21766594	16355283	21093178	9409422	20292264	16855368	17821242	21213518
IF6_HUMAN	Eukaryotic translation initiation factor 6 OS=Homo sapiens GN=EIF6 PE=1 SV=1	LSALGNVTTC[160.0307]NDYVALVHPDLDR				No	No	No	848.427	3	80.362	62738672	58663488	53230312	12753346	37187676	25746094	10964226	5129863	5145726
IF6_HUMAN	Eukaryotic translation initiation factor 6 OS=Homo sapiens GN=EIF6 PE=1 SV=1	QTVADQVLVGSYC[160.0307]VFSNQGGLVHPK				No	No	No	676.59515, 901.78973, 901.7925	3, 4	87.131	1298422144	897568704	989074240	331155584	612442304	528359840	284109280	150627792	80471008
IFIT3_HUMAN	Interferon-induced protein with tetratricopeptide repeats 3 OS=Homo sapiens GN=IFIT3 PE=1 SV=1	QMQNTGESEASGNK				No	No	No	740.82	2	23.534	24879680	26427328	11265287	22874498	9692652	13000352	21719400	24641300	16798272
IFT25_HUMAN	Intraflagellar transport protein 25 homolog OS=Homo sapiens GN=HSPB11 PE=1 SV=1	DLVHTEGQLQNEEIVAHDGSATYLR				No	No	No	699.596, 932.4602	3, 4	66.581	280710400	166850080	188009264	54992476	135050992	130360584	72275192	41921712	27154434
IGF1R_HUMAN	Insulin-like growth factor 1 receptor OS=Homo sapiens GN=IGF1R PE=1 SV=1	AC[160.0307]TENNEC[160.0307]C[160.0307]HPEC[160.0307]LGSC[160.0307]SAPDNDTAC[160.0307]VAC[160.0307]R				No	No	No	1172.44	3	45.85	53741436	51256040	42798044	65829980	35946120	51149616	37752456	37097252	34832708
IL18_HUMAN	Interleukin-18 OS=Homo sapiens GN=IL18 PE=1 SV=1	MQFESSSYEGYFLAC[160.0307]EK				No	No	No	692.6289, 1038.4366, 1038.4368	0, 2, 3	77.406	106272776	82244744	99925552	17203702	51986676	50142660	53488672	8438322	5621092
ILEU_HUMAN	Leukocyte elastase inhibitor OS=Homo sapiens GN=SERPINB1 PE=1 SV=1	TYGADLASVDFQHASEDAR				No	No	No	684.981	0	62.492	24640614	22261168	18950110	10762697	15182521	10765137	18338740	17699806	13597889
ILF2_HUMAN	Interleukin enhancer-binding factor 2 OS=Homo sapiens GN=ILF2 PE=1 SV=2	AQDPSEVLTMLTNETGFEISSSDATVK				No	No	No	957.45874, 957.4596, 1435.6829, 1435.6849	2, 3	100.418	511495648	315203008	391627328	81159944	255107232	196810496	62649428	46177548	29269586
ILF2_HUMAN	Interleukin enhancer-binding factor 2 OS=Homo sapiens GN=ILF2 PE=1 SV=2	AQDPSEVLTM[147.0354]LTNETGFEISSSDATVK				No	No	No	962.79016, 962.7909, 962.7942	3	93.509	68825392	60348908	60768912	15149492	36916896	35974552	11434607	5637523	6.04712e+06
ILF2_HUMAN	Interleukin enhancer-binding factor 2 OS=Homo sapiens GN=ILF2 PE=1 SV=2	GTMTTGHNVADLVVILK				No	No	No	590.326	3	79.522	64467812	70257936	51965720	10902676	42261380	41704364	6.76675e+06	1853467	659931
ILF2_HUMAN	Interleukin enhancer-binding factor 2 OS=Homo sapiens GN=ILF2 PE=1 SV=2	ILGQEGDASYLASEISTWDGVIVTPSEK				No	No	No	989.162, 989.16254, 1483.2393	0, 2, 3	100.109	772505984	375915264	546398656	130376536	363885760	215722224	85023632	77146928	54166128
[truncated: 8,816 more rows]

## Sheet: Table S4 Norm Phos Peptide (WT)
Primary Protein Name	Protein Description	Modified Peptide Sequence	Monoisotopic m/z	Charge State	Peak Centroid Time	ID21872_01	ID21873_01	ID21874_01	ID21875_01	ID21876_01	ID21877_01	ID22683_02	ID22683_03	ID22683_04	CV QC	CV DMSO	CV Drug	p-value	fold-change (drug relative to dmso)
[truncated: 6,295 more rows]

[truncated: 2 more sheets: Table 5 Filt. Phos Pep. (WT) , Sheet4]
